# Supplementary material for: QTL mapping of oat crown rust resistance in Australian fields and identification of a seedling resistance locus in oat line GS7
Source: Theor Appl Genet. 2026 Jan 19;139(1):41. doi: 10.1007/s00122-025-05145-x (PMC12815998; doi:10.1007/s00122-025-05145-x)
Supplement: Supplementary file 2 — Supplementary file2 (XLSX 3188 kb) [file 122_2025_5145_MOESM2_ESM.xlsx]

## Sheet: ProvenaxGS7_RILs
Genotype	chro	pos	LG	ProvenaxGS7_RIL15	ProvenaxGS7_RIL23	ProvenaxGS7_RIL31	ProvenaxGS7_RIL7	ProvenaxGS7_RIL16	ProvenaxGS7_RIL24	ProvenaxGS7_RIL32	ProvenaxGS7_RIL8	ProvenaxGS7_RIL17	ProvenaxGS7_RIL25	ProvenaxGS7_RIL33	ProvenaxGS7_RIL9	ProvenaxGS7_RIL18	ProvenaxGS7_RIL26	ProvenaxGS7_RIL34	ProvenaxGS7_RIL10	ProvenaxGS7_RIL19	ProvenaxGS7_RIL27	ProvenaxGS7_RIL35	ProvenaxGS7_RIL11	ProvenaxGS7_RIL20	ProvenaxGS7_RIL28	ProvenaxGS7_RIL36	ProvenaxGS7_RIL4	ProvenaxGS7_RIL12	ProvenaxGS7_RIL21	ProvenaxGS7_RIL29	ProvenaxGS7_RIL5	ProvenaxGS7_RIL13	ProvenaxGS7_RIL22	ProvenaxGS7_RIL30	ProvenaxGS7_RIL6	ProvenaxGS7_RIL14	ProvenaxGS7_RIL37	ProvenaxGS7_RIL45	ProvenaxGS7_RIL53	ProvenaxGS7_RIL61	ProvenaxGS7_RIL69	ProvenaxGS7_RIL77	ProvenaxGS7_RIL85	ProvenaxGS7_RIL93	ProvenaxGS7_RIL38	ProvenaxGS7_RIL46	ProvenaxGS7_RIL54	ProvenaxGS7_RIL62	ProvenaxGS7_RIL70
SNP-420963503_1A	1A	0	1A.3	AA	AA	BB	AA	BB	AA	AA	AA	AA	BB	BB	BB	BB	BB	BB	BB	AA	AA	BB	BB	BB	AA	BB	BB	AA	BB	AA	AA	AA	BB	AA	AA	AA	AA	-	AA	AA	AA	-	BB	BB	AA	AA	AA	AA	BB
SNP-421112474_1A	1A	0	1A.3	AA	AA	BB	AA	-	AA	AA	AA	AA	BB	BB	BB	BB	BB	BB	BB	AA	AA	BB	BB	BB	AA	BB	BB	AA	BB	AA	AA	AA	BB	AA	AA	AA	AA	-	AA	AA	AA	BB	BB	BB	AA	AA	AA	AA	BB
SNP-425613685_1A	1A	2.32588	1A.3	AA	AA	BB	AA	AA	AA	AA	AA	AA	BB	BB	BB	BB	BB	BB	BB	AA	AA	BB	BB	AA	AA	BB	BB	AA	AA	AA	AA	AA	BB	AA	AA	AA	AA	BB	AA	AA	AA	BB	BB	BB	AA	AA	AA	AA	BB
SNP-425743548_1A	1A	2.32588	1A.3	AA	AA	BB	AA	AA	AA	AA	AA	AA	BB	BB	BB	BB	BB	BB	BB	AA	AA	BB	BB	AA	AA	BB	BB	AA	AA	AA	AA	AA	BB	AA	AA	AA	AA	BB	AA	AA	AA	BB	BB	BB	AA	AA	AA	AA	BB
SNP-425743609_1A	1A	2.32588	1A.3	AA	AA	BB	AA	AA	AA	AA	AA	AA	BB	BB	BB	BB	BB	BB	BB	AA	AA	BB	BB	AA	AA	BB	BB	AA	AA	AA	AA	AA	BB	AA	AA	AA	AA	BB	AA	AA	AA	BB	BB	BB	AA	AA	AA	AA	BB
SNP-426098159_1A	1A	2.32588	1A.3	AA	AA	BB	AA	AA	AA	AA	AA	AA	BB	BB	BB	BB	BB	BB	BB	AA	AA	BB	BB	AA	AA	BB	BB	AA	AA	AA	AA	AA	BB	AA	AA	AA	AA	BB	AA	AA	AA	BB	BB	BB	AA	AA	AA	AA	BB
SNP-426219903_1A	1A	2.32588	1A.3	AA	AA	BB	AA	AA	AA	AA	AA	AA	BB	BB	BB	BB	BB	BB	BB	AA	AA	BB	BB	AA	AA	BB	BB	AA	AA	AA	AA	AA	BB	AA	AA	AA	AA	-	AA	AA	AA	BB	BB	BB	AA	AA	AA	AA	BB
SNP-426268869_1A	1A	2.32588	1A.3	AA	AA	BB	AA	AA	AA	AA	AA	AA	BB	BB	BB	BB	BB	BB	BB	AA	AA	BB	BB	AA	AA	BB	BB	AA	AA	AA	AA	AA	BB	AA	AA	AA	AA	-	AA	AA	AA	BB	BB	BB	AA	AA	AA	AA	BB
SNP-426276186_1A	1A	2.32588	1A.3	AA	AA	BB	AA	AA	AA	AA	AA	AA	BB	BB	BB	BB	BB	BB	BB	AA	AA	BB	BB	AA	AA	BB	BB	AA	AA	AA	AA	AA	BB	AA	AA	AA	AA	-	AA	AA	AA	BB	BB	BB	AA	AA	AA	AA	BB
SNP-427759586_1A	1A	2.88956	1A.3	AA	AA	BB	AA	AA	AA	AA	AA	AA	BB	BB	BB	BB	BB	BB	BB	AA	AA	BB	BB	AA	AA	BB	BB	AA	AA	AA	AA	AA	BB	BB	AA	AA	AA	-	AA	AA	AA	BB	BB	BB	AA	AA	AA	AA	BB
SNP-427778318_1A	1A	2.88956	1A.3	AA	AA	BB	AA	AA	AA	AA	AA	AA	BB	BB	BB	BB	BB	BB	BB	AA	AA	BB	BB	AA	AA	BB	BB	AA	AA	AA	AA	AA	BB	BB	AA	AA	AA	-	AA	AA	AA	BB	BB	BB	AA	AA	AA	AA	BB
SNP-436668949_1A	1A	3.47723	1A.3	AA	AA	BB	AA	AA	AA	AA	AA	AA	BB	BB	BB	BB	BB	BB	BB	AA	AA	BB	BB	AA	AA	BB	BB	AA	AA	AA	AA	AA	BB	BB	AA	AA	AA	-	AA	AA	AA	BB	BB	BB	AA	AA	AA	AA	BB
SNP-434374179_1A	1A	3.47723	1A.3	AA	AA	BB	AA	AA	AA	AA	AA	AA	BB	BB	BB	BB	BB	BB	BB	AA	AA	BB	BB	AA	AA	BB	BB	AA	AA	AA	AA	AA	BB	BB	AA	AA	AA	-	AA	AA	AA	BB	BB	BB	AA	AA	AA	AA	BB
SNP-447469124_1A	1A	9.1899	1A.3	AA	AA	BB	AA	AA	AA	AA	AA	AA	BB	BB	BB	BB	AA	BB	BB	AA	AA	BB	BB	AA	AA	BB	BB	AA	BB	AA	AA	AA	BB	BB	AA	AA	AA	-	AA	AA	AA	BB	BB	BB	BB	AA	AA	AA	BB
SNP-448684498_1A	1A	9.1899	1A.3	AA	AA	BB	AA	AA	AA	AA	AA	AA	BB	BB	BB	BB	AA	BB	BB	AA	AA	BB	BB	AA	AA	BB	BB	AA	BB	AA	AA	AA	BB	BB	AA	AA	AA	-	AA	AA	AA	BB	BB	BB	BB	AA	AA	AA	BB
SNP-448791496_1A	1A	9.1899	1A.3	AA	AA	BB	AA	AA	AA	AA	AA	AA	BB	BB	BB	BB	AA	BB	BB	AA	AA	BB	BB	AA	AA	BB	BB	AA	BB	AA	AA	AA	BB	BB	AA	AA	AA	-	AA	AA	AA	BB	BB	BB	BB	AA	AA	AA	BB
SNP-448916412_1A	1A	9.1899	1A.3	AA	AA	BB	AA	AA	AA	AA	AA	AA	BB	BB	BB	BB	AA	BB	BB	AA	AA	BB	BB	AA	AA	BB	BB	AA	BB	AA	AA	AA	BB	BB	AA	AA	AA	-	AA	AA	AA	BB	BB	BB	BB	AA	AA	AA	BB
SNP-449129439_1A	1A	9.1899	1A.3	AA	AA	BB	AA	AA	AA	AA	AA	AA	BB	BB	BB	BB	AA	BB	BB	AA	AA	BB	BB	AA	AA	BB	BB	AA	BB	AA	AA	AA	BB	BB	AA	AA	AA	-	AA	AA	AA	BB	BB	BB	BB	AA	AA	AA	BB
SNP-449367169_1A	1A	9.1899	1A.3	AA	AA	BB	AA	AA	AA	AA	AA	AA	BB	BB	BB	BB	AA	BB	BB	AA	AA	BB	BB	AA	AA	BB	BB	AA	BB	AA	AA	AA	BB	BB	AA	AA	AA	-	AA	AA	AA	BB	BB	BB	BB	AA	AA	AA	BB
SNP-449537935_1A	1A	9.1899	1A.3	AA	AA	BB	AA	AA	AA	AA	AA	AA	BB	BB	BB	BB	AA	BB	BB	AA	AA	BB	BB	AA	AA	BB	BB	AA	BB	AA	AA	AA	BB	BB	AA	AA	AA	AA	AA	AA	AA	BB	BB	BB	BB	AA	AA	AA	BB
SNP-449969984_1A	1A	10.0591	1A.3	AA	AA	BB	AA	AA	-	AA	AA	BB	BB	BB	BB	BB	AA	BB	BB	AA	AA	BB	BB	AA	AA	BB	BB	AA	BB	AA	AA	AA	BB	BB	AA	AA	-	-	AA	AA	AA	BB	BB	BB	BB	AA	AA	AA	BB
SNP-450062319_1A	1A	10.0591	1A.3	AA	AA	BB	AA	AA	-	AA	AA	BB	BB	BB	BB	BB	AA	BB	BB	AA	AA	BB	BB	AA	AA	BB	BB	AA	BB	AA	AA	AA	BB	BB	AA	AA	-	-	AA	AA	AA	BB	BB	BB	BB	AA	AA	AA	BB
SNP-450126350_1A	1A	10.0591	1A.3	AA	AA	BB	AA	AA	-	AA	AA	BB	BB	BB	BB	BB	AA	BB	BB	AA	AA	BB	BB	AA	AA	BB	BB	AA	BB	AA	AA	AA	BB	BB	AA	AA	-	BB	AA	AA	AA	BB	BB	BB	BB	AA	AA	AA	BB
SNP-449743531_1A	1A	10.0591	1A.3	AA	AA	BB	AA	AA	AA	AA	AA	-	BB	BB	BB	BB	AA	BB	BB	AA	AA	BB	BB	AA	AA	BB	BB	AA	BB	AA	AA	AA	BB	BB	AA	AA	-	-	AA	AA	AA	BB	BB	BB	BB	AA	AA	AA	BB
SNP-452028364_1A	1A	12.4923	1A.3	AA	AA	BB	AA	AA	BB	AA	AA	BB	BB	BB	BB	BB	AA	BB	BB	AA	AA	BB	BB	AA	AA	AA	BB	AA	BB	AA	AA	AA	BB	BB	AA	AA	-	BB	AA	AA	AA	BB	BB	AA	BB	AA	AA	AA	BB
SNP-453129042_1A	1A	12.4923	1A.3	AA	AA	BB	AA	AA	BB	AA	AA	BB	BB	BB	BB	BB	AA	BB	BB	AA	AA	BB	BB	AA	AA	AA	BB	AA	BB	AA	AA	AA	BB	BB	AA	AA	AA	BB	AA	AA	AA	BB	BB	AA	BB	AA	AA	AA	BB
SNP-454021756_1A	1A	12.4923	1A.3	AA	AA	BB	AA	AA	BB	AA	AA	BB	BB	BB	BB	BB	AA	BB	BB	AA	AA	BB	BB	AA	AA	AA	BB	AA	BB	AA	AA	AA	BB	BB	AA	AA	AA	BB	AA	AA	AA	BB	BB	AA	BB	AA	AA	AA	BB
SNP-454207206_1A	1A	12.4923	1A.3	AA	AA	BB	AA	AA	BB	AA	AA	BB	BB	BB	BB	BB	AA	BB	BB	AA	AA	BB	BB	AA	AA	AA	BB	AA	BB	AA	AA	AA	BB	BB	AA	AA	AA	BB	AA	AA	AA	BB	BB	AA	BB	AA	AA	AA	BB
SNP-457711672_1A	1A	12.4923	1A.3	AA	AA	BB	AA	AA	BB	AA	AA	BB	BB	BB	BB	BB	AA	BB	BB	AA	AA	BB	BB	AA	AA	AA	BB	AA	BB	AA	AA	AA	BB	BB	AA	AA	AA	BB	AA	AA	AA	BB	BB	AA	BB	AA	AA	AA	BB
SNP-457713341_1A	1A	12.4923	1A.3	AA	AA	BB	AA	AA	BB	AA	AA	BB	BB	BB	BB	BB	AA	BB	BB	AA	AA	BB	BB	AA	AA	AA	BB	AA	BB	AA	AA	AA	BB	BB	AA	AA	AA	BB	AA	AA	AA	BB	BB	AA	BB	AA	AA	AA	BB
SNP-464036567_1A	1A	15.4256	1A.3	AA	AA	BB	AA	AA	BB	AA	AA	BB	AA	BB	BB	BB	AA	BB	AA	BB	AA	BB	BB	AA	AA	AA	BB	AA	BB	AA	AA	AA	BB	BB	AA	AA	AA	BB	AA	AA	AA	-	BB	AA	BB	AA	AA	AA	BB
SNP-464315708_1A	1A	15.4256	1A.3	AA	AA	BB	AA	AA	BB	AA	AA	BB	AA	BB	BB	BB	AA	BB	AA	BB	AA	BB	BB	AA	AA	AA	BB	AA	BB	AA	AA	AA	BB	BB	AA	AA	AA	BB	AA	AA	AA	-	BB	AA	BB	AA	AA	AA	BB
SNP-465207881_1A	1A	15.4256	1A.3	AA	AA	BB	AA	AA	BB	AA	AA	BB	AA	BB	BB	BB	AA	BB	AA	BB	AA	BB	BB	AA	AA	AA	BB	AA	BB	AA	AA	AA	BB	BB	AA	AA	AA	BB	AA	AA	AA	BB	BB	AA	BB	AA	AA	AA	BB
SNP-465215425_1A	1A	15.4256	1A.3	AA	AA	BB	AA	AA	BB	AA	AA	BB	AA	BB	BB	BB	AA	BB	AA	BB	AA	BB	BB	AA	AA	AA	BB	AA	BB	AA	AA	AA	BB	BB	AA	AA	AA	BB	AA	AA	AA	BB	BB	AA	BB	AA	AA	AA	BB
SNP-465293183_1A	1A	15.4256	1A.3	AA	AA	BB	AA	AA	BB	AA	AA	BB	AA	BB	BB	BB	AA	BB	AA	BB	AA	BB	BB	AA	AA	AA	BB	AA	BB	AA	AA	AA	BB	BB	AA	AA	AA	BB	AA	AA	AA	BB	BB	AA	BB	AA	AA	AA	BB
SNP-465293339_1A	1A	15.4256	1A.3	AA	AA	BB	AA	AA	BB	AA	AA	BB	AA	BB	BB	BB	AA	BB	AA	BB	AA	BB	BB	AA	AA	AA	BB	AA	BB	AA	AA	AA	BB	BB	AA	AA	AA	BB	AA	AA	AA	BB	BB	AA	BB	AA	AA	AA	BB
SNP-465387335_1A	1A	16.0012	1A.3	AA	AA	BB	AA	AA	BB	AA	AA	BB	AA	BB	BB	BB	AA	BB	AA	BB	AA	BB	BB	AA	AA	AA	BB	AA	BB	AA	AA	AA	BB	BB	AA	AA	AA	BB	AA	AA	AA	BB	BB	AA	BB	AA	AA	AA	BB
SNP-468373326_1A	1A	16.0012	1A.3	AA	AA	BB	AA	AA	BB	AA	AA	BB	AA	BB	BB	BB	AA	BB	AA	BB	AA	BB	BB	AA	AA	AA	BB	AA	BB	AA	AA	AA	BB	BB	AA	AA	AA	BB	AA	AA	AA	BB	BB	AA	BB	AA	AA	AA	BB
SNP-468379510_1A	1A	16.0012	1A.3	AA	AA	BB	AA	AA	BB	AA	AA	BB	AA	BB	BB	BB	AA	BB	AA	BB	AA	BB	BB	AA	AA	AA	BB	AA	BB	AA	AA	AA	BB	BB	AA	AA	AA	BB	AA	AA	AA	BB	BB	AA	BB	AA	AA	AA	BB
SNP-471889089_1A	1A	16.5609	1A.3	AA	AA	BB	AA	AA	BB	AA	AA	BB	AA	BB	BB	BB	AA	BB	AA	BB	AA	BB	BB	AA	AA	AA	BB	AA	BB	AA	AA	AA	BB	BB	AA	AA	AA	BB	AA	AA	AA	BB	BB	AA	BB	AA	AA	AA	BB
SNP-472579218_1A	1A	16.5609	1A.3	AA	AA	BB	AA	AA	BB	AA	AA	BB	AA	BB	BB	BB	AA	BB	AA	BB	AA	BB	BB	AA	AA	AA	BB	AA	BB	AA	AA	AA	BB	BB	AA	AA	AA	BB	AA	AA	AA	BB	BB	AA	BB	AA	AA	AA	BB
SNP-472778573_1A	1A	17.1201	1A.3	AA	AA	BB	AA	AA	BB	AA	AA	BB	AA	BB	BB	BB	AA	BB	AA	BB	AA	BB	BB	AA	AA	AA	BB	AA	AA	AA	AA	AA	BB	BB	AA	AA	AA	BB	AA	AA	AA	BB	BB	AA	BB	AA	AA	AA	BB
SNP-472798076_1A	1A	17.1201	1A.3	AA	AA	BB	AA	AA	BB	AA	AA	BB	AA	BB	BB	BB	AA	BB	AA	BB	AA	BB	BB	AA	AA	AA	BB	AA	AA	AA	AA	AA	BB	BB	AA	AA	AA	-	AA	AA	AA	BB	BB	AA	BB	AA	AA	AA	BB
SNP-472969547_1A	1A	17.1201	1A.3	AA	AA	BB	AA	AA	BB	AA	AA	BB	AA	BB	BB	BB	AA	BB	AA	BB	AA	BB	BB	AA	AA	AA	BB	AA	AA	AA	AA	AA	BB	BB	AA	AA	AA	-	AA	AA	AA	BB	BB	AA	BB	AA	AA	AA	BB
SNP-472974338_1A	1A	17.1201	1A.3	AA	AA	BB	AA	AA	BB	AA	AA	BB	AA	BB	BB	BB	AA	BB	AA	BB	AA	BB	BB	AA	AA	AA	BB	AA	AA	AA	AA	AA	BB	BB	AA	AA	AA	-	AA	AA	AA	BB	BB	AA	BB	AA	AA	AA	BB
SNP-473195439_1A	1A	17.1201	1A.3	AA	AA	BB	AA	AA	BB	AA	AA	BB	AA	BB	BB	BB	AA	BB	AA	BB	AA	BB	BB	AA	AA	AA	BB	AA	AA	AA	AA	AA	BB	BB	AA	AA	AA	-	AA	AA	AA	BB	BB	AA	BB	AA	AA	AA	BB
SNP-472766817_1A	1A	17.1201	1A.3	AA	AA	BB	AA	AA	BB	AA	AA	BB	AA	BB	BB	BB	AA	BB	AA	BB	AA	BB	BB	AA	AA	AA	BB	AA	-	AA	AA	AA	BB	BB	AA	AA	AA	BB	AA	AA	AA	BB	BB	AA	BB	AA	AA	AA	BB
SNP-474319931_1A	1A	18.9633	1A.3	AA	AA	BB	AA	AA	BB	AA	AA	BB	AA	BB	BB	BB	AA	BB	AA	BB	AA	BB	BB	AA	AA	AA	BB	AA	AA	AA	AA	AA	BB	BB	AA	AA	AA	-	AA	AA	AA	BB	BB	AA	BB	AA	AA	AA	BB
SNP-474481402_1A	1A	18.9633	1A.3	AA	AA	BB	AA	AA	BB	AA	AA	BB	AA	BB	BB	BB	AA	BB	AA	BB	AA	BB	BB	AA	AA	AA	BB	AA	AA	AA	AA	AA	BB	BB	AA	AA	AA	BB	AA	AA	AA	BB	BB	AA	BB	AA	AA	AA	BB
SNP-474485207_1A	1A	18.9633	1A.3	AA	AA	BB	AA	AA	BB	AA	AA	BB	AA	BB	BB	BB	AA	BB	AA	BB	AA	BB	BB	AA	AA	AA	BB	AA	AA	AA	AA	AA	BB	BB	AA	AA	-	BB	AA	AA	AA	BB	BB	AA	BB	AA	AA	AA	BB
SNP-474597606_1A	1A	18.9633	1A.3	AA	AA	BB	AA	AA	BB	AA	AA	BB	AA	BB	BB	BB	AA	BB	AA	BB	AA	BB	BB	AA	AA	AA	BB	AA	AA	AA	AA	AA	BB	BB	AA	AA	-	BB	AA	AA	AA	BB	BB	AA	BB	AA	AA	AA	BB
SNP-474812127_1A	1A	18.9633	1A.3	AA	AA	BB	AA	AA	BB	AA	AA	BB	AA	BB	BB	BB	AA	BB	AA	BB	AA	BB	BB	AA	AA	AA	BB	AA	AA	AA	AA	AA	BB	BB	AA	AA	-	BB	AA	AA	AA	BB	BB	AA	BB	AA	AA	AA	BB
SNP-475442941_1A	1A	18.9633	1A.3	AA	AA	BB	AA	AA	BB	AA	AA	BB	AA	BB	BB	BB	AA	BB	AA	BB	AA	BB	BB	AA	AA	AA	BB	AA	AA	AA	AA	AA	BB	BB	AA	AA	-	BB	AA	AA	AA	BB	BB	AA	BB	AA	AA	AA	BB
SNP-475518259_1A	1A	18.9633	1A.3	AA	AA	BB	AA	AA	BB	AA	AA	BB	AA	BB	BB	BB	AA	BB	AA	BB	AA	BB	BB	AA	AA	AA	BB	AA	AA	AA	AA	AA	BB	BB	AA	AA	-	BB	AA	AA	AA	BB	BB	AA	BB	AA	AA	AA	BB
SNP-475717948_1A	1A	18.9633	1A.3	AA	AA	BB	AA	AA	BB	AA	AA	BB	AA	BB	BB	BB	AA	BB	AA	BB	AA	BB	BB	AA	AA	AA	BB	AA	AA	AA	AA	AA	BB	BB	AA	AA	-	BB	AA	AA	AA	BB	BB	AA	BB	AA	AA	AA	BB
SNP-477349767_1A	1A	19.7431	1A.3	AA	AA	BB	AA	AA	BB	AA	AA	BB	AA	BB	BB	BB	AA	BB	AA	BB	AA	BB	BB	AA	AA	AA	BB	AA	AA	AA	AA	AA	BB	BB	AA	AA	AA	-	AA	AA	AA	AA	BB	AA	BB	AA	AA	AA	BB
SNP-478192607_1A	1A	19.7431	1A.3	AA	AA	BB	AA	AA	BB	AA	AA	BB	AA	BB	BB	BB	AA	BB	AA	BB	AA	BB	BB	AA	AA	AA	BB	AA	AA	AA	AA	AA	BB	BB	AA	AA	AA	-	AA	AA	AA	AA	BB	AA	BB	AA	AA	AA	BB
SNP-478606529_1A	1A	19.7431	1A.3	AA	AA	BB	AA	AA	BB	AA	AA	BB	AA	BB	BB	BB	AA	BB	AA	BB	AA	BB	BB	AA	AA	AA	BB	AA	AA	AA	AA	AA	BB	BB	AA	AA	AA	BB	AA	AA	AA	AA	BB	AA	BB	AA	AA	AA	BB
SNP-478656796_1A	1A	19.7431	1A.3	AA	AA	BB	AA	AA	BB	AA	AA	BB	AA	BB	BB	BB	AA	BB	AA	BB	AA	BB	BB	AA	AA	AA	BB	AA	AA	AA	AA	AA	BB	BB	AA	AA	AA	BB	AA	AA	AA	AA	BB	AA	BB	AA	AA	AA	BB
SNP-479629270_1A	1A	19.7431	1A.3	AA	AA	BB	AA	AA	BB	AA	AA	BB	AA	BB	BB	BB	AA	BB	AA	BB	AA	BB	BB	AA	AA	AA	BB	AA	AA	AA	AA	AA	BB	BB	AA	AA	AA	BB	AA	AA	AA	AA	BB	AA	BB	AA	AA	AA	BB
SNP-479852077_1A	1A	19.7431	1A.3	AA	AA	BB	AA	AA	BB	AA	AA	BB	AA	BB	BB	BB	AA	BB	AA	BB	AA	BB	BB	AA	AA	AA	BB	AA	AA	AA	AA	AA	BB	BB	AA	AA	AA	BB	AA	AA	AA	AA	BB	AA	BB	AA	AA	AA	BB
SNP-476287538_1A	1A	19.7431	1A.3	AA	AA	BB	AA	AA	BB	AA	AA	BB	AA	BB	BB	BB	AA	BB	AA	BB	AA	BB	BB	AA	AA	AA	BB	AA	AA	AA	AA	AA	BB	BB	AA	AA	-	-	AA	AA	AA	-	BB	AA	BB	AA	AA	AA	BB
SNP-477218437_1A	1A	19.7431	1A.3	AA	AA	BB	AA	AA	BB	AA	AA	BB	AA	BB	BB	BB	AA	BB	AA	BB	AA	BB	BB	AA	AA	AA	BB	AA	AA	AA	AA	AA	BB	BB	AA	AA	-	-	AA	AA	AA	-	BB	AA	BB	AA	AA	AA	BB
SNP-483313453_1A	1A	23.4734	1A.3	AA	AA	BB	AA	AA	BB	AA	AA	BB	AA	BB	BB	BB	AA	BB	AA	BB	AA	BB	BB	BB	AA	AA	BB	AA	AA	AA	AA	AA	BB	BB	AA	AA	AA	BB	AA	AA	AA	AA	BB	AA	BB	AA	AA	BB	BB
SNP-483488080_1A	1A	23.4734	1A.3	AA	AA	BB	AA	AA	BB	AA	AA	BB	AA	BB	BB	BB	AA	BB	AA	BB	AA	BB	BB	BB	AA	AA	BB	AA	AA	AA	AA	AA	BB	BB	AA	AA	AA	BB	AA	AA	AA	AA	BB	AA	BB	AA	AA	BB	BB
SNP-483861754_1A	1A	23.4734	1A.3	AA	AA	BB	AA	AA	BB	AA	AA	BB	AA	BB	BB	BB	AA	BB	AA	BB	AA	BB	BB	BB	AA	AA	BB	AA	AA	AA	AA	AA	BB	BB	AA	AA	AA	BB	AA	AA	AA	AA	BB	AA	BB	AA	AA	BB	BB
SNP-483868288_1A	1A	23.4734	1A.3	AA	AA	BB	AA	AA	BB	AA	AA	BB	AA	BB	BB	BB	AA	BB	AA	BB	AA	BB	BB	BB	AA	AA	BB	AA	AA	AA	AA	AA	BB	BB	AA	AA	AA	BB	AA	AA	AA	AA	BB	AA	BB	AA	AA	BB	BB
SNP-486314898_1A	1A	23.4734	1A.3	AA	AA	BB	AA	AA	BB	AA	AA	BB	AA	BB	BB	BB	AA	BB	AA	BB	AA	BB	BB	BB	AA	AA	BB	AA	AA	AA	AA	AA	BB	BB	AA	AA	AA	BB	AA	AA	AA	AA	BB	AA	BB	AA	AA	BB	BB
SNP-487024903_1A	1A	23.4734	1A.3	AA	AA	BB	AA	AA	BB	AA	AA	BB	AA	BB	BB	BB	AA	BB	AA	BB	AA	BB	BB	BB	AA	AA	BB	AA	AA	AA	AA	AA	BB	BB	AA	AA	AA	BB	AA	AA	AA	AA	BB	AA	BB	AA	AA	BB	BB
SNP-487582440_1A	1A	23.4734	1A.3	AA	AA	BB	AA	AA	BB	AA	AA	BB	AA	BB	BB	BB	AA	BB	AA	BB	AA	BB	BB	BB	AA	AA	BB	AA	AA	AA	AA	AA	BB	BB	AA	AA	AA	BB	AA	AA	AA	AA	BB	AA	BB	AA	AA	BB	BB
SNP-487608234_1A	1A	23.4734	1A.3	AA	AA	BB	AA	AA	BB	AA	AA	BB	AA	BB	BB	BB	AA	BB	AA	BB	AA	BB	BB	BB	AA	AA	BB	AA	AA	AA	AA	AA	BB	BB	AA	AA	AA	-	AA	AA	AA	AA	BB	AA	BB	AA	AA	BB	BB
SNP-488199929_1A	1A	23.4734	1A.3	AA	AA	BB	AA	AA	BB	AA	AA	BB	AA	BB	BB	BB	AA	BB	AA	BB	AA	BB	BB	BB	AA	AA	BB	AA	AA	AA	AA	AA	BB	BB	AA	AA	AA	-	AA	AA	AA	AA	BB	AA	BB	AA	AA	BB	BB
SNP-488956008_1A	1A	24.6175	1A.3	AA	AA	BB	AA	AA	BB	AA	AA	BB	AA	BB	BB	BB	AA	BB	AA	BB	AA	BB	BB	BB	AA	AA	BB	AA	AA	AA	AA	AA	BB	BB	AA	AA	AA	-	AA	AA	BB	AA	BB	AA	BB	AA	AA	BB	BB
SNP-489177779_1A	1A	24.6175	1A.3	AA	AA	BB	AA	AA	BB	AA	AA	BB	AA	BB	BB	BB	AA	BB	AA	BB	AA	BB	BB	BB	AA	AA	BB	AA	AA	AA	AA	AA	BB	BB	AA	AA	AA	-	AA	AA	BB	AA	BB	AA	BB	AA	AA	BB	BB
SNP-489178668_1A	1A	24.6175	1A.3	AA	AA	BB	AA	AA	BB	AA	AA	BB	AA	BB	BB	BB	AA	BB	AA	BB	AA	BB	BB	BB	AA	AA	BB	AA	AA	AA	AA	AA	BB	BB	AA	AA	AA	-	AA	AA	BB	AA	BB	AA	BB	AA	AA	BB	BB
SNP-489377405_1A	1A	24.6175	1A.3	AA	AA	BB	AA	AA	BB	AA	AA	BB	AA	BB	BB	BB	AA	BB	AA	BB	AA	BB	BB	BB	AA	AA	BB	AA	AA	AA	AA	AA	BB	BB	AA	AA	AA	-	AA	AA	BB	AA	BB	AA	BB	AA	AA	BB	BB
SNP-490295259_1A	1A	24.6175	1A.3	AA	AA	BB	AA	AA	BB	AA	AA	BB	AA	BB	BB	BB	AA	BB	AA	BB	AA	BB	BB	BB	AA	AA	BB	AA	AA	AA	AA	AA	BB	BB	AA	AA	AA	-	AA	AA	BB	AA	BB	AA	BB	AA	AA	BB	BB
SNP-496789209_1A	1A	28.1919	1A.3	AA	AA	BB	AA	AA	BB	AA	AA	BB	AA	BB	BB	BB	AA	BB	AA	BB	AA	BB	BB	BB	AA	AA	BB	AA	AA	AA	BB	AA	BB	BB	AA	AA	-	-	AA	AA	BB	AA	BB	AA	BB	AA	AA	BB	BB
SNP-496994517_1A	1A	28.1919	1A.3	AA	AA	BB	AA	AA	BB	AA	AA	BB	AA	BB	BB	BB	AA	BB	AA	BB	AA	BB	BB	BB	AA	AA	BB	AA	AA	AA	BB	AA	BB	BB	AA	AA	-	BB	AA	AA	BB	AA	BB	AA	BB	AA	AA	BB	BB
SNP-497982749_1A	1A	28.1919	1A.3	AA	AA	BB	AA	AA	BB	AA	AA	BB	AA	BB	BB	BB	AA	BB	AA	BB	AA	BB	BB	BB	AA	AA	BB	AA	AA	AA	BB	AA	BB	BB	AA	AA	AA	BB	AA	AA	BB	AA	BB	AA	BB	AA	AA	BB	BB
SNP-498856877_1A	1A	28.7634	1A.3	AA	AA	BB	AA	AA	BB	AA	AA	BB	AA	BB	BB	BB	AA	BB	AA	BB	AA	BB	BB	BB	BB	AA	BB	AA	AA	AA	BB	AA	BB	BB	AA	AA	AA	BB	AA	AA	BB	AA	BB	AA	BB	AA	AA	BB	BB
SNP-498862899_1A	1A	28.7634	1A.3	AA	AA	BB	AA	AA	BB	AA	AA	BB	AA	BB	BB	BB	AA	BB	AA	BB	AA	BB	BB	BB	BB	AA	BB	AA	AA	AA	BB	AA	BB	BB	AA	AA	AA	BB	AA	AA	BB	AA	BB	AA	BB	AA	AA	BB	BB
SNP-499045040_1A	1A	28.7634	1A.3	AA	AA	BB	AA	AA	BB	AA	AA	BB	AA	BB	BB	BB	AA	BB	AA	BB	AA	BB	BB	BB	BB	AA	BB	AA	AA	AA	BB	AA	BB	BB	AA	AA	AA	BB	AA	AA	BB	-	BB	AA	BB	AA	AA	BB	BB
SNP-499229915_1A	1A	28.7634	1A.3	AA	AA	BB	AA	AA	BB	AA	AA	BB	AA	BB	BB	BB	AA	BB	AA	BB	AA	BB	BB	BB	BB	AA	BB	AA	AA	AA	BB	AA	BB	BB	AA	AA	AA	BB	AA	AA	BB	-	BB	AA	BB	AA	AA	BB	BB
SNP-499249158_1A	1A	28.7634	1A.3	AA	AA	BB	AA	AA	BB	AA	AA	BB	AA	BB	BB	BB	AA	BB	AA	BB	AA	BB	BB	BB	BB	AA	BB	AA	AA	AA	BB	AA	BB	BB	AA	AA	AA	BB	AA	AA	BB	-	BB	AA	BB	AA	AA	BB	BB
SNP-499361829_1A	1A	28.7634	1A.3	AA	AA	BB	AA	AA	BB	AA	AA	BB	AA	BB	BB	BB	AA	BB	AA	BB	AA	BB	BB	BB	BB	AA	BB	AA	AA	AA	BB	AA	BB	BB	AA	AA	AA	-	AA	AA	BB	-	BB	AA	BB	AA	AA	BB	BB
SNP-499425821_1A	1A	28.7634	1A.3	AA	AA	BB	AA	AA	BB	AA	AA	BB	AA	BB	BB	BB	AA	BB	AA	BB	AA	BB	BB	BB	BB	AA	BB	AA	AA	AA	BB	AA	BB	BB	AA	AA	AA	-	AA	AA	BB	-	BB	AA	BB	AA	AA	BB	BB
SNP-499780992_1A	1A	29.3578	1A.3	AA	AA	BB	AA	AA	BB	AA	AA	BB	AA	BB	BB	BB	AA	BB	AA	BB	AA	BB	BB	BB	BB	AA	BB	AA	AA	AA	BB	AA	BB	BB	AA	AA	AA	-	AA	AA	BB	-	BB	AA	BB	AA	AA	BB	BB
SNP-499894343_1A	1A	29.3578	1A.3	AA	AA	BB	AA	AA	BB	AA	AA	BB	AA	BB	BB	BB	AA	BB	AA	BB	AA	BB	BB	BB	BB	AA	BB	AA	AA	AA	BB	AA	BB	BB	AA	AA	AA	-	AA	AA	BB	-	BB	AA	BB	AA	AA	BB	BB
SNP-499954402_1A	1A	29.3578	1A.3	AA	AA	BB	AA	AA	BB	AA	AA	BB	AA	BB	BB	BB	AA	BB	AA	BB	AA	BB	BB	BB	BB	AA	BB	AA	AA	AA	BB	AA	BB	BB	AA	AA	AA	-	AA	AA	BB	AA	BB	AA	BB	AA	AA	BB	BB
SNP-500727991_1A	1A	29.3578	1A.3	AA	AA	BB	AA	AA	BB	AA	AA	BB	AA	BB	BB	BB	AA	BB	AA	BB	AA	BB	BB	BB	BB	AA	BB	AA	AA	AA	BB	AA	BB	BB	AA	AA	AA	-	AA	AA	BB	AA	BB	AA	BB	AA	AA	BB	BB
SNP-500729849_1A	1A	29.3578	1A.3	AA	AA	BB	AA	AA	BB	AA	AA	BB	AA	BB	BB	BB	AA	BB	AA	BB	AA	BB	BB	BB	BB	AA	BB	AA	AA	AA	BB	AA	BB	BB	AA	AA	AA	-	AA	AA	BB	AA	BB	AA	BB	AA	AA	BB	BB
SNP-501305270_1A	1A	29.3578	1A.3	AA	AA	BB	AA	AA	BB	AA	AA	BB	AA	BB	BB	BB	AA	BB	AA	BB	AA	BB	BB	BB	BB	AA	BB	AA	AA	AA	BB	AA	BB	BB	AA	AA	AA	-	AA	AA	BB	AA	BB	AA	BB	AA	AA	BB	BB
SNP-502648430_1A	1A	30.0389	1A.3	AA	AA	BB	AA	AA	AA	AA	AA	BB	AA	BB	BB	BB	AA	BB	AA	BB	AA	BB	BB	BB	BB	AA	BB	AA	AA	AA	BB	AA	BB	BB	AA	AA	AA	-	AA	AA	BB	AA	BB	AA	BB	AA	AA	BB	BB
SNP-502970491_1A	1A	30.0389	1A.3	AA	AA	BB	AA	AA	AA	AA	AA	BB	AA	BB	BB	BB	AA	BB	AA	BB	AA	BB	BB	BB	BB	AA	BB	AA	AA	AA	BB	AA	BB	BB	AA	AA	AA	-	AA	AA	BB	AA	BB	AA	BB	AA	AA	BB	BB
SNP-504028831_1A	1A	30.7836	1A.3	AA	AA	BB	AA	AA	AA	AA	AA	BB	AA	BB	BB	BB	AA	BB	AA	BB	AA	BB	BB	BB	BB	AA	BB	AA	AA	AA	BB	AA	BB	BB	AA	AA	AA	-	AA	AA	BB	AA	BB	AA	BB	AA	AA	BB	BB
SNP-503257448_1A	1A	30.7836	1A.3	AA	AA	BB	AA	AA	AA	AA	AA	BB	AA	BB	BB	BB	AA	BB	AA	BB	AA	BB	BB	BB	BB	AA	BB	AA	AA	AA	BB	AA	BB	BB	AA	AA	AA	-	AA	AA	BB	AA	BB	AA	BB	AA	AA	BB	BB
SNP-504869295_1A	1A	31.5646	1A.3	AA	AA	BB	AA	AA	AA	AA	AA	BB	AA	BB	BB	BB	AA	BB	AA	BB	AA	BB	BB	BB	BB	AA	BB	AA	BB	AA	BB	AA	BB	BB	AA	AA	-	-	AA	AA	BB	AA	BB	AA	BB	AA	AA	BB	BB
SNP-505123197_1A	1A	31.5646	1A.3	AA	AA	BB	AA	AA	AA	AA	AA	BB	AA	BB	BB	BB	AA	BB	AA	BB	AA	BB	BB	BB	BB	AA	BB	AA	BB	AA	BB	AA	BB	BB	AA	AA	-	-	AA	AA	BB	AA	BB	AA	BB	AA	AA	BB	BB
SNP-505137920_1A	1A	31.5646	1A.3	AA	AA	BB	AA	AA	AA	AA	AA	BB	AA	BB	BB	BB	AA	BB	AA	BB	AA	BB	BB	BB	BB	AA	BB	AA	BB	AA	BB	AA	BB	BB	AA	AA	-	-	AA	AA	BB	AA	BB	AA	BB	AA	AA	BB	BB
SNP-505384891_1A	1A	31.5646	1A.3	AA	AA	BB	AA	AA	AA	AA	AA	BB	AA	BB	BB	BB	AA	BB	AA	BB	AA	BB	BB	BB	BB	AA	BB	AA	BB	AA	BB	AA	BB	BB	AA	AA	-	-	AA	AA	BB	AA	BB	AA	BB	AA	AA	BB	BB
SNP-506118790_1A	1A	32.3774	1A.3	AA	AA	BB	AA	AA	AA	AA	AA	BB	AA	BB	BB	BB	AA	BB	AA	BB	AA	BB	BB	BB	BB	AA	BB	AA	BB	AA	BB	AA	BB	BB	AA	AA	-	-	AA	AA	BB	AA	BB	AA	BB	AA	AA	BB	BB
SNP-506350358_1A	1A	32.3774	1A.3	AA	AA	BB	AA	AA	AA	AA	AA	BB	AA	BB	BB	BB	AA	BB	AA	BB	AA	BB	BB	BB	BB	AA	BB	AA	BB	AA	BB	AA	BB	BB	AA	AA	-	-	AA	AA	BB	AA	BB	AA	BB	AA	AA	BB	BB
SNP-506470488_1A	1A	32.3774	1A.3	AA	AA	BB	AA	AA	AA	AA	AA	BB	AA	BB	BB	BB	AA	BB	AA	BB	AA	BB	BB	BB	BB	AA	BB	AA	BB	AA	BB	AA	BB	BB	AA	AA	AA	-	AA	AA	BB	AA	BB	AA	BB	AA	AA	BB	BB
SNP-507663625_1A	1A	34.8874	1A.3	AA	AA	BB	AA	AA	AA	AA	AA	BB	AA	BB	BB	BB	AA	BB	AA	BB	AA	BB	BB	BB	BB	AA	BB	AA	BB	AA	BB	AA	BB	BB	AA	AA	AA	-	AA	AA	BB	AA	BB	AA	BB	AA	AA	BB	BB
SNP-508062264_1A	1A	34.8874	1A.3	AA	AA	BB	AA	AA	AA	AA	AA	BB	AA	BB	BB	BB	AA	BB	AA	BB	AA	BB	BB	BB	BB	AA	BB	AA	BB	AA	BB	AA	BB	BB	AA	AA	AA	-	AA	AA	BB	AA	BB	AA	BB	AA	AA	BB	BB
SNP-508193746_1A	1A	34.8874	1A.3	AA	AA	BB	AA	AA	AA	AA	AA	BB	AA	BB	BB	BB	AA	BB	AA	BB	AA	BB	BB	BB	BB	AA	BB	AA	BB	AA	BB	AA	BB	BB	AA	AA	AA	-	AA	AA	BB	AA	BB	AA	BB	AA	AA	BB	BB
SNP-509436558_1A	1A	35.9601	1A.3	AA	AA	BB	-	AA	AA	AA	AA	BB	AA	BB	BB	BB	AA	BB	AA	BB	AA	BB	BB	BB	BB	AA	BB	AA	BB	AA	BB	AA	BB	BB	AA	AA	AA	-	AA	AA	BB	AA	BB	AA	BB	AA	AA	AA	BB
SNP-509305057_1A	1A	35.9601	1A.3	AA	AA	BB	AA	AA	AA	AA	AA	BB	AA	BB	BB	BB	AA	BB	AA	BB	AA	BB	BB	BB	BB	AA	BB	AA	BB	AA	BB	AA	BB	BB	AA	AA	AA	-	AA	AA	BB	AA	BB	AA	BB	AA	AA	-	BB
SNP-509616445_1A	1A	37.0959	1A.3	AA	AA	BB	-	AA	AA	AA	AA	BB	AA	BB	BB	BB	AA	BB	AA	BB	AA	BB	BB	BB	BB	AA	BB	AA	BB	AA	BB	AA	BB	BB	AA	AA	-	-	AA	AA	BB	AA	BB	AA	BB	AA	AA	AA	BB
SNP-509757433_1A	1A	37.0959	1A.3	AA	AA	BB	-	AA	AA	AA	AA	BB	AA	BB	BB	BB	AA	BB	AA	BB	AA	BB	BB	BB	BB	AA	BB	AA	BB	AA	BB	AA	BB	BB	AA	AA	-	-	AA	AA	BB	AA	BB	AA	BB	AA	AA	AA	BB
SNP-510032045_1A	1A	37.0959	1A.3	AA	AA	BB	-	AA	AA	AA	AA	BB	AA	BB	BB	BB	AA	BB	AA	BB	AA	BB	BB	BB	BB	AA	BB	AA	BB	AA	BB	AA	BB	BB	AA	AA	-	-	AA	AA	-	AA	BB	AA	BB	AA	AA	AA	BB
SNP-510175298_1A	1A	37.0959	1A.3	AA	AA	BB	-	AA	AA	AA	AA	BB	AA	BB	BB	BB	AA	BB	AA	BB	AA	BB	BB	BB	BB	AA	BB	AA	BB	AA	BB	AA	BB	BB	AA	AA	-	-	AA	AA	-	AA	BB	AA	BB	AA	AA	AA	BB
SNP-510443869_1A	1A	37.0959	1A.3	AA	AA	BB	-	AA	AA	AA	AA	BB	AA	BB	BB	BB	AA	BB	AA	BB	AA	BB	BB	BB	BB	AA	BB	AA	BB	AA	BB	AA	BB	BB	AA	AA	-	-	AA	AA	-	-	BB	AA	BB	AA	AA	AA	BB
SNP-510443879_1A	1A	37.0959	1A.3	AA	AA	BB	-	AA	AA	AA	AA	BB	AA	BB	BB	BB	AA	BB	AA	BB	AA	BB	BB	BB	BB	AA	BB	AA	BB	AA	BB	AA	BB	BB	AA	AA	-	-	AA	AA	-	-	BB	AA	BB	AA	AA	AA	BB
SNP-510652475_1A	1A	37.0959	1A.3	AA	AA	BB	-	AA	AA	AA	AA	BB	AA	BB	BB	BB	AA	BB	AA	BB	AA	BB	BB	BB	BB	AA	BB	AA	BB	AA	BB	AA	BB	BB	AA	AA	-	-	AA	AA	BB	-	BB	AA	BB	AA	AA	AA	BB
SNP-510716609_1A	1A	37.0959	1A.3	AA	AA	BB	-	AA	AA	AA	AA	BB	AA	BB	BB	BB	AA	BB	AA	BB	AA	BB	BB	BB	BB	AA	BB	AA	BB	AA	BB	AA	BB	BB	AA	AA	-	-	AA	AA	BB	-	BB	AA	BB	AA	AA	AA	BB
SNP-510897384_1A	1A	37.0959	1A.3	AA	AA	BB	-	AA	AA	AA	AA	BB	AA	BB	BB	BB	AA	BB	AA	BB	AA	BB	BB	BB	BB	AA	BB	AA	BB	AA	BB	AA	BB	BB	AA	AA	-	-	AA	AA	BB	-	BB	AA	BB	AA	AA	AA	BB
SNP-513157826_1A	1A	38.3335	1A.3	AA	AA	BB	-	AA	AA	AA	AA	BB	BB	BB	BB	BB	AA	BB	AA	BB	AA	BB	BB	BB	BB	AA	BB	-	BB	AA	BB	AA	BB	BB	AA	AA	AA	BB	AA	AA	BB	AA	BB	AA	BB	AA	AA	AA	BB
SNP-513344312_1A	1A	38.3335	1A.3	AA	AA	BB	-	AA	AA	AA	AA	BB	BB	BB	BB	BB	AA	BB	AA	BB	AA	BB	BB	BB	BB	AA	BB	-	BB	AA	BB	AA	BB	BB	AA	AA	AA	BB	AA	AA	BB	AA	BB	AA	BB	AA	AA	AA	BB
SNP-513420343_1A	1A	38.3335	1A.3	AA	AA	BB	-	AA	AA	AA	AA	BB	BB	BB	BB	BB	AA	BB	AA	BB	AA	BB	BB	BB	BB	AA	BB	-	BB	AA	BB	AA	BB	BB	AA	AA	AA	BB	AA	AA	BB	AA	BB	AA	BB	AA	AA	AA	BB
SNP-513947161_1A	1A	39.6698	1A.3	AA	AA	BB	-	AA	AA	AA	AA	BB	BB	BB	BB	BB	AA	BB	AA	BB	AA	BB	BB	BB	BB	AA	BB	-	BB	AA	BB	AA	BB	BB	AA	AA	-	-	AA	AA	BB	AA	BB	AA	BB	AA	AA	AA	BB
SNP-514001246_1A	1A	39.6698	1A.3	AA	AA	BB	-	AA	AA	AA	AA	BB	BB	BB	BB	BB	AA	BB	AA	BB	AA	BB	BB	BB	BB	AA	BB	AA	BB	AA	BB	AA	BB	BB	AA	AA	-	-	AA	AA	BB	AA	BB	AA	BB	AA	AA	AA	BB
SNP-514107420_1A	1A	39.6698	1A.3	AA	AA	BB	-	AA	AA	AA	AA	BB	BB	BB	BB	BB	AA	BB	AA	BB	AA	BB	BB	BB	BB	AA	BB	AA	BB	AA	BB	AA	BB	BB	AA	AA	-	-	AA	AA	BB	AA	BB	AA	BB	AA	AA	AA	BB
SNP-514150186_1A	1A	39.6698	1A.3	AA	AA	BB	-	AA	AA	AA	AA	BB	BB	BB	BB	BB	AA	BB	AA	BB	AA	BB	BB	BB	BB	AA	BB	AA	BB	AA	BB	AA	BB	BB	AA	AA	-	-	AA	AA	BB	AA	BB	AA	BB	AA	AA	AA	BB
SNP-514719321_1A	1A	39.6698	1A.3	AA	AA	BB	-	AA	AA	AA	AA	BB	BB	BB	BB	BB	AA	BB	AA	BB	AA	BB	BB	BB	BB	AA	BB	AA	BB	AA	BB	AA	BB	BB	AA	AA	-	-	AA	AA	BB	AA	BB	AA	BB	AA	AA	AA	BB
SNP-514721733_1A	1A	39.6698	1A.3	AA	AA	BB	-	AA	AA	AA	AA	BB	BB	BB	BB	BB	AA	BB	AA	BB	AA	BB	BB	BB	BB	AA	BB	AA	BB	AA	BB	AA	BB	BB	AA	AA	-	BB	AA	AA	BB	AA	BB	AA	BB	AA	AA	AA	BB
SNP-514724620_1A	1A	39.6698	1A.3	AA	AA	BB	-	AA	AA	AA	AA	BB	BB	BB	BB	BB	AA	BB	AA	BB	AA	BB	BB	BB	BB	AA	BB	AA	BB	AA	BB	AA	BB	BB	AA	AA	-	BB	AA	AA	BB	AA	BB	AA	BB	AA	AA	AA	BB
SNP-514883569_1A	1A	39.6698	1A.3	AA	AA	BB	-	AA	AA	AA	AA	BB	BB	BB	BB	BB	AA	BB	AA	BB	AA	BB	BB	BB	BB	AA	BB	AA	BB	AA	BB	AA	BB	BB	AA	AA	-	BB	AA	AA	BB	AA	BB	AA	BB	AA	AA	AA	BB
SNP-514894456_1A	1A	39.6698	1A.3	AA	AA	BB	-	AA	AA	AA	AA	BB	BB	BB	BB	BB	AA	BB	AA	BB	AA	BB	BB	BB	BB	AA	BB	AA	BB	AA	BB	AA	BB	BB	AA	AA	AA	-	AA	AA	BB	AA	BB	AA	BB	AA	AA	AA	BB
SNP-514914010_1A	1A	39.6698	1A.3	AA	AA	BB	-	AA	AA	AA	AA	BB	BB	BB	BB	BB	AA	BB	AA	BB	AA	BB	BB	BB	BB	AA	BB	AA	BB	AA	BB	AA	BB	BB	AA	AA	AA	-	AA	AA	BB	AA	BB	AA	BB	AA	AA	AA	BB
SNP-514919919_1A	1A	39.6698	1A.3	AA	AA	BB	-	AA	AA	AA	AA	BB	BB	BB	BB	BB	AA	BB	AA	BB	AA	BB	BB	BB	BB	AA	BB	AA	BB	AA	BB	AA	BB	BB	AA	AA	AA	-	AA	AA	BB	AA	BB	AA	BB	AA	AA	AA	BB
SNP-514968738_1A	1A	39.6698	1A.3	AA	AA	BB	-	AA	AA	AA	AA	BB	BB	BB	BB	BB	AA	BB	AA	BB	AA	BB	BB	BB	BB	AA	BB	AA	BB	AA	BB	AA	BB	BB	AA	AA	AA	-	AA	AA	BB	AA	BB	AA	BB	AA	AA	AA	BB
SNP-515033725_1A	1A	39.6698	1A.3	AA	AA	BB	-	AA	AA	AA	AA	BB	BB	BB	BB	BB	AA	BB	AA	BB	AA	BB	BB	BB	BB	AA	BB	AA	BB	AA	BB	AA	BB	BB	AA	AA	AA	-	AA	AA	BB	AA	BB	AA	BB	AA	AA	AA	BB
SNP-515180952_1A	1A	39.6698	1A.3	AA	AA	BB	-	AA	AA	AA	AA	BB	BB	BB	BB	BB	AA	BB	AA	BB	AA	BB	BB	BB	BB	AA	BB	AA	BB	AA	BB	AA	BB	BB	AA	AA	AA	-	AA	AA	BB	AA	BB	AA	BB	AA	AA	AA	BB
SNP-515486234_1A	1A	39.6698	1A.3	AA	AA	BB	-	AA	AA	AA	AA	BB	BB	BB	BB	BB	AA	BB	AA	BB	AA	BB	BB	BB	BB	AA	BB	AA	BB	AA	BB	AA	BB	BB	AA	AA	AA	-	AA	AA	BB	AA	BB	AA	BB	AA	AA	AA	BB
SNP-516360682_1A	1A	39.6698	1A.3	AA	AA	BB	-	AA	AA	AA	AA	BB	BB	BB	BB	BB	AA	BB	AA	BB	AA	BB	BB	BB	BB	AA	BB	BB	BB	AA	BB	AA	BB	BB	AA	AA	-	-	AA	AA	BB	-	BB	AA	BB	AA	AA	AA	BB
SNP-516360725_1A	1A	39.6698	1A.3	AA	AA	BB	-	AA	AA	AA	AA	BB	BB	BB	BB	BB	AA	BB	AA	BB	AA	BB	BB	BB	BB	AA	BB	BB	BB	AA	BB	AA	BB	BB	AA	AA	AA	-	AA	AA	BB	-	BB	AA	BB	AA	AA	AA	BB
SNP-515779091_1A	1A	39.6698	1A.3	AA	AA	BB	-	AA	AA	AA	AA	BB	BB	BB	BB	BB	AA	BB	AA	BB	AA	BB	BB	BB	BB	AA	BB	BB	BB	AA	BB	AA	BB	BB	AA	AA	-	-	AA	AA	BB	AA	BB	AA	BB	AA	AA	AA	BB
SNP-515791178_1A	1A	39.6698	1A.3	AA	AA	BB	-	AA	AA	AA	AA	BB	BB	BB	BB	BB	AA	BB	AA	BB	AA	BB	BB	BB	BB	AA	BB	BB	BB	AA	BB	AA	BB	BB	AA	AA	-	-	AA	AA	BB	AA	BB	AA	BB	AA	AA	AA	BB
SNP-516358876_1A	1A	39.6698	1A.3	AA	AA	BB	-	AA	AA	AA	AA	BB	BB	BB	BB	BB	AA	BB	AA	BB	AA	BB	BB	BB	BB	AA	BB	BB	BB	AA	BB	AA	BB	BB	AA	AA	-	-	AA	AA	BB	AA	BB	AA	BB	AA	AA	AA	BB
SNP-517717659_1A	1A	42.3304	1A.3	AA	AA	BB	-	AA	AA	AA	AA	BB	BB	BB	BB	BB	AA	BB	AA	BB	AA	BB	BB	BB	BB	AA	BB	BB	BB	AA	BB	AA	BB	BB	AA	AA	AA	-	AA	AA	BB	AA	BB	AA	BB	AA	AA	BB	BB
SNP-517920737_1A	1A	42.3304	1A.3	AA	AA	BB	-	AA	AA	AA	AA	BB	BB	BB	BB	BB	AA	BB	AA	BB	AA	BB	BB	BB	BB	AA	BB	BB	BB	AA	BB	AA	BB	BB	AA	AA	AA	-	AA	AA	BB	AA	BB	AA	BB	AA	AA	BB	BB
SNP-518144981_1A	1A	42.3304	1A.3	AA	AA	BB	-	AA	AA	AA	AA	BB	BB	BB	BB	BB	AA	BB	AA	BB	AA	BB	BB	BB	BB	AA	BB	BB	BB	AA	BB	AA	BB	BB	AA	AA	-	-	AA	AA	BB	AA	BB	AA	BB	AA	AA	BB	BB
SNP-518148419_1A	1A	42.3304	1A.3	AA	AA	BB	-	AA	AA	AA	AA	BB	BB	BB	BB	BB	AA	BB	AA	BB	AA	BB	BB	BB	BB	AA	BB	BB	BB	AA	BB	AA	BB	BB	AA	AA	-	-	AA	AA	BB	AA	BB	AA	BB	AA	AA	BB	BB
SNP-518148867_1A	1A	42.3304	1A.3	AA	AA	BB	-	AA	AA	AA	AA	BB	BB	BB	BB	BB	AA	BB	AA	BB	AA	BB	BB	BB	BB	AA	BB	BB	BB	AA	BB	AA	BB	BB	AA	AA	-	-	AA	AA	BB	AA	BB	AA	BB	AA	AA	BB	BB
SNP-518194296_1A	1A	42.3304	1A.3	AA	AA	BB	-	AA	AA	AA	AA	BB	BB	BB	BB	BB	AA	BB	AA	BB	AA	BB	BB	BB	BB	AA	BB	BB	BB	AA	BB	AA	BB	BB	AA	AA	-	-	AA	AA	BB	AA	BB	AA	BB	AA	AA	BB	BB
SNP-518359527_1A	1A	42.3304	1A.3	AA	AA	BB	-	AA	AA	AA	AA	BB	BB	BB	BB	BB	AA	BB	AA	BB	AA	BB	BB	BB	BB	AA	BB	BB	BB	AA	BB	AA	BB	BB	AA	AA	-	-	AA	AA	BB	AA	BB	AA	BB	AA	AA	BB	BB
SNP-518365169_1A	1A	42.3304	1A.3	AA	AA	BB	-	AA	AA	AA	AA	BB	BB	BB	BB	BB	AA	BB	AA	BB	AA	BB	BB	BB	BB	AA	BB	BB	BB	AA	BB	AA	BB	BB	AA	AA	-	-	AA	AA	BB	AA	BB	AA	BB	AA	AA	BB	BB
SNP-519064876_1A	1A	42.3304	1A.3	AA	AA	BB	-	AA	AA	AA	AA	BB	BB	BB	BB	BB	AA	BB	AA	BB	AA	BB	BB	BB	BB	AA	BB	BB	BB	AA	BB	AA	BB	BB	AA	AA	-	-	AA	AA	BB	AA	BB	AA	BB	AA	AA	BB	BB
SNP-521484243_1A	1A	44.1057	1A.3	AA	AA	BB	-	AA	AA	AA	AA	BB	BB	BB	BB	BB	AA	BB	AA	BB	AA	BB	BB	BB	BB	AA	BB	AA	BB	AA	BB	AA	BB	BB	AA	AA	AA	BB	AA	AA	BB	AA	BB	AA	BB	AA	AA	BB	BB
SNP-521531165_1A	1A	44.1057	1A.3	AA	AA	BB	-	AA	AA	AA	AA	BB	BB	BB	BB	BB	AA	BB	AA	BB	AA	BB	BB	BB	BB	AA	BB	AA	BB	AA	BB	AA	BB	BB	AA	AA	AA	BB	AA	AA	BB	AA	BB	AA	BB	AA	AA	BB	BB
SNP-521531443_1A	1A	44.1057	1A.3	AA	AA	BB	-	AA	AA	AA	AA	BB	BB	BB	BB	BB	AA	BB	AA	BB	AA	BB	BB	BB	BB	AA	BB	AA	BB	AA	BB	AA	BB	BB	AA	AA	AA	BB	AA	AA	BB	AA	BB	AA	BB	AA	AA	BB	BB
SNP-519210272_1A	1A	45.3099	1A.3	AA	AA	BB	-	AA	AA	AA	AA	BB	BB	BB	BB	BB	AA	BB	AA	BB	AA	BB	BB	BB	BB	AA	BB	BB	BB	AA	BB	AA	BB	BB	AA	AA	AA	-	AA	AA	BB	AA	BB	AA	BB	AA	AA	BB	BB
SNP-519221067_1A	1A	45.3099	1A.3	AA	AA	BB	-	AA	AA	AA	AA	BB	BB	BB	BB	BB	AA	BB	AA	BB	AA	BB	BB	BB	BB	AA	BB	BB	BB	AA	BB	AA	BB	BB	AA	AA	AA	BB	AA	AA	BB	AA	BB	AA	BB	AA	AA	BB	BB
SNP-519221556_1A	1A	45.3099	1A.3	AA	AA	BB	-	AA	AA	AA	AA	BB	BB	BB	BB	BB	AA	BB	AA	BB	AA	BB	BB	BB	BB	AA	BB	BB	BB	AA	BB	AA	BB	BB	AA	AA	AA	BB	AA	AA	BB	AA	BB	AA	BB	AA	AA	BB	BB
SNP-519765845_1A	1A	45.3099	1A.3	AA	AA	BB	-	AA	AA	AA	AA	BB	BB	BB	BB	BB	AA	BB	AA	BB	AA	BB	BB	BB	BB	AA	BB	BB	BB	AA	BB	AA	BB	BB	AA	AA	AA	BB	AA	AA	BB	AA	BB	AA	BB	AA	AA	BB	BB
SNP-519778353_1A	1A	45.3099	1A.3	AA	AA	BB	-	AA	AA	AA	AA	BB	BB	BB	BB	BB	AA	BB	AA	BB	AA	BB	BB	BB	BB	AA	BB	BB	BB	AA	BB	AA	BB	BB	AA	AA	AA	BB	AA	AA	BB	AA	BB	AA	BB	AA	AA	BB	BB
SNP-520169706_1A	1A	45.3099	1A.3	AA	AA	BB	-	AA	AA	AA	AA	BB	BB	BB	BB	BB	AA	BB	AA	BB	AA	BB	BB	BB	BB	AA	BB	BB	BB	AA	BB	AA	BB	BB	AA	AA	AA	BB	AA	AA	BB	AA	BB	AA	BB	AA	AA	BB	BB
SNP-520253399_1A	1A	45.3099	1A.3	AA	AA	BB	-	AA	AA	AA	AA	BB	BB	BB	BB	BB	AA	BB	AA	BB	AA	BB	BB	BB	BB	AA	BB	BB	BB	AA	BB	AA	BB	BB	AA	AA	AA	BB	AA	AA	BB	AA	BB	AA	BB	AA	AA	BB	BB
SNP-520306372_1A	1A	45.3099	1A.3	AA	AA	BB	-	AA	AA	AA	AA	BB	BB	BB	BB	BB	AA	BB	AA	BB	AA	BB	BB	BB	BB	AA	BB	BB	BB	AA	BB	AA	BB	BB	AA	AA	AA	BB	AA	AA	BB	AA	BB	AA	BB	AA	AA	BB	BB
SNP-520661751_1A	1A	45.3099	1A.3	AA	AA	BB	-	AA	AA	AA	AA	BB	BB	BB	BB	BB	AA	BB	AA	BB	AA	BB	BB	BB	BB	AA	BB	BB	BB	AA	BB	AA	BB	BB	AA	AA	AA	BB	AA	AA	BB	AA	BB	AA	BB	AA	AA	BB	BB
SNP-521038598_1A	1A	45.3099	1A.3	AA	AA	BB	-	AA	AA	AA	AA	BB	BB	BB	BB	BB	AA	BB	AA	BB	AA	BB	BB	BB	BB	AA	BB	BB	BB	AA	BB	AA	BB	BB	AA	AA	AA	BB	AA	AA	BB	AA	BB	AA	BB	AA	AA	BB	BB
SNP-521287202_1A	1A	45.3099	1A.3	AA	AA	BB	-	AA	AA	AA	AA	BB	BB	BB	BB	BB	AA	BB	AA	BB	AA	BB	BB	BB	BB	AA	BB	BB	BB	AA	BB	AA	BB	BB	AA	AA	AA	BB	AA	AA	BB	AA	BB	AA	BB	AA	AA	BB	BB
SNP-522345340_1A	1A	45.3099	1A.3	AA	AA	BB	-	AA	AA	AA	AA	BB	BB	BB	BB	BB	AA	BB	AA	BB	AA	BB	BB	BB	BB	AA	BB	BB	BB	AA	BB	AA	BB	BB	AA	AA	AA	AA	AA	AA	BB	AA	BB	AA	-	AA	AA	BB	BB
SNP-522847902_1A	1A	45.3099	1A.3	AA	AA	BB	-	AA	AA	AA	AA	BB	BB	BB	BB	BB	AA	BB	AA	BB	AA	BB	BB	BB	BB	AA	BB	BB	BB	AA	BB	AA	BB	BB	AA	AA	AA	AA	AA	AA	BB	AA	BB	AA	-	AA	AA	BB	BB
SNP-523259910_1A	1A	45.3099	1A.3	AA	AA	BB	-	AA	AA	AA	AA	BB	BB	BB	BB	BB	AA	BB	AA	BB	AA	BB	BB	BB	BB	AA	BB	BB	BB	AA	BB	AA	BB	BB	AA	AA	AA	AA	AA	AA	BB	AA	BB	AA	-	AA	AA	BB	BB
SNP-524251691_1A	1A	46.3535	1A.3	AA	AA	BB	-	AA	AA	AA	AA	BB	BB	BB	BB	BB	AA	BB	AA	BB	AA	BB	BB	BB	BB	AA	BB	BB	BB	AA	BB	AA	BB	BB	AA	AA	AA	AA	AA	AA	BB	AA	BB	AA	-	AA	AA	BB	BB
SNP-524369489_1A	1A	46.3535	1A.3	AA	AA	BB	BB	AA	AA	AA	AA	BB	BB	BB	BB	BB	AA	BB	AA	BB	AA	BB	BB	BB	BB	AA	BB	BB	BB	AA	BB	AA	BB	BB	AA	AA	AA	AA	AA	AA	BB	AA	BB	AA	-	AA	AA	BB	BB
SNP-525394519_1A	1A	46.3535	1A.3	AA	AA	BB	BB	AA	AA	AA	AA	BB	BB	BB	BB	BB	AA	BB	AA	BB	AA	BB	BB	BB	BB	AA	BB	BB	BB	AA	BB	AA	BB	BB	AA	AA	AA	AA	AA	AA	BB	AA	BB	AA	-	AA	AA	BB	BB
SNP-525401523_1A	1A	46.3535	1A.3	AA	AA	BB	AA	AA	AA	AA	AA	BB	BB	BB	BB	BB	AA	BB	AA	BB	AA	BB	BB	BB	BB	AA	BB	BB	BB	AA	BB	AA	BB	BB	AA	AA	-	-	AA	AA	BB	AA	BB	AA	-	AA	AA	BB	BB
SNP-525667648_1A	1A	47.1956	1A.3	AA	AA	BB	-	AA	AA	AA	AA	BB	BB	BB	BB	BB	AA	BB	AA	BB	AA	BB	AA	BB	BB	AA	BB	BB	BB	AA	BB	AA	BB	BB	AA	AA	-	AA	AA	AA	BB	AA	BB	AA	BB	AA	AA	BB	BB
SNP-525751047_1A	1A	47.1956	1A.3	AA	AA	BB	-	AA	AA	AA	AA	BB	BB	BB	BB	BB	AA	BB	AA	BB	AA	BB	AA	BB	BB	AA	BB	BB	BB	AA	BB	AA	BB	BB	AA	AA	AA	AA	AA	AA	BB	AA	BB	AA	BB	AA	AA	BB	BB
SNP-526014475_1A	1A	47.1956	1A.3	AA	AA	BB	-	AA	AA	AA	AA	BB	BB	BB	BB	BB	AA	BB	AA	BB	AA	BB	AA	BB	BB	AA	BB	BB	BB	AA	BB	AA	BB	BB	AA	AA	AA	AA	AA	AA	BB	AA	BB	AA	BB	AA	AA	BB	BB
SNP-525407432_1A	1A	47.1956	1A.3	AA	AA	BB	AA	AA	AA	AA	AA	BB	BB	BB	BB	BB	AA	BB	AA	BB	AA	BB	-	BB	BB	AA	BB	BB	BB	AA	BB	AA	BB	BB	AA	AA	-	-	AA	AA	BB	AA	BB	AA	BB	AA	AA	BB	BB
SNP-525667528_1A	1A	47.1956	1A.3	AA	AA	BB	-	AA	AA	AA	AA	BB	BB	BB	BB	BB	AA	BB	AA	BB	AA	BB	-	BB	BB	AA	BB	BB	BB	AA	BB	AA	BB	BB	AA	AA	-	-	AA	AA	BB	AA	BB	AA	BB	AA	AA	BB	BB
SNP-525667609_1A	1A	47.1956	1A.3	AA	AA	BB	-	AA	AA	AA	AA	BB	BB	BB	BB	BB	AA	BB	AA	BB	AA	BB	-	BB	BB	AA	BB	BB	BB	AA	BB	AA	BB	BB	AA	AA	-	-	AA	AA	BB	AA	BB	AA	BB	AA	AA	BB	BB
SNP-526202498_1A	1A	48.0411	1A.3	AA	AA	BB	-	AA	AA	AA	AA	BB	BB	BB	BB	BB	AA	BB	AA	BB	AA	BB	AA	BB	BB	AA	AA	BB	BB	AA	BB	AA	BB	BB	AA	AA	AA	AA	AA	AA	BB	-	BB	AA	BB	AA	AA	BB	BB
SNP-526079543_1A	1A	48.0411	1A.3	AA	AA	BB	-	AA	AA	AA	AA	BB	BB	BB	BB	BB	AA	BB	AA	BB	AA	BB	AA	BB	BB	AA	-	BB	BB	AA	BB	AA	BB	BB	AA	AA	AA	AA	AA	AA	BB	AA	BB	AA	BB	AA	AA	BB	BB
SNP-526787371_1A	1A	48.8917	1A.3	AA	AA	BB	-	AA	AA	AA	AA	BB	BB	BB	BB	BB	AA	BB	AA	BB	AA	BB	AA	BB	BB	AA	AA	BB	BB	AA	BB	AA	BB	BB	AA	AA	AA	AA	AA	AA	BB	-	BB	AA	BB	AA	AA	BB	BB
SNP-526787448_1A	1A	48.8917	1A.3	AA	AA	BB	-	AA	AA	AA	AA	BB	BB	BB	BB	BB	AA	BB	AA	BB	AA	BB	AA	BB	BB	AA	AA	BB	BB	AA	BB	AA	BB	BB	AA	AA	AA	AA	AA	AA	BB	-	BB	AA	BB	AA	AA	BB	BB
SNP-526921456_1A	1A	48.8917	1A.3	AA	AA	BB	-	AA	AA	AA	AA	BB	BB	BB	BB	BB	AA	BB	AA	BB	AA	BB	AA	BB	BB	AA	AA	BB	BB	AA	BB	AA	BB	BB	AA	AA	AA	AA	AA	AA	BB	AA	BB	AA	BB	AA	AA	BB	BB
SNP-527209821_1A	1A	48.8917	1A.3	AA	AA	BB	-	AA	AA	AA	AA	BB	BB	BB	BB	BB	AA	BB	AA	BB	AA	BB	AA	BB	BB	AA	AA	BB	BB	AA	BB	AA	BB	BB	AA	AA	AA	AA	AA	AA	BB	AA	BB	AA	BB	AA	AA	BB	BB
SNP-527509855_1A	1A	48.8917	1A.3	AA	AA	BB	-	AA	AA	AA	AA	BB	BB	BB	BB	BB	AA	BB	AA	BB	AA	BB	AA	BB	BB	AA	AA	BB	BB	AA	BB	AA	BB	BB	AA	AA	AA	AA	AA	AA	BB	AA	BB	AA	BB	AA	AA	BB	BB
SNP-527563589_1A	1A	48.8917	1A.3	AA	AA	BB	-	AA	AA	AA	AA	BB	BB	BB	BB	BB	AA	BB	AA	BB	AA	BB	AA	BB	BB	AA	AA	BB	BB	AA	BB	AA	BB	BB	AA	AA	AA	AA	AA	AA	BB	AA	BB	AA	BB	AA	AA	BB	BB
SNP-527673125_1A	1A	48.8917	1A.3	AA	AA	BB	-	AA	AA	AA	AA	BB	BB	BB	BB	BB	AA	BB	AA	BB	AA	BB	AA	BB	BB	AA	AA	BB	BB	AA	BB	AA	BB	BB	AA	AA	AA	AA	AA	AA	BB	AA	BB	AA	BB	AA	AA	BB	BB
SNP-528182222_1A	1A	48.8917	1A.3	AA	AA	BB	-	AA	AA	AA	AA	BB	BB	BB	BB	BB	AA	BB	AA	BB	AA	BB	AA	BB	BB	AA	AA	BB	BB	AA	BB	AA	BB	BB	AA	AA	AA	AA	AA	AA	BB	AA	BB	AA	BB	AA	AA	BB	BB
SNP-528488356_1A	1A	50.3137	1A.3	AA	AA	BB	-	AA	BB	AA	AA	BB	BB	BB	BB	BB	AA	BB	AA	BB	AA	BB	AA	BB	BB	AA	AA	AA	BB	AA	BB	AA	BB	BB	AA	AA	AA	AA	AA	AA	BB	AA	BB	AA	BB	AA	AA	BB	BB
SNP-528501093_1A	1A	50.3137	1A.3	AA	AA	BB	-	AA	BB	AA	AA	BB	BB	BB	BB	BB	AA	BB	AA	BB	AA	BB	AA	BB	BB	AA	AA	AA	BB	AA	BB	AA	BB	BB	AA	AA	AA	AA	AA	AA	BB	AA	BB	AA	BB	AA	AA	BB	BB
SNP-528502399_1A	1A	50.3137	1A.3	AA	AA	BB	AA	AA	BB	AA	AA	BB	BB	BB	BB	BB	AA	BB	AA	BB	AA	BB	AA	BB	BB	AA	AA	AA	BB	AA	BB	AA	BB	BB	AA	AA	AA	AA	AA	AA	BB	AA	BB	AA	BB	AA	AA	BB	BB
SNP-530556263_1A	1A	54.1543	1A.3	AA	AA	BB	BB	AA	BB	AA	AA	BB	BB	AA	BB	BB	AA	BB	AA	BB	AA	BB	AA	BB	BB	AA	AA	BB	BB	AA	BB	AA	BB	BB	BB	BB	AA	AA	AA	AA	BB	AA	BB	AA	AA	AA	AA	BB	BB
SNP-530570235_1A	1A	54.1543	1A.3	AA	AA	BB	BB	AA	BB	AA	AA	BB	BB	AA	BB	BB	AA	BB	AA	BB	AA	BB	AA	BB	BB	AA	AA	BB	BB	AA	BB	AA	BB	BB	BB	BB	AA	AA	AA	AA	BB	AA	BB	AA	AA	AA	AA	BB	BB
SNP-530570251_1A	1A	54.1543	1A.3	AA	AA	BB	BB	AA	BB	AA	AA	BB	BB	AA	BB	BB	AA	BB	AA	BB	AA	BB	AA	BB	BB	AA	AA	BB	BB	AA	BB	AA	BB	BB	BB	BB	AA	AA	AA	AA	BB	AA	BB	AA	AA	AA	AA	BB	BB
SNP-532822742_1A	1A	61.9558	1A.3	AA	AA	-	BB	AA	BB	AA	AA	BB	BB	AA	BB	BB	AA	BB	AA	BB	AA	BB	AA	BB	BB	AA	AA	AA	BB	BB	BB	AA	BB	BB	BB	BB	AA	AA	AA	AA	BB	AA	AA	AA	AA	AA	AA	AA	BB
SNP-532862499_1A	1A	61.9558	1A.3	AA	AA	-	BB	AA	BB	AA	AA	BB	BB	AA	BB	BB	AA	BB	AA	BB	AA	BB	AA	BB	BB	AA	AA	AA	BB	BB	BB	AA	BB	BB	BB	BB	AA	AA	AA	AA	-	AA	AA	AA	AA	AA	AA	AA	BB
SNP-538297270_1A	1A	63.8524	1A.3	AA	AA	-	BB	AA	BB	AA	AA	BB	BB	AA	BB	BB	AA	BB	BB	BB	AA	BB	AA	BB	BB	BB	AA	BB	BB	BB	BB	AA	BB	BB	BB	BB	AA	AA	AA	AA	-	AA	AA	AA	AA	AA	AA	AA	BB
SNP-538297296_1A	1A	63.8524	1A.3	AA	AA	-	BB	AA	BB	AA	AA	BB	BB	AA	BB	BB	AA	BB	BB	BB	AA	BB	AA	BB	BB	BB	AA	BB	BB	BB	BB	AA	BB	BB	BB	BB	AA	AA	AA	AA	BB	AA	AA	AA	AA	AA	AA	AA	BB
SNP-539129986_1A	1A	63.8524	1A.3	AA	AA	AA	BB	AA	BB	AA	AA	BB	BB	AA	BB	BB	AA	BB	BB	BB	AA	BB	AA	BB	BB	BB	AA	BB	BB	BB	BB	AA	BB	BB	BB	BB	AA	AA	AA	AA	BB	AA	AA	AA	AA	AA	AA	AA	BB
SNP-539488290_1A	1A	63.8524	1A.3	AA	AA	AA	BB	AA	BB	AA	AA	BB	BB	AA	BB	BB	AA	BB	BB	BB	AA	BB	AA	BB	BB	BB	AA	BB	BB	BB	BB	AA	BB	BB	BB	BB	AA	AA	AA	AA	BB	AA	AA	AA	AA	AA	AA	AA	BB
SNP-539640996_1A	1A	63.8524	1A.3	AA	AA	AA	BB	AA	BB	AA	AA	BB	BB	AA	BB	BB	AA	BB	BB	BB	AA	BB	AA	BB	BB	BB	AA	BB	BB	BB	BB	AA	BB	BB	BB	BB	AA	AA	AA	AA	BB	AA	AA	AA	AA	AA	AA	AA	BB
SNP-539821486_1A	1A	63.8524	1A.3	AA	AA	AA	BB	AA	BB	AA	AA	BB	BB	AA	BB	BB	AA	BB	BB	BB	AA	BB	AA	BB	BB	BB	AA	BB	BB	BB	BB	AA	BB	BB	BB	BB	AA	AA	AA	AA	BB	AA	AA	AA	AA	AA	AA	AA	BB
SNP-539822691_1A	1A	63.8524	1A.3	AA	AA	AA	BB	AA	BB	AA	AA	BB	BB	AA	BB	BB	AA	BB	BB	BB	AA	BB	AA	BB	BB	BB	AA	BB	BB	BB	BB	AA	BB	BB	BB	BB	AA	AA	AA	AA	BB	AA	AA	AA	AA	AA	AA	AA	BB
SNP-540323512_1A	1A	63.8524	1A.3	AA	AA	AA	BB	AA	BB	AA	AA	BB	BB	AA	BB	BB	AA	BB	BB	BB	AA	BB	AA	BB	BB	BB	AA	BB	BB	BB	BB	AA	BB	BB	BB	BB	AA	AA	AA	AA	BB	AA	AA	AA	AA	AA	AA	AA	BB
SNP-540323547_1A	1A	63.8524	1A.3	AA	AA	AA	BB	AA	BB	AA	AA	BB	BB	AA	BB	BB	AA	BB	BB	BB	AA	BB	AA	BB	BB	BB	AA	BB	BB	BB	BB	AA	BB	BB	BB	BB	AA	AA	AA	AA	BB	AA	AA	AA	AA	AA	AA	AA	BB
SNP-540409178_1A	1A	63.8524	1A.3	AA	AA	AA	BB	AA	BB	AA	AA	BB	BB	AA	BB	BB	AA	BB	BB	BB	AA	BB	AA	BB	BB	BB	AA	BB	BB	BB	BB	AA	BB	BB	BB	BB	AA	AA	AA	AA	BB	AA	AA	AA	AA	AA	AA	AA	BB
SNP-540494782_1A	1A	63.8524	1A.3	AA	AA	AA	BB	AA	BB	AA	AA	BB	BB	AA	BB	BB	AA	BB	BB	BB	AA	BB	AA	BB	BB	BB	AA	BB	BB	BB	BB	AA	BB	BB	BB	BB	AA	AA	AA	AA	BB	AA	AA	AA	AA	AA	AA	AA	BB
SNP-540732085_1A	1A	63.8524	1A.3	AA	AA	AA	BB	AA	BB	AA	AA	BB	BB	AA	BB	BB	AA	BB	BB	BB	AA	BB	AA	BB	BB	BB	AA	BB	BB	BB	BB	AA	BB	BB	BB	BB	AA	AA	AA	AA	BB	AA	AA	AA	AA	AA	AA	AA	BB
SNP-540810534_1A	1A	63.8524	1A.3	AA	AA	AA	BB	AA	BB	AA	AA	BB	BB	AA	BB	BB	AA	BB	BB	BB	AA	BB	AA	BB	BB	BB	AA	BB	BB	BB	BB	AA	BB	BB	BB	BB	AA	AA	AA	AA	BB	AA	AA	AA	AA	AA	AA	AA	BB
SNP-540854155_1A	1A	63.8524	1A.3	AA	AA	AA	BB	AA	BB	AA	AA	BB	BB	AA	BB	BB	AA	BB	BB	BB	AA	BB	AA	BB	BB	BB	AA	BB	BB	BB	BB	AA	BB	BB	BB	BB	AA	AA	AA	AA	BB	AA	AA	AA	AA	AA	AA	AA	BB
SNP-540856184_1A	1A	63.8524	1A.3	AA	AA	AA	BB	AA	BB	AA	AA	BB	BB	AA	BB	BB	AA	BB	BB	BB	AA	BB	AA	BB	BB	BB	AA	BB	BB	BB	BB	-	BB	BB	BB	BB	AA	AA	AA	AA	BB	AA	AA	AA	AA	AA	AA	AA	BB
SNP-8576501_1C	1C	0	1C.1	AA	AA	AA	BB	BB	AA	AA	BB	BB	BB	BB	BB	AA	AA	BB	BB	BB	AA	BB	BB	BB	BB	BB	BB	-	BB	AA	BB	AA	BB	BB	BB	BB	-	BB	AA	AA	AA	AA	BB	BB	AA	BB	AA	AA	BB
SNP-8576471_1C	1C	5e-08	1C.1	AA	AA	AA	BB	BB	AA	AA	BB	BB	BB	BB	BB	AA	AA	BB	BB	BB	AA	BB	BB	BB	BB	BB	BB	-	BB	AA	BB	AA	BB	BB	BB	BB	-	BB	AA	AA	AA	AA	BB	BB	AA	BB	AA	AA	BB
SNP-8576314_1C	1C	1e-07	1C.1	AA	AA	AA	BB	BB	AA	AA	BB	BB	BB	BB	BB	AA	AA	BB	BB	BB	AA	BB	BB	BB	BB	BB	BB	-	BB	AA	BB	AA	BB	BB	BB	BB	-	BB	AA	AA	AA	AA	BB	BB	AA	BB	AA	AA	BB
SNP-8400209_1C	1C	1.5e-07	1C.1	AA	AA	AA	BB	BB	AA	AA	BB	BB	BB	BB	BB	AA	AA	BB	BB	BB	AA	BB	BB	BB	BB	BB	BB	BB	BB	AA	BB	AA	BB	BB	BB	BB	BB	-	AA	AA	AA	AA	BB	BB	AA	BB	AA	AA	BB
SNP-7916816_1C	1C	2e-07	1C.1	AA	AA	AA	BB	BB	AA	AA	BB	BB	BB	BB	BB	AA	AA	BB	BB	BB	AA	BB	BB	BB	BB	BB	BB	BB	BB	AA	BB	AA	BB	BB	BB	BB	BB	-	AA	AA	AA	-	BB	BB	AA	BB	AA	AA	BB
SNP-7796276_1C	1C	2.5e-07	1C.1	AA	AA	AA	BB	BB	AA	AA	BB	BB	BB	BB	BB	AA	AA	BB	BB	BB	AA	BB	BB	BB	BB	BB	BB	BB	BB	AA	BB	AA	BB	BB	BB	BB	BB	-	AA	AA	AA	-	BB	BB	AA	BB	AA	AA	BB
SNP-9298670_1C	1C	2.06724	1C.1	AA	AA	AA	BB	BB	AA	AA	BB	BB	BB	BB	BB	AA	AA	BB	BB	BB	AA	BB	BB	BB	BB	BB	BB	-	BB	AA	BB	AA	BB	BB	BB	BB	AA	BB	AA	AA	AA	AA	BB	BB	AA	BB	AA	AA	BB
SNP-8926474_1C	1C	2.06724	1C.1	AA	AA	AA	BB	BB	AA	AA	BB	BB	BB	BB	BB	AA	AA	BB	BB	BB	AA	BB	BB	BB	BB	BB	BB	-	BB	AA	BB	AA	BB	BB	BB	BB	-	BB	AA	AA	AA	AA	BB	BB	AA	BB	AA	AA	BB
SNP-12108341_1C	1C	4.10632	1C.1	AA	AA	AA	BB	BB	AA	AA	BB	BB	BB	BB	BB	AA	AA	BB	BB	BB	AA	BB	-	BB	BB	BB	BB	-	BB	AA	BB	AA	BB	BB	BB	BB	-	BB	AA	AA	AA	AA	BB	BB	AA	AA	AA	AA	BB
SNP-11744210_1C	1C	4.10632	1C.1	AA	AA	AA	BB	BB	AA	AA	BB	BB	BB	BB	BB	AA	AA	BB	BB	BB	AA	BB	BB	BB	BB	BB	BB	AA	BB	AA	BB	AA	BB	BB	BB	BB	AA	BB	AA	AA	AA	AA	BB	BB	AA	AA	AA	AA	BB
SNP-11331111_1C	1C	4.10632	1C.1	AA	AA	AA	BB	BB	AA	AA	BB	BB	BB	BB	BB	AA	AA	BB	BB	BB	AA	BB	BB	BB	BB	BB	BB	AA	BB	AA	BB	AA	BB	BB	BB	BB	AA	BB	AA	AA	AA	AA	BB	BB	AA	AA	AA	AA	BB
SNP-11279306_1C	1C	4.10632	1C.1	AA	AA	AA	BB	BB	AA	AA	BB	BB	BB	BB	BB	AA	AA	BB	BB	BB	AA	BB	BB	BB	BB	BB	BB	AA	BB	AA	BB	AA	BB	BB	BB	BB	AA	BB	AA	AA	AA	AA	BB	BB	AA	AA	AA	AA	BB
SNP-10938215_1C	1C	4.10632	1C.1	AA	AA	AA	BB	BB	AA	AA	BB	BB	BB	BB	BB	AA	AA	BB	BB	BB	AA	BB	BB	BB	BB	BB	BB	AA	BB	AA	BB	AA	BB	BB	BB	BB	AA	BB	AA	AA	AA	AA	BB	BB	AA	AA	AA	AA	BB
SNP-10838362_1C	1C	4.10632	1C.1	AA	AA	AA	BB	BB	AA	AA	BB	BB	BB	BB	BB	AA	AA	BB	BB	BB	AA	BB	BB	BB	BB	BB	BB	-	BB	AA	BB	AA	BB	BB	BB	BB	AA	BB	AA	AA	AA	AA	BB	BB	AA	AA	AA	AA	BB
SNP-10723587_1C	1C	4.10632	1C.1	AA	AA	AA	BB	BB	AA	AA	BB	BB	BB	BB	BB	AA	AA	BB	BB	BB	AA	BB	BB	BB	BB	BB	BB	-	BB	AA	BB	AA	BB	BB	BB	BB	AA	BB	AA	AA	AA	AA	BB	BB	AA	AA	AA	AA	BB
SNP-10202736_1C	1C	4.10632	1C.1	AA	AA	AA	BB	BB	AA	AA	BB	BB	BB	BB	BB	AA	AA	BB	BB	BB	AA	BB	BB	BB	BB	BB	BB	-	BB	AA	BB	AA	BB	BB	BB	BB	AA	BB	AA	AA	AA	AA	BB	BB	AA	AA	AA	AA	BB
SNP-12248443_1C	1C	5.24936	1C.1	AA	AA	AA	BB	BB	AA	AA	BB	BB	BB	BB	BB	AA	AA	BB	BB	BB	AA	BB	-	BB	BB	BB	BB	BB	BB	AA	BB	AA	BB	BB	BB	BB	BB	BB	-	AA	AA	AA	BB	BB	AA	AA	AA	-	BB
SNP-12173578_1C	1C	5.24936	1C.1	AA	AA	AA	BB	BB	AA	AA	BB	BB	BB	BB	BB	AA	AA	BB	BB	BB	AA	BB	-	BB	BB	BB	BB	BB	BB	AA	BB	AA	BB	BB	BB	BB	BB	BB	AA	AA	AA	AA	BB	BB	AA	AA	AA	-	BB
SNP-12143078_1C	1C	5.24936	1C.1	AA	AA	AA	BB	BB	AA	AA	BB	BB	BB	BB	BB	AA	AA	BB	BB	BB	AA	BB	-	BB	BB	BB	BB	BB	BB	AA	BB	AA	BB	BB	BB	BB	BB	BB	AA	AA	AA	AA	BB	BB	AA	AA	AA	AA	BB
SNP-18744621_1C	1C	14.3858	1C.1	AA	AA	AA	BB	BB	AA	AA	BB	BB	BB	BB	BB	AA	BB	BB	BB	BB	AA	BB	BB	BB	BB	BB	BB	BB	BB	AA	AA	AA	BB	AA	BB	BB	BB	BB	AA	AA	AA	-	BB	AA	AA	AA	BB	-	BB
SNP-18744558_1C	1C	14.3858	1C.1	AA	AA	AA	BB	BB	AA	AA	BB	BB	BB	BB	BB	AA	BB	BB	BB	BB	AA	BB	BB	BB	BB	BB	BB	BB	BB	AA	AA	AA	BB	AA	BB	BB	BB	BB	AA	AA	AA	-	BB	AA	AA	AA	BB	-	BB
SNP-18645622_1C	1C	14.3858	1C.1	AA	AA	AA	BB	BB	AA	AA	BB	BB	BB	BB	BB	AA	BB	BB	BB	BB	AA	BB	BB	BB	BB	BB	BB	BB	BB	AA	AA	AA	BB	AA	BB	BB	BB	BB	AA	AA	AA	-	BB	AA	AA	AA	BB	-	BB
SNP-17815357_1C	1C	14.3858	1C.1	AA	AA	AA	BB	BB	AA	AA	BB	BB	BB	BB	BB	AA	BB	BB	BB	BB	AA	BB	BB	BB	BB	BB	BB	BB	BB	AA	AA	AA	BB	AA	BB	BB	BB	-	AA	AA	AA	-	BB	AA	AA	AA	BB	-	BB
SNP-18886296_1C	1C	16.1294	1C.1	AA	AA	AA	BB	BB	AA	-	BB	BB	BB	BB	BB	AA	BB	BB	BB	BB	AA	BB	BB	BB	BB	BB	BB	BB	BB	AA	AA	AA	BB	AA	BB	BB	BB	BB	AA	AA	AA	AA	BB	AA	AA	AA	BB	AA	BB
SNP-18886125_1C	1C	16.1294	1C.1	AA	AA	AA	BB	BB	AA	-	BB	BB	BB	BB	BB	AA	BB	BB	BB	BB	AA	BB	BB	BB	BB	BB	BB	BB	BB	AA	AA	AA	BB	AA	BB	BB	BB	BB	AA	AA	AA	-	BB	AA	AA	AA	BB	AA	BB
SNP-21558236_1C	1C	19.1269	1C.1	AA	AA	AA	BB	BB	AA	AA	BB	BB	BB	BB	BB	AA	BB	BB	BB	BB	AA	BB	BB	BB	BB	BB	BB	BB	BB	AA	AA	AA	BB	AA	BB	BB	BB	BB	AA	AA	AA	AA	BB	AA	AA	AA	AA	AA	BB
SNP-20939198_1C	1C	19.1269	1C.1	AA	AA	AA	BB	BB	AA	AA	BB	BB	BB	BB	BB	AA	BB	BB	BB	BB	AA	BB	BB	BB	BB	BB	BB	BB	BB	AA	AA	AA	BB	AA	BB	BB	BB	BB	AA	AA	AA	AA	BB	AA	AA	AA	AA	AA	BB
SNP-20875167_1C	1C	19.1269	1C.1	AA	AA	AA	BB	BB	AA	AA	BB	BB	BB	BB	BB	AA	BB	BB	BB	BB	AA	BB	BB	BB	BB	BB	BB	BB	BB	AA	AA	AA	BB	AA	BB	BB	BB	BB	AA	AA	AA	AA	BB	AA	AA	AA	AA	AA	BB
SNP-20870608_1C	1C	19.1269	1C.1	AA	AA	AA	BB	BB	AA	AA	BB	-	BB	BB	BB	AA	BB	BB	BB	BB	AA	BB	BB	BB	BB	BB	-	BB	BB	AA	AA	AA	-	AA	BB	BB	BB	BB	AA	AA	AA	AA	BB	AA	AA	AA	AA	AA	BB
SNP-24296196_1C	1C	21.4803	1C.1	AA	AA	AA	BB	BB	AA	AA	BB	BB	BB	BB	BB	AA	BB	BB	BB	BB	AA	BB	BB	BB	BB	AA	BB	BB	BB	AA	AA	BB	BB	AA	BB	BB	BB	BB	AA	AA	AA	AA	BB	AA	AA	AA	BB	AA	BB
SNP-23464013_1C	1C	21.4803	1C.1	AA	AA	AA	BB	BB	AA	AA	BB	BB	BB	BB	BB	AA	BB	BB	BB	BB	AA	BB	BB	BB	BB	AA	BB	BB	BB	AA	AA	BB	BB	AA	BB	BB	BB	BB	AA	AA	AA	AA	BB	AA	AA	AA	BB	AA	BB
SNP-23339168_1C	1C	21.4803	1C.1	AA	AA	AA	BB	BB	AA	AA	BB	BB	BB	BB	BB	AA	BB	BB	BB	BB	AA	BB	BB	BB	BB	AA	BB	BB	BB	AA	AA	BB	BB	AA	BB	BB	BB	BB	AA	AA	AA	AA	BB	AA	AA	AA	BB	AA	BB
SNP-23338898_1C	1C	21.4803	1C.1	AA	AA	AA	BB	BB	AA	AA	BB	BB	BB	BB	BB	AA	BB	BB	BB	BB	AA	BB	BB	BB	BB	AA	BB	BB	BB	AA	AA	BB	BB	AA	BB	BB	BB	BB	AA	AA	AA	AA	BB	AA	AA	AA	BB	AA	BB
SNP-23285897_1C	1C	21.4803	1C.1	AA	AA	AA	BB	BB	AA	AA	BB	BB	BB	BB	BB	AA	BB	BB	BB	BB	AA	BB	BB	BB	BB	AA	BB	BB	BB	AA	AA	BB	BB	AA	BB	BB	BB	BB	AA	AA	AA	AA	BB	AA	AA	AA	BB	AA	BB
SNP-27001361_1C	1C	22.6167	1C.1	AA	AA	AA	BB	BB	AA	AA	BB	BB	BB	BB	BB	AA	BB	BB	BB	BB	AA	BB	BB	BB	BB	AA	BB	AA	BB	AA	AA	BB	BB	AA	BB	BB	AA	-	AA	AA	AA	AA	BB	AA	AA	AA	BB	AA	BB
SNP-26978603_1C	1C	22.6167	1C.1	AA	AA	AA	BB	BB	AA	AA	BB	BB	BB	BB	BB	AA	BB	BB	BB	BB	AA	BB	BB	BB	BB	AA	BB	AA	BB	AA	AA	BB	BB	AA	BB	BB	AA	BB	AA	AA	AA	AA	BB	AA	AA	AA	BB	AA	BB
SNP-26480983_1C	1C	22.6167	1C.1	AA	AA	AA	BB	BB	AA	AA	BB	BB	BB	BB	BB	AA	BB	BB	BB	BB	AA	BB	BB	BB	BB	AA	BB	AA	BB	AA	AA	BB	BB	AA	BB	BB	AA	BB	AA	AA	AA	AA	BB	AA	AA	AA	BB	AA	BB
SNP-26275184_1C	1C	22.6167	1C.1	AA	AA	AA	BB	BB	AA	AA	BB	BB	BB	BB	BB	AA	BB	BB	BB	BB	AA	BB	BB	BB	BB	AA	BB	AA	BB	AA	AA	BB	BB	AA	BB	BB	AA	BB	AA	AA	AA	AA	BB	AA	AA	AA	BB	AA	BB
SNP-25089003_1C	1C	22.6167	1C.1	AA	AA	AA	BB	BB	AA	AA	BB	BB	BB	BB	BB	AA	BB	BB	BB	BB	AA	BB	BB	BB	BB	AA	BB	AA	BB	AA	AA	BB	BB	AA	BB	BB	AA	BB	AA	AA	AA	AA	BB	AA	AA	AA	BB	AA	BB
SNP-24849343_1C	1C	22.6167	1C.1	AA	AA	AA	BB	BB	AA	AA	BB	BB	BB	BB	BB	AA	BB	BB	BB	BB	AA	BB	BB	BB	BB	AA	BB	AA	BB	AA	AA	BB	BB	AA	BB	BB	AA	BB	AA	AA	AA	AA	BB	AA	AA	AA	BB	AA	BB
SNP-24388935_1C	1C	22.6167	1C.1	AA	AA	AA	BB	BB	AA	AA	BB	BB	BB	BB	BB	AA	BB	BB	BB	BB	AA	BB	BB	BB	BB	AA	BB	AA	BB	AA	AA	BB	BB	AA	BB	BB	AA	BB	AA	AA	AA	AA	BB	AA	AA	AA	BB	AA	BB
SNP-33499487_1C	1C	24.3517	1C.1	AA	AA	-	BB	BB	AA	AA	BB	BB	BB	BB	BB	-	BB	BB	BB	BB	AA	BB	BB	BB	AA	AA	BB	AA	BB	AA	AA	BB	BB	AA	BB	BB	AA	BB	AA	AA	AA	AA	BB	AA	AA	AA	BB	AA	BB
SNP-33006602_1C	1C	24.3517	1C.1	AA	AA	AA	BB	BB	AA	AA	BB	BB	BB	BB	BB	-	BB	BB	BB	BB	AA	BB	BB	BB	AA	AA	BB	AA	BB	AA	AA	BB	BB	AA	BB	BB	AA	-	AA	AA	AA	AA	BB	AA	AA	AA	BB	AA	BB
SNP-34650955_1C	1C	26.0849	1C.1	AA	AA	BB	BB	BB	AA	AA	BB	BB	BB	BB	BB	AA	BB	BB	BB	BB	AA	BB	BB	BB	AA	AA	BB	BB	BB	AA	AA	BB	BB	AA	BB	BB	-	BB	AA	AA	-	AA	BB	AA	AA	AA	BB	AA	BB
SNP-34646021_1C	1C	26.0849	1C.1	AA	AA	BB	BB	BB	AA	AA	BB	BB	BB	BB	BB	AA	BB	BB	BB	BB	AA	BB	BB	BB	AA	AA	BB	BB	BB	AA	AA	BB	BB	AA	BB	BB	-	BB	AA	AA	-	AA	BB	AA	AA	AA	BB	AA	BB
SNP-34528648_1C	1C	26.0849	1C.1	AA	AA	BB	BB	BB	AA	AA	BB	BB	BB	BB	BB	AA	BB	BB	BB	BB	AA	BB	BB	BB	AA	AA	BB	BB	BB	AA	AA	BB	BB	AA	BB	BB	-	BB	AA	AA	AA	AA	BB	AA	AA	AA	BB	AA	BB
SNP-34122622_1C	1C	26.0849	1C.1	AA	AA	BB	BB	BB	AA	AA	BB	BB	BB	BB	BB	-	BB	BB	BB	BB	AA	BB	BB	BB	AA	AA	BB	BB	BB	AA	AA	BB	BB	AA	BB	BB	BB	BB	AA	AA	AA	AA	BB	AA	AA	AA	BB	AA	BB
SNP-22494607_1D	1D	0	1D.2	BB	BB	AA	AA	BB	BB	BB	AA	BB	BB	AA	BB	BB	AA	AA	BB	AA	BB	AA	AA	BB	BB	AA	AA	AA	AA	AA	BB	BB	BB	BB	AA	AA	AA	AA	AA	BB	AA	BB	AA	BB	AA	BB	BB	AA	AA
SNP-21953211_1D	1D	5e-08	1D.2	BB	BB	AA	AA	-	BB	BB	AA	BB	BB	AA	BB	BB	AA	AA	BB	AA	BB	AA	AA	BB	BB	AA	AA	AA	AA	AA	BB	BB	BB	BB	AA	AA	AA	AA	AA	BB	AA	BB	AA	BB	AA	BB	BB	AA	AA
SNP-167977166_1D	1D	2.99379	1D.2	BB	BB	AA	AA	BB	AA	BB	AA	AA	BB	AA	BB	BB	AA	AA	BB	AA	AA	AA	AA	BB	BB	AA	AA	AA	AA	AA	BB	BB	BB	BB	AA	AA	AA	AA	AA	BB	-	-	AA	BB	AA	BB	BB	AA	AA
SNP-153717934_1D	1D	2.99379	1D.2	BB	BB	AA	AA	BB	AA	BB	AA	AA	BB	AA	BB	BB	AA	AA	BB	AA	AA	AA	AA	BB	BB	AA	AA	AA	AA	AA	BB	BB	BB	BB	AA	AA	AA	AA	AA	BB	-	-	AA	BB	AA	BB	BB	AA	AA
SNP-153641283_1D	1D	2.99379	1D.2	BB	BB	AA	AA	BB	AA	BB	AA	AA	BB	AA	BB	BB	AA	AA	BB	AA	AA	AA	AA	BB	BB	AA	AA	AA	AA	AA	BB	BB	BB	BB	AA	AA	AA	AA	AA	BB	-	-	AA	BB	AA	BB	BB	AA	AA
SNP-147637735_1D	1D	2.99379	1D.2	BB	BB	AA	AA	BB	AA	BB	AA	AA	BB	AA	BB	BB	AA	AA	BB	AA	AA	AA	AA	BB	BB	AA	AA	AA	AA	AA	BB	BB	BB	BB	AA	AA	AA	AA	AA	BB	-	-	AA	BB	AA	BB	BB	AA	AA
SNP-131551034_1D	1D	2.99379	1D.2	BB	BB	AA	AA	BB	AA	BB	AA	AA	BB	AA	BB	BB	AA	AA	BB	AA	AA	AA	AA	BB	BB	AA	AA	AA	AA	AA	BB	BB	BB	BB	AA	AA	AA	AA	AA	BB	-	-	AA	BB	AA	BB	BB	-	AA
SNP-121296142_1D	1D	2.99379	1D.2	BB	BB	AA	AA	BB	AA	BB	AA	AA	BB	AA	BB	BB	AA	AA	BB	AA	AA	AA	AA	BB	BB	AA	AA	AA	AA	AA	BB	BB	BB	BB	AA	AA	AA	AA	AA	BB	-	-	AA	BB	AA	BB	BB	-	AA
SNP-119980859_1D	1D	2.99379	1D.2	BB	BB	AA	AA	BB	AA	BB	AA	AA	BB	AA	BB	BB	AA	AA	BB	AA	AA	AA	AA	BB	BB	AA	AA	AA	AA	AA	BB	BB	BB	BB	AA	AA	AA	AA	AA	BB	-	-	AA	BB	AA	BB	BB	AA	AA
SNP-116271952_1D	1D	2.99379	1D.2	BB	BB	AA	AA	BB	AA	BB	AA	AA	BB	AA	BB	BB	AA	AA	BB	AA	AA	AA	AA	BB	BB	AA	AA	AA	AA	AA	BB	BB	BB	BB	AA	AA	AA	AA	AA	BB	-	BB	AA	BB	AA	BB	BB	AA	AA
SNP-116125582_1D	1D	2.99379	1D.2	BB	BB	AA	AA	BB	AA	BB	AA	AA	BB	AA	BB	BB	AA	AA	BB	AA	AA	AA	AA	BB	BB	AA	AA	AA	AA	AA	BB	BB	BB	BB	AA	AA	AA	AA	AA	BB	-	BB	AA	BB	AA	BB	BB	AA	AA
SNP-110608000_1D	1D	2.99379	1D.2	BB	BB	AA	AA	BB	AA	BB	AA	AA	BB	AA	BB	BB	AA	AA	BB	AA	AA	AA	AA	BB	BB	AA	AA	AA	AA	AA	BB	BB	BB	BB	AA	AA	AA	AA	AA	BB	-	BB	AA	BB	AA	BB	BB	AA	AA
SNP-52774996_1D	1D	2.99379	1D.2	BB	BB	AA	AA	BB	AA	BB	AA	AA	BB	AA	BB	BB	AA	AA	BB	AA	AA	AA	AA	BB	BB	AA	AA	AA	AA	AA	BB	BB	BB	BB	AA	AA	AA	AA	AA	BB	-	BB	AA	BB	AA	BB	BB	AA	AA
SNP-47832335_1D	1D	2.99379	1D.2	BB	BB	AA	AA	BB	AA	BB	AA	AA	BB	AA	BB	BB	AA	AA	BB	AA	AA	AA	AA	BB	BB	AA	AA	AA	AA	AA	BB	BB	BB	BB	AA	AA	AA	AA	AA	BB	-	BB	AA	BB	AA	BB	BB	AA	AA
SNP-47326565_1D	1D	2.99379	1D.2	BB	BB	AA	AA	BB	AA	BB	AA	AA	BB	AA	BB	BB	AA	AA	BB	AA	AA	AA	AA	BB	BB	AA	AA	AA	AA	AA	BB	BB	BB	BB	AA	AA	AA	AA	AA	BB	-	BB	AA	BB	AA	BB	BB	AA	AA
SNP-43930522_1D	1D	2.99379	1D.2	BB	BB	AA	AA	BB	AA	BB	AA	AA	BB	AA	BB	BB	AA	AA	BB	AA	AA	AA	AA	BB	BB	AA	AA	AA	AA	AA	BB	BB	BB	BB	AA	AA	AA	AA	AA	BB	-	BB	AA	BB	AA	BB	BB	AA	AA
SNP-38585303_1D	1D	2.99379	1D.2	BB	BB	AA	AA	BB	AA	BB	AA	AA	BB	AA	BB	BB	AA	AA	BB	AA	AA	AA	AA	BB	BB	AA	AA	AA	AA	AA	BB	BB	BB	BB	AA	AA	AA	AA	AA	BB	-	BB	AA	BB	AA	BB	BB	AA	AA
SNP-36821533_1D	1D	2.99379	1D.2	BB	BB	AA	AA	BB	AA	BB	AA	AA	BB	AA	BB	BB	AA	AA	BB	AA	AA	AA	AA	BB	BB	AA	AA	AA	AA	AA	BB	BB	BB	BB	AA	AA	AA	AA	AA	BB	-	BB	AA	BB	AA	BB	BB	AA	AA
SNP-36821498_1D	1D	2.99379	1D.2	BB	BB	AA	AA	BB	AA	BB	AA	AA	BB	AA	BB	BB	AA	AA	BB	AA	AA	AA	AA	BB	BB	AA	AA	AA	AA	AA	BB	BB	BB	BB	AA	AA	AA	AA	AA	BB	-	BB	AA	BB	AA	BB	BB	AA	AA
SNP-207135926_1D	1D	2.99379	1D.2	BB	BB	AA	AA	BB	AA	BB	AA	AA	BB	AA	BB	BB	AA	AA	BB	AA	AA	AA	AA	BB	BB	AA	AA	AA	AA	AA	BB	BB	BB	BB	AA	AA	AA	AA	AA	BB	AA	BB	AA	BB	AA	BB	BB	AA	AA
SNP-206944403_1D	1D	2.99379	1D.2	BB	BB	AA	AA	BB	AA	BB	AA	AA	BB	AA	BB	BB	AA	AA	BB	AA	AA	AA	AA	BB	BB	AA	AA	AA	AA	AA	BB	BB	BB	BB	AA	AA	AA	AA	AA	BB	AA	BB	AA	BB	AA	BB	BB	AA	AA
SNP-206644032_1D	1D	2.99379	1D.2	BB	BB	AA	AA	BB	AA	BB	AA	AA	BB	AA	BB	BB	AA	AA	BB	AA	AA	AA	AA	BB	BB	AA	AA	AA	AA	AA	BB	BB	BB	BB	AA	AA	AA	AA	AA	BB	AA	BB	AA	BB	AA	BB	BB	AA	AA
SNP-206644013_1D	1D	2.99379	1D.2	BB	BB	AA	AA	BB	AA	BB	AA	AA	BB	AA	BB	BB	AA	AA	BB	AA	AA	AA	AA	BB	BB	AA	AA	AA	AA	AA	BB	BB	BB	BB	AA	AA	AA	AA	AA	BB	AA	BB	AA	BB	AA	BB	BB	AA	AA
SNP-205484220_1D	1D	2.99379	1D.2	BB	BB	AA	AA	BB	AA	BB	AA	AA	BB	AA	BB	BB	AA	AA	BB	AA	AA	AA	AA	BB	BB	AA	AA	AA	AA	AA	BB	BB	BB	BB	AA	AA	AA	AA	AA	BB	AA	BB	AA	BB	AA	BB	BB	AA	AA
SNP-204625100_1D	1D	2.99379	1D.2	BB	BB	AA	AA	BB	AA	BB	AA	AA	BB	AA	BB	BB	AA	AA	BB	AA	AA	AA	AA	BB	BB	AA	AA	AA	AA	AA	BB	BB	BB	BB	AA	AA	AA	AA	AA	BB	AA	BB	AA	BB	AA	BB	BB	AA	AA
SNP-198769870_1D	1D	2.99379	1D.2	BB	BB	AA	AA	BB	AA	BB	AA	AA	BB	AA	BB	BB	AA	AA	BB	AA	AA	AA	AA	BB	BB	AA	AA	AA	AA	AA	BB	BB	BB	BB	AA	AA	AA	AA	AA	BB	AA	BB	AA	BB	AA	BB	BB	AA	AA
SNP-196667910_1D	1D	2.99379	1D.2	BB	BB	AA	AA	BB	AA	BB	-	AA	BB	AA	BB	BB	AA	AA	BB	AA	AA	AA	AA	BB	BB	AA	AA	AA	AA	AA	BB	BB	BB	BB	AA	AA	AA	AA	AA	BB	AA	BB	AA	BB	AA	BB	BB	AA	AA
SNP-194098936_1D	1D	2.99379	1D.2	BB	BB	AA	AA	BB	AA	BB	-	AA	BB	AA	BB	BB	AA	AA	BB	AA	AA	AA	AA	BB	BB	AA	AA	AA	AA	AA	BB	BB	BB	BB	AA	AA	AA	AA	AA	BB	AA	BB	AA	BB	AA	BB	BB	AA	AA
SNP-193607674_1D	1D	2.99379	1D.2	BB	BB	AA	AA	BB	AA	BB	-	AA	BB	AA	BB	BB	AA	AA	BB	AA	AA	AA	AA	BB	BB	AA	AA	AA	AA	AA	BB	BB	BB	BB	AA	AA	AA	AA	AA	BB	AA	BB	AA	BB	AA	BB	BB	AA	AA
SNP-192972709_1D	1D	2.99379	1D.2	BB	BB	AA	AA	BB	AA	BB	-	AA	BB	AA	BB	BB	AA	AA	BB	AA	AA	AA	AA	BB	BB	AA	AA	AA	AA	AA	BB	BB	BB	BB	AA	AA	AA	AA	AA	BB	AA	BB	AA	BB	AA	BB	BB	AA	AA
SNP-187201502_1D	1D	2.99379	1D.2	BB	BB	AA	AA	BB	AA	BB	AA	AA	BB	AA	BB	BB	AA	AA	BB	AA	AA	AA	AA	BB	BB	AA	AA	AA	AA	AA	BB	BB	BB	BB	AA	AA	AA	AA	AA	BB	AA	BB	AA	BB	AA	BB	BB	AA	AA
SNP-185365751_1D	1D	2.99379	1D.2	BB	BB	AA	AA	BB	AA	BB	AA	AA	BB	AA	BB	BB	AA	AA	BB	AA	AA	AA	AA	BB	BB	AA	AA	AA	AA	AA	BB	BB	BB	BB	AA	AA	AA	AA	AA	BB	AA	BB	AA	BB	AA	BB	BB	AA	AA
SNP-177467119_1D	1D	2.99379	1D.2	BB	BB	AA	AA	BB	AA	BB	AA	AA	BB	AA	BB	BB	AA	AA	BB	AA	AA	AA	AA	BB	BB	AA	AA	AA	AA	AA	BB	BB	BB	BB	AA	AA	AA	AA	AA	BB	AA	BB	AA	BB	AA	BB	BB	AA	AA
SNP-175996465_1D	1D	2.99379	1D.2	BB	BB	AA	AA	BB	AA	BB	AA	AA	BB	AA	BB	BB	AA	AA	BB	AA	AA	AA	AA	BB	BB	AA	AA	AA	AA	AA	BB	BB	BB	BB	AA	AA	AA	AA	AA	BB	AA	BB	AA	BB	AA	BB	BB	AA	AA
SNP-175996239_1D	1D	2.99379	1D.2	BB	BB	AA	AA	BB	AA	BB	AA	AA	BB	AA	BB	BB	AA	AA	BB	AA	AA	AA	AA	BB	BB	AA	AA	AA	AA	AA	BB	BB	BB	BB	AA	AA	AA	AA	AA	BB	AA	BB	AA	BB	AA	BB	BB	AA	AA
SNP-174393439_1D	1D	2.99379	1D.2	BB	BB	AA	AA	BB	AA	BB	AA	AA	BB	AA	BB	BB	AA	AA	BB	AA	AA	AA	AA	BB	BB	AA	AA	AA	AA	AA	BB	BB	BB	BB	AA	AA	AA	AA	AA	BB	AA	BB	AA	BB	AA	BB	BB	AA	AA
SNP-174085075_1D	1D	2.99379	1D.2	BB	BB	AA	AA	BB	AA	BB	AA	AA	BB	AA	BB	BB	AA	AA	BB	AA	AA	AA	AA	BB	BB	AA	AA	AA	AA	AA	BB	BB	BB	BB	AA	AA	AA	AA	AA	BB	AA	BB	AA	BB	AA	BB	BB	AA	AA
SNP-172105378_1D	1D	2.99379	1D.2	BB	BB	AA	AA	BB	AA	BB	AA	AA	BB	AA	BB	BB	AA	AA	BB	AA	AA	AA	AA	BB	BB	AA	AA	AA	AA	AA	BB	BB	BB	BB	AA	AA	AA	AA	AA	BB	AA	BB	AA	BB	AA	BB	BB	AA	AA
SNP-171844261_1D	1D	2.99379	1D.2	BB	BB	AA	AA	BB	AA	BB	AA	AA	BB	AA	BB	BB	AA	AA	BB	AA	AA	AA	AA	BB	BB	AA	AA	AA	AA	AA	BB	BB	BB	BB	AA	AA	AA	AA	AA	BB	AA	BB	AA	BB	AA	BB	BB	AA	AA
SNP-169627042_1D	1D	2.99379	1D.2	BB	BB	AA	AA	BB	AA	BB	AA	AA	BB	AA	BB	BB	AA	AA	BB	AA	AA	AA	AA	BB	BB	AA	AA	AA	AA	AA	BB	BB	BB	BB	AA	AA	AA	AA	AA	BB	AA	BB	AA	BB	AA	BB	BB	AA	AA
SNP-130297956_1D	1D	2.99379	1D.2	BB	BB	AA	AA	BB	AA	BB	AA	AA	BB	AA	BB	BB	AA	AA	BB	AA	AA	AA	AA	BB	BB	AA	AA	AA	AA	AA	BB	BB	BB	BB	AA	AA	AA	AA	AA	BB	AA	-	AA	BB	AA	BB	BB	-	AA
SNP-129862085_1D	1D	2.99379	1D.2	BB	BB	AA	AA	BB	AA	BB	AA	AA	BB	AA	BB	BB	AA	AA	BB	AA	AA	AA	AA	BB	BB	AA	AA	AA	AA	AA	BB	BB	BB	BB	AA	AA	AA	AA	AA	BB	AA	-	AA	BB	AA	BB	BB	-	AA
SNP-121383554_1D	1D	2.99379	1D.2	BB	BB	AA	AA	BB	AA	BB	AA	AA	BB	AA	BB	BB	AA	AA	BB	AA	AA	AA	AA	BB	BB	AA	AA	AA	AA	AA	BB	BB	BB	BB	AA	AA	AA	AA	AA	BB	AA	-	AA	BB	AA	BB	BB	-	AA
SNP-121383395_1D	1D	2.99379	1D.2	BB	BB	AA	AA	BB	AA	BB	AA	AA	BB	AA	BB	BB	AA	AA	BB	AA	AA	AA	AA	BB	BB	AA	AA	AA	AA	AA	BB	BB	BB	BB	AA	AA	AA	AA	AA	BB	AA	-	AA	BB	AA	BB	BB	-	AA
SNP-101605214_1D	1D	2.99379	1D.2	BB	BB	AA	AA	BB	AA	BB	AA	AA	BB	AA	BB	BB	AA	AA	BB	AA	AA	AA	AA	BB	BB	AA	AA	AA	AA	AA	BB	BB	BB	BB	AA	AA	AA	AA	AA	BB	AA	BB	AA	BB	AA	BB	BB	AA	AA
SNP-95341500_1D	1D	2.99379	1D.2	BB	BB	AA	AA	BB	AA	BB	AA	AA	BB	AA	BB	BB	AA	AA	BB	AA	AA	AA	AA	BB	BB	AA	AA	AA	AA	AA	BB	BB	BB	BB	AA	AA	AA	AA	AA	BB	AA	BB	AA	BB	AA	BB	BB	AA	AA
SNP-92281969_1D	1D	2.99379	1D.2	BB	BB	AA	AA	BB	AA	BB	AA	AA	BB	AA	BB	BB	AA	AA	BB	AA	AA	AA	AA	BB	BB	AA	AA	AA	AA	AA	BB	BB	BB	BB	AA	AA	AA	AA	AA	BB	AA	BB	AA	BB	AA	BB	BB	AA	AA
SNP-91434822_1D	1D	2.99379	1D.2	BB	BB	AA	AA	BB	AA	BB	AA	AA	BB	AA	BB	BB	AA	AA	BB	AA	AA	AA	AA	BB	BB	AA	AA	AA	AA	AA	BB	BB	BB	BB	AA	AA	AA	AA	AA	BB	AA	BB	AA	BB	AA	BB	BB	AA	AA
SNP-89988316_1D	1D	2.99379	1D.2	BB	BB	AA	AA	BB	AA	BB	AA	AA	BB	AA	BB	BB	AA	AA	BB	AA	AA	AA	AA	BB	BB	AA	AA	AA	AA	AA	BB	BB	BB	BB	AA	AA	AA	AA	AA	BB	AA	BB	AA	BB	AA	BB	BB	AA	AA
SNP-89036046_1D	1D	2.99379	1D.2	BB	BB	AA	AA	BB	AA	BB	AA	AA	BB	AA	BB	BB	AA	AA	BB	AA	AA	AA	AA	BB	BB	AA	AA	AA	AA	AA	BB	BB	BB	BB	AA	AA	AA	AA	AA	BB	AA	BB	AA	BB	AA	BB	BB	AA	AA
SNP-85052218_1D	1D	2.99379	1D.2	BB	BB	AA	AA	BB	AA	BB	AA	AA	BB	AA	BB	BB	AA	AA	BB	AA	AA	AA	AA	BB	BB	AA	AA	AA	AA	AA	BB	BB	BB	BB	AA	AA	AA	AA	AA	BB	AA	BB	AA	BB	AA	BB	BB	AA	AA
SNP-85051025_1D	1D	2.99379	1D.2	BB	BB	AA	AA	BB	AA	BB	AA	AA	BB	AA	BB	BB	AA	AA	BB	AA	AA	AA	AA	BB	BB	AA	AA	AA	AA	AA	BB	BB	BB	BB	AA	AA	AA	AA	AA	BB	AA	BB	AA	BB	AA	BB	BB	-	AA
SNP-85051006_1D	1D	2.99379	1D.2	BB	BB	AA	AA	BB	AA	BB	AA	AA	BB	AA	BB	BB	AA	AA	BB	AA	AA	AA	AA	BB	BB	AA	AA	AA	AA	AA	BB	BB	BB	BB	AA	AA	AA	AA	AA	BB	AA	BB	AA	BB	AA	BB	BB	-	AA
SNP-85050943_1D	1D	2.99379	1D.2	BB	BB	AA	AA	BB	AA	BB	AA	AA	BB	AA	BB	BB	AA	AA	BB	AA	AA	AA	AA	BB	BB	AA	AA	AA	AA	AA	BB	BB	BB	BB	AA	AA	AA	AA	AA	BB	AA	BB	AA	BB	AA	BB	BB	-	AA
SNP-85025533_1D	1D	2.99379	1D.2	BB	BB	AA	AA	BB	AA	BB	AA	AA	BB	AA	BB	BB	AA	AA	BB	AA	AA	AA	AA	BB	BB	AA	AA	AA	AA	AA	BB	BB	BB	BB	AA	AA	AA	AA	AA	BB	AA	BB	AA	BB	AA	BB	BB	-	AA
SNP-85001874_1D	1D	2.99379	1D.2	BB	BB	AA	AA	BB	AA	BB	AA	AA	BB	AA	BB	BB	AA	AA	BB	AA	AA	AA	AA	BB	BB	AA	AA	AA	AA	AA	BB	BB	BB	BB	AA	AA	AA	AA	AA	BB	AA	BB	AA	BB	AA	BB	BB	-	AA
SNP-84189367_1D	1D	2.99379	1D.2	BB	BB	AA	AA	BB	AA	BB	AA	AA	BB	AA	BB	BB	AA	AA	BB	AA	AA	AA	AA	BB	BB	AA	AA	AA	AA	AA	BB	BB	BB	BB	AA	AA	AA	AA	AA	BB	AA	BB	AA	BB	AA	BB	BB	AA	AA
SNP-84103117_1D	1D	2.99379	1D.2	BB	BB	AA	AA	BB	AA	BB	AA	AA	BB	AA	BB	BB	AA	AA	BB	AA	AA	AA	AA	BB	BB	AA	AA	AA	AA	AA	BB	BB	BB	BB	AA	AA	AA	AA	AA	BB	AA	BB	AA	BB	AA	BB	BB	AA	AA
SNP-81325560_1D	1D	2.99379	1D.2	BB	BB	AA	AA	BB	AA	BB	AA	AA	BB	AA	BB	BB	AA	AA	BB	AA	AA	AA	AA	BB	BB	AA	AA	AA	AA	AA	BB	BB	BB	BB	AA	AA	AA	AA	-	BB	AA	BB	AA	BB	AA	BB	BB	AA	AA
SNP-80535129_1D	1D	2.99379	1D.2	BB	BB	AA	AA	BB	AA	BB	AA	AA	BB	AA	BB	BB	AA	AA	BB	AA	AA	AA	AA	BB	BB	AA	AA	AA	AA	AA	BB	BB	BB	BB	AA	AA	AA	AA	-	BB	AA	BB	AA	BB	AA	BB	BB	AA	AA
SNP-76647726_1D	1D	2.99379	1D.2	BB	BB	AA	AA	BB	AA	BB	AA	AA	BB	AA	BB	BB	AA	AA	BB	AA	AA	AA	AA	BB	BB	AA	AA	AA	AA	AA	BB	BB	BB	BB	AA	AA	AA	AA	-	BB	AA	BB	AA	BB	AA	BB	BB	AA	AA
SNP-76061540_1D	1D	2.99379	1D.2	BB	BB	AA	AA	BB	AA	BB	AA	AA	BB	AA	BB	BB	AA	AA	BB	AA	AA	AA	AA	BB	BB	AA	AA	AA	AA	AA	BB	BB	BB	BB	AA	AA	AA	AA	-	BB	AA	BB	AA	BB	AA	BB	BB	AA	AA
SNP-67908604_1D	1D	2.99379	1D.2	BB	BB	AA	AA	BB	AA	BB	AA	AA	BB	AA	BB	BB	AA	AA	BB	AA	AA	AA	AA	BB	BB	AA	AA	AA	AA	AA	BB	BB	BB	BB	AA	AA	AA	AA	AA	BB	AA	BB	AA	BB	AA	BB	BB	AA	AA
SNP-63194557_1D	1D	2.99379	1D.2	BB	BB	AA	AA	BB	AA	BB	AA	AA	BB	AA	BB	BB	AA	AA	BB	AA	AA	AA	AA	BB	BB	AA	AA	AA	AA	AA	BB	BB	BB	BB	AA	AA	AA	AA	AA	BB	AA	BB	AA	BB	AA	BB	BB	AA	AA
SNP-55707237_1D	1D	2.99379	1D.2	BB	BB	AA	AA	BB	AA	BB	AA	AA	BB	AA	BB	BB	AA	AA	BB	AA	AA	AA	AA	BB	BB	AA	AA	AA	AA	AA	BB	BB	BB	BB	AA	AA	AA	AA	AA	BB	AA	BB	AA	BB	AA	BB	BB	AA	AA
SNP-35052984_1D	1D	2.99379	1D.2	BB	BB	AA	AA	BB	AA	BB	AA	AA	BB	AA	BB	BB	AA	AA	BB	AA	AA	AA	AA	BB	BB	AA	AA	AA	AA	AA	BB	BB	BB	BB	AA	AA	AA	AA	AA	BB	AA	BB	AA	BB	AA	BB	BB	AA	AA
SNP-32044553_1D	1D	2.99379	1D.2	BB	BB	AA	AA	BB	AA	BB	AA	AA	BB	AA	BB	BB	AA	AA	BB	AA	AA	AA	AA	BB	BB	AA	AA	AA	AA	AA	BB	BB	BB	BB	AA	AA	AA	AA	AA	BB	AA	BB	AA	BB	AA	BB	BB	AA	AA
SNP-108398140_1D	1D	3.23428	1D.2	BB	BB	AA	AA	BB	AA	BB	AA	AA	BB	AA	BB	BB	AA	AA	BB	AA	AA	AA	AA	BB	BB	AA	AA	AA	AA	AA	BB	BB	BB	BB	AA	AA	AA	AA	AA	BB	BB	BB	AA	BB	AA	BB	BB	AA	AA
SNP-217015717_1D	1D	4.04156	1D.2	BB	BB	AA	AA	BB	AA	BB	AA	AA	BB	AA	BB	BB	AA	AA	BB	AA	AA	AA	AA	BB	BB	AA	AA	AA	AA	AA	BB	BB	BB	BB	AA	AA	AA	AA	AA	BB	AA	BB	AA	BB	AA	BB	BB	AA	AA
SNP-213880356_1D	1D	4.04156	1D.2	BB	BB	AA	AA	BB	AA	BB	AA	AA	BB	AA	BB	BB	AA	AA	BB	AA	AA	AA	AA	BB	BB	AA	AA	AA	AA	AA	BB	BB	BB	BB	AA	AA	AA	AA	AA	BB	AA	BB	AA	BB	AA	BB	BB	AA	AA
SNP-212316520_1D	1D	4.04156	1D.2	BB	BB	AA	AA	BB	AA	BB	AA	AA	BB	AA	BB	BB	AA	AA	BB	AA	AA	AA	AA	BB	BB	AA	AA	AA	AA	AA	BB	BB	BB	BB	AA	AA	AA	AA	AA	BB	AA	BB	AA	BB	AA	BB	BB	AA	AA
SNP-209442141_1D	1D	4.04156	1D.2	BB	BB	AA	AA	BB	AA	BB	AA	AA	BB	AA	BB	BB	AA	AA	BB	AA	AA	AA	AA	BB	BB	AA	AA	AA	AA	AA	BB	BB	BB	BB	AA	AA	AA	AA	AA	BB	AA	BB	AA	BB	AA	BB	BB	AA	AA
SNP-209400206_1D	1D	4.04156	1D.2	BB	BB	AA	AA	BB	AA	BB	AA	AA	BB	AA	BB	BB	AA	AA	BB	AA	AA	AA	AA	BB	BB	AA	AA	AA	AA	AA	BB	BB	BB	BB	AA	AA	AA	AA	AA	BB	AA	BB	AA	BB	AA	BB	BB	AA	AA
SNP-209240521_1D	1D	4.04156	1D.2	BB	BB	AA	AA	BB	AA	BB	AA	AA	BB	AA	BB	BB	AA	AA	BB	AA	AA	AA	AA	BB	BB	AA	AA	AA	AA	AA	BB	BB	BB	BB	AA	AA	AA	AA	AA	BB	AA	BB	AA	BB	AA	BB	BB	AA	AA
SNP-235846992_1D	1D	5.17798	1D.2	BB	BB	AA	AA	BB	AA	BB	AA	AA	BB	AA	BB	-	BB	AA	-	AA	AA	AA	AA	BB	BB	AA	AA	AA	AA	AA	BB	BB	BB	BB	AA	AA	AA	AA	AA	BB	AA	-	AA	BB	AA	BB	BB	AA	AA
SNP-234914262_1D	1D	5.17798	1D.2	BB	BB	AA	AA	BB	AA	BB	AA	AA	BB	AA	BB	-	BB	AA	BB	AA	AA	AA	AA	BB	BB	AA	AA	AA	AA	AA	BB	BB	BB	BB	AA	AA	AA	AA	AA	BB	AA	-	AA	BB	AA	BB	BB	AA	AA
SNP-234061705_1D	1D	5.17798	1D.2	BB	BB	AA	AA	BB	AA	BB	AA	AA	BB	AA	BB	-	BB	AA	BB	AA	AA	AA	AA	BB	BB	AA	AA	AA	AA	AA	BB	BB	BB	BB	AA	AA	AA	AA	AA	BB	AA	-	AA	BB	AA	BB	BB	AA	AA
SNP-233594042_1D	1D	5.17798	1D.2	BB	BB	AA	AA	BB	AA	BB	AA	AA	BB	AA	BB	BB	BB	AA	BB	AA	AA	AA	AA	BB	BB	AA	AA	AA	AA	AA	BB	BB	BB	BB	AA	AA	AA	AA	AA	BB	AA	BB	AA	BB	AA	BB	BB	AA	AA
SNP-233029147_1D	1D	5.17798	1D.2	BB	BB	AA	AA	BB	AA	BB	AA	AA	BB	AA	BB	BB	BB	AA	BB	AA	AA	AA	AA	BB	BB	AA	AA	AA	AA	AA	BB	BB	BB	BB	AA	AA	AA	AA	AA	BB	AA	BB	AA	BB	AA	BB	BB	AA	AA
SNP-229858739_1D	1D	5.17798	1D.2	BB	BB	AA	AA	BB	AA	BB	AA	AA	BB	AA	BB	BB	BB	AA	BB	AA	AA	AA	AA	BB	BB	AA	AA	AA	AA	AA	BB	BB	BB	BB	AA	AA	AA	AA	AA	BB	AA	BB	AA	BB	AA	BB	BB	AA	AA
SNP-229478185_1D	1D	5.17798	1D.2	BB	BB	AA	AA	BB	AA	BB	AA	AA	BB	AA	BB	BB	BB	AA	BB	AA	AA	AA	AA	BB	BB	AA	AA	AA	AA	AA	BB	BB	BB	BB	AA	AA	AA	AA	AA	BB	AA	BB	AA	BB	AA	BB	BB	AA	AA
SNP-228214609_1D	1D	5.17798	1D.2	BB	BB	AA	AA	BB	AA	BB	AA	AA	BB	AA	BB	BB	BB	AA	BB	AA	AA	AA	AA	BB	BB	AA	AA	AA	AA	AA	BB	BB	BB	BB	AA	AA	AA	AA	AA	BB	AA	BB	AA	BB	AA	BB	BB	AA	AA
SNP-228214528_1D	1D	5.17798	1D.2	BB	BB	AA	AA	BB	AA	BB	AA	AA	BB	AA	BB	BB	BB	AA	BB	AA	AA	AA	AA	BB	BB	AA	AA	AA	AA	AA	BB	BB	BB	BB	AA	AA	AA	AA	AA	BB	AA	BB	AA	BB	AA	BB	BB	AA	AA
SNP-228034875_1D	1D	5.17798	1D.2	BB	BB	AA	AA	BB	AA	BB	AA	AA	BB	AA	BB	BB	BB	AA	BB	AA	AA	AA	AA	BB	BB	AA	AA	AA	AA	AA	BB	BB	BB	BB	AA	AA	AA	AA	AA	BB	AA	BB	AA	BB	AA	BB	BB	AA	AA
SNP-223340259_1D	1D	5.17798	1D.2	BB	BB	AA	AA	BB	AA	BB	AA	AA	BB	AA	BB	BB	BB	AA	BB	AA	AA	AA	AA	BB	BB	AA	AA	AA	AA	AA	BB	BB	BB	BB	AA	AA	AA	AA	AA	BB	AA	BB	AA	BB	AA	BB	BB	AA	AA
SNP-250876321_1D	1D	6.31439	1D.2	BB	BB	AA	AA	BB	AA	BB	AA	AA	BB	AA	BB	BB	BB	AA	BB	AA	AA	AA	AA	BB	BB	AA	AA	BB	AA	AA	BB	BB	BB	BB	AA	AA	AA	AA	AA	BB	AA	BB	AA	BB	AA	BB	BB	AA	BB
SNP-248921998_1D	1D	6.31439	1D.2	BB	BB	AA	AA	BB	AA	BB	AA	AA	BB	AA	BB	BB	BB	AA	BB	AA	AA	AA	AA	BB	BB	AA	AA	BB	AA	AA	BB	BB	BB	BB	AA	AA	AA	AA	AA	BB	AA	BB	AA	BB	AA	BB	BB	AA	BB
SNP-248381757_1D	1D	6.31439	1D.2	BB	BB	AA	AA	BB	AA	BB	AA	AA	BB	AA	BB	BB	BB	AA	BB	AA	AA	AA	AA	BB	BB	AA	AA	BB	AA	AA	BB	BB	BB	BB	AA	AA	AA	AA	AA	BB	AA	BB	AA	BB	AA	BB	BB	AA	BB
SNP-246891393_1D	1D	6.31439	1D.2	BB	BB	AA	AA	BB	AA	BB	AA	AA	BB	AA	BB	BB	BB	AA	BB	AA	AA	AA	AA	BB	BB	AA	AA	BB	AA	AA	BB	BB	BB	BB	AA	AA	AA	AA	AA	BB	AA	BB	AA	BB	AA	BB	BB	AA	BB
SNP-282500183_1D	1D	8.04867	1D.2	BB	BB	AA	AA	BB	AA	BB	AA	AA	BB	AA	BB	BB	BB	AA	BB	AA	AA	AA	AA	BB	BB	BB	AA	BB	AA	AA	BB	BB	BB	BB	AA	AA	AA	AA	AA	BB	AA	BB	AA	BB	AA	BB	BB	AA	BB
SNP-278987060_1D	1D	8.04867	1D.2	BB	BB	AA	AA	BB	AA	BB	AA	AA	BB	AA	BB	BB	BB	AA	BB	AA	AA	AA	AA	BB	BB	BB	AA	BB	AA	AA	BB	BB	BB	BB	AA	-	AA	AA	AA	BB	AA	-	AA	BB	AA	BB	BB	AA	BB
SNP-278970257_1D	1D	8.04867	1D.2	BB	BB	AA	AA	BB	AA	BB	AA	AA	BB	AA	BB	BB	BB	AA	BB	AA	AA	AA	AA	BB	BB	BB	AA	BB	AA	AA	BB	BB	BB	BB	AA	-	AA	AA	AA	BB	AA	-	AA	BB	AA	BB	BB	AA	BB
SNP-278378617_1D	1D	8.04867	1D.2	BB	BB	AA	AA	BB	AA	BB	AA	AA	BB	AA	BB	BB	BB	AA	BB	AA	AA	AA	AA	BB	BB	BB	AA	BB	AA	AA	BB	BB	BB	BB	AA	-	AA	AA	AA	BB	AA	-	AA	BB	AA	BB	BB	AA	BB
SNP-277527884_1D	1D	8.04867	1D.2	BB	BB	AA	AA	BB	AA	BB	AA	AA	BB	AA	BB	BB	BB	AA	BB	AA	AA	AA	AA	BB	BB	BB	AA	BB	AA	AA	BB	BB	BB	BB	AA	-	AA	AA	AA	BB	AA	-	AA	BB	AA	BB	BB	AA	BB
SNP-275448482_1D	1D	8.04867	1D.2	BB	BB	AA	AA	BB	AA	BB	AA	AA	BB	AA	BB	BB	BB	AA	BB	AA	AA	AA	AA	BB	BB	BB	AA	BB	AA	AA	BB	BB	BB	BB	AA	-	AA	AA	AA	BB	-	-	AA	BB	AA	BB	BB	AA	BB
SNP-274934257_1D	1D	8.04867	1D.2	BB	BB	AA	AA	BB	AA	BB	AA	AA	BB	AA	BB	BB	BB	AA	BB	AA	AA	AA	AA	BB	BB	BB	AA	BB	AA	AA	BB	BB	BB	BB	AA	AA	AA	AA	AA	BB	-	-	AA	BB	AA	BB	BB	AA	BB
SNP-274309337_1D	1D	8.04867	1D.2	BB	BB	AA	AA	BB	AA	BB	AA	AA	BB	AA	BB	BB	BB	AA	BB	AA	AA	AA	AA	BB	BB	BB	AA	BB	AA	AA	BB	BB	BB	BB	AA	AA	AA	AA	AA	BB	-	BB	AA	BB	AA	BB	BB	AA	BB
SNP-273643006_1D	1D	8.04867	1D.2	BB	BB	AA	AA	BB	AA	BB	AA	AA	BB	AA	BB	BB	BB	AA	BB	AA	AA	AA	AA	BB	BB	BB	AA	BB	AA	AA	BB	BB	BB	BB	AA	AA	AA	AA	AA	BB	-	BB	AA	BB	AA	BB	BB	AA	BB
SNP-272869581_1D	1D	8.04867	1D.2	BB	BB	AA	AA	BB	AA	BB	AA	AA	BB	AA	BB	BB	BB	AA	BB	AA	AA	AA	AA	BB	BB	BB	AA	BB	AA	AA	BB	BB	BB	BB	AA	AA	AA	AA	AA	BB	AA	BB	AA	BB	AA	BB	BB	AA	BB
SNP-272362270_1D	1D	8.04867	1D.2	BB	BB	AA	AA	BB	AA	BB	AA	AA	BB	AA	BB	BB	BB	AA	BB	AA	AA	AA	AA	BB	BB	BB	AA	BB	AA	AA	BB	BB	BB	BB	AA	AA	AA	AA	AA	BB	AA	BB	AA	BB	AA	BB	BB	AA	BB
SNP-272362232_1D	1D	8.04867	1D.2	BB	BB	AA	AA	BB	AA	BB	AA	AA	BB	AA	BB	BB	BB	AA	BB	AA	AA	AA	AA	BB	BB	BB	AA	BB	AA	AA	BB	BB	BB	BB	AA	AA	AA	AA	AA	BB	AA	BB	AA	BB	AA	BB	BB	AA	BB
SNP-272250580_1D	1D	8.04867	1D.2	BB	BB	AA	AA	BB	AA	BB	AA	AA	BB	AA	BB	BB	BB	AA	BB	AA	AA	AA	AA	BB	BB	BB	AA	BB	AA	AA	BB	BB	BB	BB	AA	AA	AA	AA	AA	BB	AA	BB	AA	BB	AA	BB	BB	AA	BB
SNP-272097421_1D	1D	8.04867	1D.2	BB	BB	AA	AA	BB	AA	BB	AA	AA	BB	AA	BB	BB	BB	AA	BB	AA	AA	AA	AA	BB	BB	BB	AA	BB	AA	AA	BB	BB	BB	BB	AA	AA	AA	AA	AA	BB	AA	BB	AA	BB	AA	BB	BB	AA	BB
SNP-270056559_1D	1D	8.04867	1D.2	BB	BB	AA	AA	BB	AA	BB	AA	AA	BB	AA	BB	BB	BB	AA	BB	AA	AA	AA	AA	BB	BB	BB	AA	BB	AA	AA	BB	BB	BB	BB	AA	AA	AA	AA	AA	BB	AA	BB	AA	BB	AA	BB	BB	AA	BB
SNP-267475844_1D	1D	8.04867	1D.2	BB	BB	AA	AA	BB	AA	BB	AA	AA	BB	AA	BB	BB	BB	AA	BB	AA	AA	AA	AA	BB	BB	BB	AA	BB	AA	AA	BB	BB	BB	BB	AA	AA	AA	AA	AA	BB	AA	BB	AA	BB	AA	BB	BB	AA	BB
SNP-267368882_1D	1D	8.04867	1D.2	BB	BB	AA	AA	BB	AA	BB	AA	AA	BB	AA	BB	BB	BB	AA	BB	AA	AA	AA	AA	BB	BB	BB	AA	BB	AA	AA	BB	BB	BB	BB	AA	AA	AA	AA	AA	BB	AA	BB	AA	BB	AA	BB	BB	AA	BB
SNP-266781231_1D	1D	8.04867	1D.2	BB	BB	AA	AA	BB	AA	BB	AA	AA	BB	AA	BB	BB	BB	AA	BB	AA	AA	AA	AA	BB	BB	BB	AA	BB	AA	AA	BB	BB	BB	BB	AA	AA	AA	AA	AA	BB	AA	BB	AA	BB	AA	BB	BB	AA	BB
SNP-265772557_1D	1D	8.04867	1D.2	BB	BB	AA	AA	BB	AA	BB	AA	AA	BB	AA	BB	BB	BB	AA	BB	AA	AA	AA	AA	BB	BB	BB	AA	BB	AA	AA	BB	BB	BB	BB	AA	AA	AA	AA	AA	BB	AA	BB	AA	BB	AA	BB	BB	AA	BB
SNP-265541487_1D	1D	8.04867	1D.2	BB	BB	AA	AA	BB	AA	BB	AA	AA	BB	AA	BB	BB	BB	AA	BB	AA	AA	AA	AA	BB	BB	BB	AA	BB	AA	AA	BB	BB	BB	BB	AA	AA	AA	AA	AA	BB	-	BB	AA	BB	AA	BB	BB	AA	BB
SNP-255273160_1D	1D	8.04867	1D.2	BB	BB	AA	AA	BB	AA	BB	AA	AA	BB	AA	BB	BB	BB	AA	BB	AA	AA	AA	AA	BB	BB	BB	AA	BB	AA	AA	BB	BB	BB	BB	AA	AA	AA	AA	AA	BB	-	BB	AA	BB	AA	BB	BB	AA	BB
SNP-255273069_1D	1D	8.04867	1D.2	BB	BB	AA	AA	BB	AA	BB	AA	AA	BB	AA	BB	BB	BB	AA	BB	AA	AA	AA	AA	BB	BB	BB	AA	BB	AA	AA	BB	BB	BB	BB	AA	AA	AA	AA	AA	BB	-	BB	AA	BB	AA	BB	BB	AA	BB
SNP-254433749_1D	1D	8.04867	1D.2	BB	BB	AA	AA	BB	AA	BB	AA	AA	BB	AA	BB	BB	BB	AA	BB	AA	AA	AA	AA	BB	BB	BB	AA	BB	AA	AA	BB	BB	BB	BB	AA	AA	AA	AA	AA	BB	-	BB	AA	BB	AA	BB	BB	AA	BB
SNP-271825025_1D	1D	8.60733	1D.2	AA	BB	AA	AA	BB	AA	BB	AA	AA	BB	AA	BB	BB	BB	AA	BB	AA	AA	AA	AA	BB	BB	BB	AA	BB	AA	AA	BB	BB	BB	BB	AA	AA	AA	AA	AA	BB	AA	BB	AA	BB	AA	BB	BB	AA	BB
SNP-271557093_1D	1D	8.60733	1D.2	AA	BB	AA	AA	BB	AA	BB	AA	AA	BB	AA	BB	BB	BB	AA	BB	AA	AA	AA	AA	BB	BB	BB	AA	BB	AA	AA	BB	BB	BB	BB	AA	AA	AA	AA	AA	BB	AA	BB	AA	BB	AA	BB	BB	AA	BB
SNP-270392351_1D	1D	8.60733	1D.2	AA	BB	AA	AA	BB	AA	BB	AA	AA	BB	AA	BB	BB	BB	AA	BB	AA	AA	AA	AA	BB	BB	BB	AA	BB	AA	AA	BB	BB	BB	BB	AA	AA	AA	AA	AA	BB	AA	BB	AA	BB	AA	BB	BB	AA	BB
SNP-270233307_1D	1D	8.60733	1D.2	AA	BB	AA	AA	BB	AA	BB	AA	AA	BB	AA	BB	BB	BB	AA	BB	AA	AA	AA	AA	BB	BB	BB	AA	BB	AA	AA	BB	BB	BB	BB	AA	AA	AA	AA	AA	BB	AA	BB	AA	BB	AA	BB	BB	AA	BB
SNP-296381756_1D	1D	10.9607	1D.2	AA	BB	AA	AA	BB	AA	BB	AA	AA	BB	AA	BB	BB	BB	AA	BB	AA	AA	AA	AA	BB	BB	BB	AA	AA	AA	AA	BB	BB	BB	BB	AA	AA	AA	AA	AA	BB	AA	BB	AA	BB	AA	BB	AA	AA	BB
SNP-296370499_1D	1D	10.9607	1D.2	AA	BB	AA	AA	BB	AA	BB	AA	AA	BB	AA	BB	BB	BB	AA	BB	AA	AA	AA	AA	BB	BB	BB	AA	AA	AA	AA	BB	BB	BB	BB	AA	AA	AA	AA	AA	BB	AA	BB	AA	BB	AA	BB	AA	AA	BB
SNP-292882206_1D	1D	10.9607	1D.2	AA	BB	AA	AA	BB	AA	BB	AA	AA	BB	AA	BB	BB	BB	AA	BB	AA	AA	AA	AA	BB	BB	BB	AA	AA	AA	AA	BB	BB	BB	BB	AA	AA	AA	AA	AA	BB	AA	BB	AA	BB	AA	BB	AA	AA	BB
SNP-292573706_1D	1D	10.9607	1D.2	AA	BB	AA	AA	BB	AA	BB	AA	AA	BB	AA	-	BB	BB	AA	BB	AA	AA	AA	AA	BB	BB	BB	AA	AA	AA	AA	BB	BB	BB	BB	AA	AA	AA	AA	AA	BB	AA	BB	AA	BB	AA	BB	AA	AA	BB
SNP-292031951_1D	1D	10.9607	1D.2	AA	BB	AA	AA	BB	AA	BB	AA	AA	BB	AA	-	BB	BB	AA	BB	AA	AA	AA	AA	BB	BB	BB	AA	AA	AA	AA	BB	BB	BB	BB	AA	AA	AA	AA	AA	BB	AA	BB	AA	BB	AA	BB	AA	AA	BB
SNP-309570538_1D	1D	14.6209	1D.2	AA	BB	BB	AA	BB	AA	BB	AA	AA	BB	AA	BB	BB	BB	AA	BB	AA	AA	AA	AA	AA	BB	BB	BB	AA	AA	AA	BB	BB	BB	BB	AA	AA	AA	AA	AA	BB	AA	BB	AA	AA	AA	-	AA	AA	BB
SNP-309531525_1D	1D	14.6209	1D.2	AA	BB	BB	AA	BB	AA	BB	AA	AA	BB	AA	BB	BB	BB	AA	BB	AA	AA	AA	AA	AA	BB	BB	BB	AA	AA	AA	BB	BB	BB	BB	AA	AA	AA	AA	AA	BB	-	BB	AA	AA	AA	BB	AA	AA	BB
SNP-308803707_1D	1D	14.6209	1D.2	AA	BB	BB	AA	BB	AA	BB	AA	AA	BB	AA	BB	BB	BB	AA	BB	AA	AA	AA	AA	AA	BB	BB	BB	AA	AA	AA	BB	BB	BB	BB	AA	AA	AA	AA	AA	BB	-	BB	AA	AA	AA	BB	AA	AA	BB
SNP-308605118_1D	1D	14.6209	1D.2	AA	BB	BB	AA	BB	AA	BB	AA	AA	BB	AA	BB	BB	BB	AA	BB	AA	AA	AA	AA	AA	BB	BB	BB	AA	AA	AA	BB	BB	BB	BB	AA	AA	AA	AA	AA	BB	-	BB	AA	AA	AA	BB	AA	AA	BB
SNP-308452289_1D	1D	14.6209	1D.2	AA	BB	BB	AA	BB	AA	BB	AA	AA	BB	AA	BB	BB	BB	AA	BB	AA	AA	AA	AA	AA	BB	BB	BB	AA	AA	AA	BB	BB	BB	BB	AA	AA	AA	AA	AA	BB	-	BB	AA	AA	AA	BB	AA	AA	BB
SNP-311052900_1D	1D	17.6083	1D.2	AA	BB	BB	AA	BB	AA	BB	AA	AA	BB	AA	BB	BB	BB	AA	BB	AA	AA	AA	AA	AA	BB	BB	BB	AA	AA	AA	BB	BB	BB	BB	AA	AA	AA	AA	AA	BB	AA	BB	AA	AA	AA	AA	AA	AA	BB
SNP-315961075_1D	1D	17.6083	1D.2	AA	BB	BB	AA	BB	AA	BB	AA	AA	BB	AA	BB	BB	BB	AA	BB	AA	AA	AA	AA	AA	BB	BB	BB	AA	AA	AA	BB	BB	BB	BB	AA	AA	AA	AA	AA	BB	AA	BB	AA	AA	AA	AA	AA	AA	BB
SNP-315271876_1D	1D	17.6083	1D.2	AA	BB	BB	AA	BB	AA	BB	AA	AA	BB	AA	BB	BB	BB	AA	BB	AA	AA	AA	AA	AA	BB	BB	BB	AA	AA	AA	BB	BB	BB	BB	AA	AA	AA	AA	AA	BB	AA	BB	AA	AA	AA	AA	AA	AA	BB
SNP-315253524_1D	1D	17.6083	1D.2	AA	BB	BB	AA	BB	AA	BB	AA	AA	BB	AA	BB	BB	BB	AA	BB	AA	AA	AA	AA	AA	BB	BB	BB	AA	AA	AA	BB	BB	BB	BB	AA	AA	AA	AA	AA	BB	AA	BB	AA	AA	AA	AA	AA	AA	BB
SNP-315002674_1D	1D	17.6083	1D.2	AA	BB	BB	AA	BB	AA	BB	AA	AA	BB	AA	BB	BB	BB	AA	BB	AA	AA	AA	AA	AA	BB	BB	BB	AA	AA	AA	BB	BB	BB	BB	AA	AA	AA	AA	AA	BB	AA	BB	AA	AA	AA	AA	AA	AA	BB
SNP-314794182_1D	1D	17.6083	1D.2	AA	BB	BB	AA	BB	AA	BB	AA	AA	BB	AA	BB	BB	BB	AA	BB	AA	AA	AA	AA	AA	BB	BB	BB	AA	AA	AA	BB	BB	BB	BB	AA	AA	AA	AA	AA	BB	AA	BB	AA	AA	AA	AA	AA	AA	BB
SNP-314269290_1D	1D	17.6083	1D.2	AA	BB	BB	AA	BB	AA	BB	AA	AA	BB	AA	BB	BB	BB	AA	BB	AA	AA	AA	AA	AA	BB	BB	BB	AA	AA	AA	BB	BB	BB	BB	AA	AA	AA	AA	AA	BB	AA	BB	AA	AA	AA	AA	AA	AA	BB
SNP-312128332_1D	1D	17.6083	1D.2	AA	BB	BB	AA	BB	AA	BB	AA	AA	BB	AA	BB	BB	BB	AA	BB	AA	AA	AA	AA	AA	BB	BB	BB	AA	AA	AA	BB	BB	BB	BB	AA	AA	AA	AA	AA	BB	AA	BB	AA	AA	AA	AA	AA	AA	BB
SNP-311573184_1D	1D	17.6083	1D.2	AA	BB	BB	AA	BB	AA	BB	AA	AA	BB	AA	BB	BB	BB	AA	BB	AA	AA	AA	AA	AA	BB	BB	BB	AA	AA	AA	BB	BB	BB	BB	AA	AA	AA	AA	AA	BB	AA	BB	AA	AA	AA	AA	AA	AA	BB
SNP-311558442_1D	1D	17.6083	1D.2	AA	BB	BB	AA	BB	AA	BB	AA	AA	BB	AA	BB	BB	BB	AA	BB	AA	AA	AA	AA	AA	BB	BB	BB	AA	AA	AA	BB	BB	BB	BB	AA	AA	AA	AA	AA	BB	AA	BB	AA	AA	AA	AA	AA	AA	BB
SNP-310037121_1D	1D	17.6083	1D.2	AA	BB	BB	AA	BB	AA	BB	AA	AA	BB	AA	BB	BB	BB	AA	BB	AA	AA	AA	AA	AA	BB	BB	BB	AA	AA	AA	BB	BB	BB	BB	AA	AA	AA	AA	AA	BB	AA	BB	AA	AA	AA	AA	AA	AA	BB
SNP-320547816_1D	1D	22.0516	1D.2	AA	BB	BB	AA	BB	AA	BB	AA	AA	BB	AA	AA	BB	BB	AA	AA	AA	AA	AA	AA	AA	BB	BB	BB	AA	AA	AA	AA	BB	BB	BB	AA	BB	-	AA	AA	-	-	BB	AA	AA	-	AA	AA	AA	BB
SNP-321930456_1D	1D	22.0516	1D.2	AA	BB	BB	AA	BB	AA	BB	AA	AA	BB	AA	AA	BB	BB	AA	AA	AA	AA	AA	AA	AA	BB	BB	BB	AA	AA	AA	AA	BB	BB	BB	AA	BB	-	AA	AA	BB	-	BB	AA	AA	-	AA	AA	AA	BB
SNP-320547862_1D	1D	22.0516	1D.2	AA	BB	BB	AA	BB	AA	BB	AA	AA	BB	AA	AA	BB	BB	AA	AA	AA	AA	AA	AA	AA	BB	BB	BB	AA	AA	AA	AA	BB	BB	BB	AA	BB	-	AA	AA	-	-	BB	AA	AA	-	AA	AA	AA	BB
SNP-320156081_1D	1D	22.0516	1D.2	AA	BB	BB	AA	BB	AA	BB	AA	AA	BB	AA	AA	BB	BB	AA	AA	AA	AA	AA	AA	AA	BB	BB	BB	AA	AA	AA	AA	BB	BB	BB	AA	BB	AA	AA	AA	-	-	BB	AA	AA	-	AA	AA	AA	BB
SNP-319743599_1D	1D	22.0516	1D.2	AA	BB	BB	AA	BB	AA	BB	AA	AA	BB	AA	AA	BB	BB	AA	AA	AA	AA	AA	AA	AA	BB	BB	BB	AA	AA	AA	AA	BB	BB	BB	AA	BB	AA	AA	AA	-	-	BB	AA	AA	-	AA	AA	AA	BB
SNP-327439237_1D	1D	25.4358	1D.2	AA	BB	BB	AA	BB	AA	BB	AA	AA	BB	AA	AA	BB	BB	AA	AA	AA	AA	AA	AA	AA	BB	BB	BB	BB	AA	AA	AA	BB	BB	BB	AA	BB	-	AA	AA	BB	-	BB	AA	AA	BB	AA	AA	AA	BB
SNP-327356865_1D	1D	25.4358	1D.2	AA	BB	BB	AA	BB	AA	BB	AA	AA	BB	AA	AA	BB	BB	AA	AA	AA	AA	AA	AA	AA	BB	BB	BB	BB	AA	AA	AA	BB	BB	BB	AA	BB	-	AA	AA	BB	-	BB	AA	AA	-	AA	AA	AA	BB
SNP-327209708_1D	1D	25.4358	1D.2	AA	BB	BB	AA	BB	AA	BB	AA	AA	BB	AA	AA	BB	BB	AA	AA	AA	AA	AA	AA	AA	BB	BB	BB	BB	AA	AA	AA	BB	BB	BB	AA	BB	-	AA	AA	BB	-	BB	AA	AA	-	AA	AA	AA	BB
SNP-331496253_1D	1D	26.7413	1D.2	AA	BB	BB	AA	BB	AA	BB	AA	AA	BB	AA	AA	BB	BB	AA	AA	AA	AA	AA	AA	AA	BB	BB	BB	BB	AA	AA	AA	BB	BB	BB	AA	BB	BB	AA	AA	BB	AA	BB	AA	AA	BB	AA	AA	AA	BB
SNP-331090877_1D	1D	26.7413	1D.2	AA	BB	BB	AA	BB	AA	BB	AA	AA	BB	AA	AA	BB	BB	AA	AA	AA	AA	AA	AA	AA	BB	BB	BB	BB	AA	AA	AA	BB	BB	BB	AA	BB	BB	AA	AA	BB	AA	BB	AA	AA	BB	AA	AA	AA	BB
SNP-330500360_1D	1D	26.7413	1D.2	AA	BB	BB	AA	BB	AA	BB	AA	AA	BB	AA	AA	BB	BB	AA	AA	AA	AA	AA	AA	AA	BB	BB	BB	BB	AA	AA	AA	BB	BB	BB	AA	BB	BB	AA	AA	BB	AA	BB	AA	AA	BB	AA	AA	AA	BB
SNP-329439072_1D	1D	26.7413	1D.2	AA	BB	BB	AA	BB	AA	BB	AA	AA	BB	AA	AA	BB	BB	AA	AA	AA	AA	AA	AA	AA	BB	BB	BB	BB	AA	AA	AA	BB	BB	BB	AA	BB	BB	AA	AA	BB	AA	BB	AA	AA	BB	AA	AA	AA	BB
SNP-328509613_1D	1D	26.7413	1D.2	AA	BB	BB	AA	BB	AA	BB	AA	AA	BB	AA	AA	BB	BB	AA	AA	AA	AA	AA	AA	AA	BB	BB	BB	BB	AA	AA	AA	BB	BB	BB	AA	BB	BB	AA	AA	BB	AA	BB	AA	AA	BB	AA	AA	AA	BB
SNP-328224453_1D	1D	26.7413	1D.2	AA	BB	BB	AA	BB	AA	BB	AA	AA	BB	AA	AA	BB	BB	AA	AA	AA	AA	AA	AA	AA	BB	BB	BB	BB	AA	AA	AA	BB	BB	BB	AA	BB	BB	AA	AA	BB	AA	BB	AA	AA	BB	AA	AA	AA	BB
SNP-328107574_1D	1D	26.7413	1D.2	AA	BB	BB	AA	BB	AA	BB	AA	AA	BB	AA	AA	BB	BB	AA	AA	AA	AA	AA	AA	AA	BB	BB	BB	BB	AA	AA	AA	BB	BB	BB	AA	BB	BB	AA	AA	BB	AA	BB	AA	AA	BB	AA	AA	AA	BB
SNP-327597826_1D	1D	26.7413	1D.2	AA	BB	BB	AA	BB	AA	BB	AA	AA	BB	AA	AA	BB	BB	AA	AA	AA	AA	AA	AA	AA	BB	BB	BB	BB	AA	AA	AA	BB	BB	BB	AA	BB	BB	AA	AA	BB	AA	BB	AA	AA	BB	AA	AA	AA	BB
SNP-329851717_1D	1D	27.2692	1D.2	AA	BB	BB	AA	BB	AA	BB	AA	AA	BB	AA	AA	BB	BB	AA	AA	AA	AA	AA	AA	AA	BB	BB	BB	BB	AA	AA	AA	BB	BB	BB	AA	BB	BB	AA	AA	BB	AA	BB	AA	AA	BB	AA	AA	AA	BB
SNP-337614855_1D	1D	36.3366	1D.2	AA	BB	BB	BB	AA	AA	BB	AA	BB	BB	AA	AA	BB	BB	AA	AA	AA	AA	AA	AA	AA	BB	BB	BB	AA	AA	AA	AA	BB	BB	BB	BB	BB	AA	BB	AA	BB	AA	BB	AA	AA	AA	AA	AA	AA	BB
SNP-337378107_1D	1D	36.3366	1D.2	AA	BB	BB	BB	AA	AA	BB	-	BB	BB	AA	AA	BB	BB	AA	AA	AA	AA	AA	AA	AA	BB	BB	BB	AA	AA	AA	AA	BB	BB	BB	BB	BB	AA	BB	AA	BB	AA	BB	AA	AA	AA	AA	AA	AA	BB
SNP-337376896_1D	1D	36.3366	1D.2	AA	BB	BB	BB	AA	AA	BB	-	BB	BB	AA	AA	BB	BB	AA	AA	AA	AA	AA	AA	AA	BB	BB	BB	AA	AA	AA	AA	BB	BB	BB	BB	BB	AA	BB	AA	BB	AA	BB	AA	AA	AA	AA	AA	AA	BB
SNP-337079572_1D	1D	36.3366	1D.2	AA	BB	BB	-	AA	AA	BB	-	BB	BB	AA	AA	BB	BB	AA	AA	AA	AA	AA	AA	AA	BB	BB	BB	AA	AA	AA	AA	BB	BB	BB	BB	BB	AA	-	AA	BB	AA	BB	AA	AA	-	AA	AA	AA	BB
SNP-338013332_1D	1D	37.473	1D.2	AA	BB	BB	BB	AA	AA	BB	AA	BB	BB	AA	AA	BB	BB	AA	AA	AA	AA	AA	AA	AA	BB	BB	BB	BB	AA	AA	AA	BB	BB	BB	BB	BB	BB	BB	AA	BB	AA	BB	AA	AA	AA	AA	AA	AA	BB
SNP-337993614_1D	1D	37.473	1D.2	AA	BB	BB	BB	AA	AA	BB	AA	BB	BB	AA	AA	BB	BB	AA	AA	AA	AA	AA	AA	AA	BB	BB	BB	BB	AA	AA	AA	BB	BB	BB	BB	BB	BB	BB	AA	BB	AA	BB	AA	AA	AA	AA	AA	AA	BB
SNP-337988370_1D	1D	37.473	1D.2	AA	BB	BB	BB	AA	AA	BB	AA	BB	BB	AA	AA	BB	BB	AA	AA	AA	AA	AA	AA	AA	BB	BB	BB	BB	AA	AA	AA	BB	BB	BB	BB	BB	BB	BB	AA	BB	AA	BB	AA	AA	AA	AA	AA	AA	BB
SNP-340657487_1D	1D	39.8276	1D.2	AA	BB	BB	BB	AA	AA	BB	AA	BB	BB	AA	AA	BB	BB	AA	AA	AA	AA	AA	AA	BB	BB	AA	BB	BB	AA	AA	AA	AA	BB	BB	BB	BB	BB	-	AA	BB	AA	-	AA	AA	AA	AA	AA	AA	BB
SNP-339610142_1D	1D	39.8276	1D.2	AA	BB	BB	BB	AA	AA	BB	AA	BB	BB	AA	AA	BB	BB	AA	AA	AA	AA	AA	AA	BB	BB	AA	BB	BB	AA	AA	AA	AA	BB	BB	BB	BB	BB	-	AA	BB	AA	BB	AA	AA	AA	AA	AA	AA	BB
SNP-341860816_1D	1D	40.3865	1D.2	AA	BB	BB	BB	AA	AA	BB	AA	BB	BB	AA	AA	BB	BB	AA	AA	AA	AA	AA	AA	BB	BB	AA	BB	BB	AA	AA	AA	AA	BB	BB	BB	BB	BB	-	AA	BB	AA	AA	AA	AA	AA	AA	AA	AA	BB
SNP-341641700_1D	1D	40.3865	1D.2	AA	BB	BB	BB	AA	AA	BB	AA	BB	BB	AA	AA	BB	BB	AA	AA	AA	AA	AA	AA	BB	BB	AA	BB	BB	AA	AA	AA	AA	BB	BB	BB	BB	BB	-	AA	BB	AA	AA	AA	AA	AA	AA	AA	AA	BB
SNP-342292553_1D	1D	41.5258	1D.2	AA	BB	BB	BB	AA	AA	BB	AA	BB	BB	AA	AA	BB	BB	AA	AA	AA	AA	AA	AA	BB	BB	AA	BB	AA	AA	AA	AA	AA	BB	BB	BB	AA	-	BB	AA	BB	AA	AA	AA	AA	AA	AA	AA	AA	BB
SNP-342292530_1D	1D	41.5258	1D.2	AA	BB	BB	BB	AA	AA	BB	AA	BB	BB	AA	AA	BB	BB	AA	AA	AA	AA	AA	AA	BB	BB	AA	BB	AA	AA	AA	AA	AA	BB	BB	BB	AA	-	BB	AA	BB	AA	AA	AA	AA	AA	AA	AA	AA	BB
SNP-341973486_1D	1D	41.5258	1D.2	AA	BB	BB	BB	AA	AA	BB	AA	BB	BB	AA	AA	BB	BB	AA	AA	AA	AA	AA	AA	BB	BB	AA	BB	AA	AA	AA	AA	AA	BB	BB	BB	AA	-	BB	AA	BB	AA	AA	AA	AA	AA	AA	AA	AA	BB
SNP-341871597_1D	1D	41.5258	1D.2	AA	BB	BB	BB	AA	AA	BB	AA	BB	BB	AA	AA	BB	BB	AA	AA	AA	AA	AA	AA	BB	BB	AA	BB	AA	AA	AA	AA	AA	BB	BB	BB	AA	-	BB	AA	BB	AA	AA	AA	AA	AA	AA	AA	AA	BB
SNP-341865002_1D	1D	41.5258	1D.2	AA	BB	BB	BB	AA	AA	BB	AA	BB	BB	AA	AA	BB	BB	AA	AA	AA	AA	AA	AA	BB	BB	AA	BB	AA	AA	AA	AA	AA	BB	BB	BB	AA	-	-	AA	BB	AA	AA	AA	AA	AA	AA	AA	AA	BB
SNP-352736485_1D	1D	50.6453	1D.2	AA	BB	AA	BB	AA	AA	BB	AA	AA	BB	AA	AA	BB	AA	AA	AA	AA	BB	AA	AA	BB	BB	AA	BB	BB	AA	AA	AA	AA	BB	BB	BB	AA	BB	BB	AA	BB	AA	AA	AA	AA	AA	AA	AA	AA	AA
SNP-352285758_1D	1D	50.6453	1D.2	AA	BB	AA	BB	AA	AA	BB	AA	AA	BB	AA	AA	BB	AA	AA	AA	AA	BB	AA	AA	BB	BB	AA	BB	BB	AA	AA	AA	AA	BB	BB	BB	AA	BB	BB	AA	BB	AA	AA	AA	AA	AA	AA	AA	AA	AA
SNP-352274912_1D	1D	50.6453	1D.2	AA	BB	AA	BB	AA	AA	BB	AA	AA	BB	AA	AA	BB	AA	AA	AA	AA	BB	AA	AA	BB	BB	AA	BB	BB	AA	AA	AA	AA	BB	BB	BB	AA	BB	BB	AA	BB	AA	AA	AA	AA	AA	AA	AA	AA	AA
SNP-350797557_1D	1D	50.6453	1D.2	AA	BB	AA	BB	AA	AA	BB	AA	AA	BB	AA	AA	BB	AA	AA	AA	AA	BB	AA	AA	BB	BB	AA	BB	BB	AA	AA	AA	AA	BB	BB	BB	AA	BB	BB	AA	BB	AA	AA	AA	AA	AA	AA	AA	AA	AA
SNP-350616756_1D	1D	50.6453	1D.2	AA	BB	AA	BB	AA	AA	BB	AA	AA	BB	AA	AA	BB	AA	AA	AA	AA	BB	AA	AA	BB	BB	AA	BB	BB	AA	AA	AA	AA	BB	BB	BB	AA	BB	BB	AA	BB	AA	AA	AA	AA	AA	AA	AA	AA	AA
SNP-350595916_1D	1D	50.6453	1D.2	AA	BB	AA	BB	AA	AA	BB	AA	AA	BB	AA	AA	BB	AA	AA	AA	AA	BB	AA	AA	BB	BB	AA	BB	BB	AA	AA	AA	AA	BB	BB	BB	AA	BB	BB	AA	BB	AA	AA	AA	AA	AA	AA	AA	AA	AA
SNP-349712789_1D	1D	51.612	1D.2	AA	BB	AA	BB	AA	AA	BB	AA	AA	BB	AA	AA	BB	AA	AA	AA	AA	BB	AA	AA	BB	BB	AA	BB	AA	AA	AA	AA	AA	BB	BB	BB	AA	AA	BB	AA	BB	AA	AA	AA	AA	AA	AA	AA	AA	AA
SNP-349653682_1D	1D	51.612	1D.2	AA	BB	AA	BB	AA	AA	BB	AA	AA	BB	AA	AA	BB	AA	AA	AA	AA	BB	AA	AA	BB	BB	AA	BB	-	AA	AA	AA	AA	BB	BB	BB	AA	-	BB	AA	BB	AA	-	AA	AA	AA	AA	AA	AA	AA
SNP-352958260_1D	1D	53.1706	1D.2	AA	BB	AA	BB	AA	AA	BB	AA	AA	BB	AA	AA	BB	AA	AA	AA	AA	BB	AA	AA	BB	BB	AA	BB	BB	AA	AA	AA	AA	BB	BB	BB	AA	BB	BB	AA	BB	AA	AA	AA	AA	AA	AA	AA	AA	AA
SNP-352914355_1D	1D	53.1706	1D.2	AA	BB	AA	BB	AA	AA	BB	AA	AA	BB	AA	AA	BB	AA	AA	AA	AA	BB	AA	AA	BB	BB	AA	BB	BB	AA	AA	AA	AA	BB	BB	BB	AA	BB	BB	AA	BB	AA	AA	AA	AA	AA	AA	AA	AA	AA
SNP-352868266_1D	1D	53.1706	1D.2	AA	BB	AA	BB	AA	AA	BB	AA	AA	BB	AA	AA	BB	AA	AA	AA	AA	BB	AA	AA	BB	BB	AA	BB	BB	AA	AA	AA	AA	BB	BB	BB	AA	BB	BB	AA	BB	AA	AA	AA	AA	AA	AA	AA	AA	AA
SNP-352866304_1D	1D	53.1706	1D.2	AA	BB	AA	BB	AA	AA	BB	AA	AA	BB	AA	AA	BB	AA	AA	AA	AA	BB	AA	AA	BB	BB	AA	BB	BB	AA	AA	AA	AA	BB	BB	BB	AA	BB	BB	AA	BB	AA	AA	AA	AA	AA	AA	AA	AA	AA
SNP-352963777_1D	1D	53.1706	1D.2	AA	BB	AA	BB	AA	AA	BB	AA	AA	BB	AA	AA	BB	AA	AA	AA	AA	BB	AA	AA	BB	BB	AA	BB	BB	AA	AA	AA	AA	BB	BB	BB	AA	-	BB	AA	BB	AA	AA	AA	AA	AA	AA	AA	AA	AA
SNP-354213054_1D	1D	54.3959	1D.2	AA	BB	AA	BB	AA	AA	BB	AA	AA	BB	AA	AA	BB	AA	AA	AA	AA	BB	AA	AA	BB	BB	AA	BB	AA	AA	BB	AA	AA	BB	BB	BB	AA	-	-	AA	BB	AA	AA	AA	AA	AA	AA	AA	AA	AA
SNP-353948804_1D	1D	54.3959	1D.2	AA	BB	AA	BB	AA	AA	BB	AA	AA	BB	AA	AA	BB	AA	AA	AA	AA	BB	AA	AA	BB	BB	AA	BB	AA	AA	BB	AA	AA	BB	BB	BB	AA	-	-	AA	BB	AA	AA	AA	AA	AA	AA	AA	AA	AA
SNP-353934897_1D	1D	54.3959	1D.2	AA	BB	AA	BB	AA	AA	BB	AA	AA	BB	AA	AA	BB	AA	AA	AA	AA	BB	AA	AA	BB	BB	AA	BB	AA	AA	BB	AA	AA	BB	BB	BB	AA	-	-	AA	BB	AA	AA	AA	AA	AA	AA	AA	AA	AA
SNP-353916313_1D	1D	54.3959	1D.2	AA	BB	AA	BB	AA	AA	BB	AA	AA	BB	AA	AA	BB	AA	AA	AA	AA	BB	AA	AA	BB	BB	AA	BB	AA	AA	BB	AA	AA	BB	BB	BB	AA	-	BB	AA	BB	AA	AA	AA	AA	AA	AA	AA	AA	AA
SNP-359123213_1D	1D	60.7862	1D.2	BB	BB	AA	BB	AA	AA	AA	AA	AA	BB	AA	BB	BB	AA	AA	AA	AA	BB	AA	AA	BB	BB	AA	BB	AA	AA	BB	AA	AA	BB	BB	BB	AA	-	BB	AA	BB	AA	AA	BB	AA	AA	AA	AA	AA	AA
SNP-358997877_1D	1D	60.7862	1D.2	BB	BB	AA	BB	AA	AA	AA	AA	AA	BB	AA	BB	BB	AA	AA	AA	AA	BB	AA	AA	BB	BB	AA	BB	AA	AA	BB	AA	AA	BB	BB	BB	AA	-	BB	AA	BB	AA	AA	BB	AA	AA	AA	AA	AA	AA
SNP-358456856_1D	1D	60.7862	1D.2	BB	BB	AA	BB	AA	AA	AA	AA	AA	BB	AA	BB	BB	AA	AA	AA	AA	BB	AA	AA	BB	BB	AA	BB	AA	AA	BB	AA	AA	BB	BB	BB	AA	-	BB	AA	BB	AA	AA	BB	AA	AA	AA	AA	AA	AA
SNP-360417653_1D	1D	61.3882	1D.2	BB	BB	AA	BB	AA	AA	BB	AA	AA	BB	AA	BB	BB	-	AA	AA	AA	BB	AA	AA	BB	BB	AA	BB	AA	AA	BB	AA	AA	BB	BB	BB	AA	-	-	AA	BB	AA	AA	BB	AA	AA	-	AA	AA	AA
SNP-359420247_1D	1D	61.3882	1D.2	BB	BB	AA	BB	AA	AA	BB	AA	AA	BB	AA	BB	BB	AA	AA	AA	AA	BB	AA	AA	BB	BB	AA	BB	AA	AA	BB	AA	AA	BB	BB	BB	AA	AA	BB	AA	BB	AA	AA	BB	AA	AA	AA	AA	AA	AA
SNP-359366055_1D	1D	61.3882	1D.2	BB	BB	AA	BB	AA	AA	BB	AA	AA	BB	AA	BB	BB	AA	AA	AA	AA	BB	AA	AA	BB	BB	AA	BB	AA	AA	BB	AA	AA	BB	BB	BB	AA	-	BB	AA	BB	AA	AA	BB	AA	AA	AA	AA	AA	AA
SNP-360047199_1D	1D	62.508	1D.2	BB	BB	AA	BB	AA	AA	BB	AA	AA	BB	AA	BB	BB	AA	AA	AA	AA	BB	AA	AA	BB	BB	AA	BB	BB	AA	BB	AA	AA	BB	BB	BB	AA	-	-	AA	BB	AA	AA	BB	AA	AA	-	AA	AA	AA
SNP-360047198_1D	1D	62.508	1D.2	BB	BB	AA	BB	AA	AA	BB	AA	AA	BB	AA	BB	BB	AA	AA	AA	AA	BB	AA	AA	BB	BB	AA	BB	BB	AA	BB	AA	AA	BB	BB	BB	AA	BB	-	AA	BB	AA	AA	BB	AA	AA	-	AA	AA	AA
SNP-359958457_1D	1D	62.508	1D.2	BB	BB	AA	BB	AA	AA	BB	AA	AA	BB	AA	BB	BB	AA	AA	AA	AA	BB	AA	AA	BB	BB	AA	BB	BB	AA	BB	AA	AA	BB	BB	BB	AA	BB	BB	AA	BB	AA	AA	BB	AA	AA	-	AA	AA	AA
SNP-359877608_1D	1D	62.508	1D.2	BB	BB	AA	BB	AA	AA	BB	AA	AA	BB	AA	BB	BB	AA	AA	AA	AA	BB	AA	AA	BB	BB	AA	BB	BB	AA	BB	AA	AA	BB	BB	BB	AA	BB	BB	AA	BB	AA	AA	BB	AA	AA	AA	AA	AA	AA
SNP-359791963_1D	1D	62.508	1D.2	BB	BB	AA	BB	AA	AA	BB	AA	AA	BB	AA	BB	BB	AA	AA	AA	AA	BB	AA	AA	BB	BB	AA	BB	BB	AA	BB	AA	AA	BB	BB	BB	AA	BB	BB	AA	BB	AA	AA	BB	AA	AA	AA	AA	AA	AA
SNP-359649097_1D	1D	62.508	1D.2	BB	BB	AA	BB	AA	AA	BB	AA	AA	BB	AA	BB	BB	AA	AA	AA	AA	BB	AA	AA	BB	BB	AA	BB	BB	AA	BB	AA	AA	BB	BB	BB	AA	BB	BB	AA	BB	AA	AA	BB	AA	AA	AA	AA	AA	AA
SNP-362031531_1D	1D	63.0667	1D.2	BB	BB	AA	BB	AA	AA	BB	AA	AA	BB	AA	BB	BB	BB	AA	AA	AA	BB	AA	AA	BB	BB	AA	BB	BB	AA	BB	AA	AA	BB	BB	BB	AA	BB	BB	AA	BB	-	AA	BB	AA	AA	AA	AA	AA	AA
SNP-361779048_1D	1D	63.0667	1D.2	BB	BB	AA	BB	AA	AA	BB	AA	AA	BB	AA	BB	BB	BB	AA	AA	AA	BB	AA	AA	BB	BB	AA	BB	BB	AA	BB	AA	AA	BB	BB	BB	AA	BB	BB	AA	BB	-	AA	BB	AA	AA	AA	AA	AA	AA
SNP-361777936_1D	1D	63.0667	1D.2	BB	BB	AA	BB	AA	AA	BB	AA	AA	BB	AA	BB	BB	BB	AA	AA	AA	BB	AA	AA	BB	BB	AA	BB	BB	AA	BB	AA	AA	BB	BB	BB	AA	BB	BB	AA	BB	-	AA	BB	AA	AA	AA	AA	AA	AA
SNP-361653269_1D	1D	63.0667	1D.2	BB	BB	AA	BB	AA	AA	BB	AA	AA	BB	AA	BB	BB	BB	AA	AA	AA	BB	AA	AA	BB	BB	AA	BB	BB	AA	BB	AA	AA	BB	BB	BB	AA	BB	BB	AA	BB	AA	AA	BB	AA	AA	AA	AA	AA	AA
SNP-361627512_1D	1D	63.0667	1D.2	BB	BB	AA	BB	AA	AA	BB	AA	AA	BB	AA	BB	BB	BB	AA	AA	AA	BB	AA	AA	BB	BB	AA	BB	BB	AA	BB	AA	AA	BB	BB	BB	AA	BB	BB	AA	BB	AA	AA	BB	AA	AA	AA	AA	AA	AA
SNP-361504434_1D	1D	63.0667	1D.2	BB	BB	AA	BB	AA	AA	BB	AA	AA	BB	AA	BB	BB	BB	AA	AA	AA	BB	AA	AA	BB	BB	AA	BB	BB	AA	BB	AA	AA	BB	BB	BB	AA	BB	-	AA	BB	AA	AA	BB	AA	AA	AA	AA	AA	AA
SNP-361208675_1D	1D	64.2037	1D.2	BB	BB	AA	BB	AA	AA	BB	AA	AA	BB	AA	BB	BB	BB	AA	AA	AA	BB	AA	AA	BB	BB	AA	BB	AA	AA	BB	AA	AA	BB	BB	BB	AA	AA	-	AA	BB	AA	AA	BB	AA	AA	AA	AA	AA	AA
SNP-360978185_1D	1D	64.2037	1D.2	BB	BB	AA	BB	AA	AA	BB	AA	AA	BB	AA	BB	BB	BB	AA	AA	AA	BB	AA	AA	BB	BB	AA	BB	AA	AA	BB	AA	AA	BB	BB	BB	AA	AA	-	AA	BB	AA	AA	BB	AA	AA	AA	AA	AA	AA
SNP-360976271_1D	1D	64.2037	1D.2	BB	BB	AA	BB	AA	AA	BB	AA	AA	BB	AA	BB	BB	BB	AA	AA	AA	BB	AA	AA	BB	BB	AA	BB	AA	AA	BB	AA	AA	BB	BB	BB	AA	-	-	AA	BB	AA	AA	BB	AA	AA	AA	AA	AA	AA
SNP-360865878_1D	1D	64.2037	1D.2	BB	BB	AA	BB	AA	AA	BB	AA	AA	BB	AA	BB	BB	BB	AA	AA	AA	BB	AA	AA	BB	BB	AA	BB	AA	AA	BB	AA	AA	BB	BB	BB	AA	-	-	AA	BB	AA	AA	BB	AA	AA	AA	AA	AA	AA
SNP-360863094_1D	1D	64.2037	1D.2	BB	BB	AA	BB	AA	AA	BB	AA	AA	BB	AA	BB	BB	BB	AA	AA	AA	BB	AA	AA	BB	BB	AA	BB	AA	AA	BB	AA	AA	BB	BB	BB	AA	-	-	AA	BB	AA	AA	BB	AA	AA	-	AA	AA	AA
SNP-372225414_1D	1D	66.5496	1D.2	BB	BB	AA	BB	AA	AA	BB	AA	AA	BB	AA	BB	BB	BB	AA	AA	AA	BB	AA	AA	BB	BB	AA	BB	BB	AA	BB	AA	AA	BB	BB	BB	AA	BB	BB	AA	BB	AA	AA	BB	AA	AA	AA	AA	AA	AA
SNP-370512306_1D	1D	66.5496	1D.2	BB	BB	AA	BB	AA	AA	BB	AA	AA	BB	AA	BB	BB	BB	AA	AA	AA	BB	AA	AA	BB	BB	AA	BB	BB	AA	BB	AA	AA	BB	BB	BB	AA	-	BB	AA	BB	AA	AA	BB	AA	AA	AA	AA	AA	AA
SNP-370368461_1D	1D	66.5496	1D.2	BB	BB	AA	BB	AA	AA	BB	AA	AA	BB	AA	BB	BB	BB	AA	AA	AA	BB	AA	AA	BB	BB	AA	BB	BB	AA	BB	AA	AA	BB	BB	BB	AA	-	BB	AA	BB	AA	AA	BB	AA	AA	AA	AA	AA	AA
SNP-369684941_1D	1D	66.5496	1D.2	BB	BB	AA	BB	AA	AA	BB	AA	AA	BB	AA	BB	BB	BB	AA	AA	AA	BB	AA	AA	BB	BB	AA	BB	BB	AA	BB	AA	AA	BB	BB	BB	AA	-	BB	AA	BB	AA	AA	BB	AA	AA	AA	AA	AA	AA
SNP-365063297_1D	1D	66.5496	1D.2	-	BB	AA	-	AA	AA	BB	AA	AA	BB	AA	BB	BB	BB	AA	AA	AA	BB	AA	AA	BB	BB	AA	BB	BB	AA	BB	AA	AA	BB	BB	BB	AA	-	BB	AA	BB	AA	AA	BB	AA	AA	AA	AA	AA	AA
SNP-365055517_1D	1D	66.5496	1D.2	-	BB	AA	-	AA	AA	BB	AA	AA	BB	AA	BB	BB	BB	AA	AA	AA	BB	AA	AA	BB	BB	AA	BB	BB	AA	BB	AA	AA	BB	BB	BB	AA	-	BB	AA	BB	AA	AA	BB	AA	AA	AA	AA	AA	AA
SNP-364922669_1D	1D	66.5496	1D.2	-	BB	AA	-	AA	AA	BB	AA	AA	BB	AA	BB	BB	BB	AA	AA	AA	BB	AA	AA	BB	BB	AA	BB	BB	AA	BB	AA	AA	BB	BB	BB	AA	-	BB	AA	BB	AA	AA	BB	AA	AA	AA	AA	AA	AA
SNP-364906832_1D	1D	66.5496	1D.2	-	BB	AA	BB	AA	AA	BB	AA	AA	BB	AA	BB	BB	BB	AA	AA	AA	BB	AA	AA	BB	BB	AA	BB	BB	AA	BB	AA	AA	BB	BB	BB	AA	-	BB	AA	BB	AA	AA	BB	AA	AA	AA	AA	AA	AA
SNP-365629662_1D	1D	75.654	1D.2	AA	BB	AA	BB	AA	AA	AA	AA	AA	BB	AA	BB	BB	BB	AA	AA	AA	AA	AA	AA	BB	BB	AA	BB	-	AA	AA	AA	AA	BB	BB	BB	AA	AA	BB	AA	BB	AA	AA	AA	AA	AA	AA	AA	AA	AA
SNP-365399774_1D	1D	75.654	1D.2	AA	BB	AA	BB	AA	AA	AA	AA	AA	BB	AA	BB	BB	BB	AA	AA	AA	AA	AA	AA	BB	BB	AA	BB	BB	AA	AA	AA	AA	BB	BB	BB	AA	AA	BB	AA	BB	AA	AA	AA	AA	AA	AA	AA	AA	AA
SNP-365147878_1D	1D	76.1856	1D.2	AA	BB	AA	BB	AA	AA	AA	AA	AA	BB	AA	BB	BB	BB	AA	AA	AA	AA	AA	AA	BB	BB	AA	BB	BB	AA	AA	AA	AA	BB	BB	BB	AA	BB	BB	AA	BB	AA	AA	AA	AA	AA	AA	AA	AA	AA
SNP-365107844_1D	1D	76.1856	1D.2	AA	BB	AA	-	AA	AA	AA	AA	AA	BB	AA	BB	BB	BB	AA	AA	AA	AA	AA	AA	BB	BB	AA	BB	BB	AA	AA	AA	AA	BB	BB	BB	AA	-	BB	AA	BB	AA	AA	AA	AA	AA	AA	AA	AA	AA
SNP-365066010_1D	1D	76.1856	1D.2	-	BB	AA	-	AA	AA	AA	AA	AA	BB	AA	BB	BB	BB	AA	AA	AA	AA	AA	AA	BB	BB	AA	BB	BB	AA	AA	AA	AA	BB	BB	BB	AA	-	BB	AA	BB	AA	AA	-	AA	AA	AA	AA	AA	AA
SNP-364062442_1D	1D	86.1744	1D.2	BB	BB	AA	BB	AA	AA	BB	AA	AA	BB	AA	BB	BB	BB	AA	AA	AA	BB	AA	AA	BB	BB	AA	BB	AA	AA	BB	AA	AA	BB	BB	BB	AA	AA	BB	AA	BB	-	AA	BB	AA	AA	AA	AA	AA	AA
SNP-364214572_1D	1D	86.1744	1D.2	BB	BB	AA	BB	AA	AA	BB	AA	AA	BB	AA	BB	BB	BB	AA	AA	AA	BB	AA	AA	BB	BB	AA	BB	AA	AA	BB	AA	AA	BB	BB	BB	AA	AA	BB	AA	BB	BB	AA	BB	AA	AA	AA	AA	AA	AA
SNP-364142354_1D	1D	86.1744	1D.2	BB	BB	AA	BB	AA	AA	BB	AA	AA	BB	AA	BB	BB	BB	AA	AA	AA	BB	AA	AA	BB	BB	AA	BB	AA	AA	BB	AA	AA	BB	BB	BB	AA	AA	BB	AA	BB	BB	AA	BB	AA	AA	AA	AA	AA	AA
SNP-364142258_1D	1D	86.1744	1D.2	BB	BB	AA	BB	AA	AA	BB	AA	AA	BB	AA	BB	BB	BB	AA	AA	AA	BB	AA	AA	BB	BB	AA	BB	AA	AA	BB	AA	AA	BB	BB	BB	AA	AA	BB	AA	BB	BB	AA	BB	AA	AA	AA	AA	AA	AA
SNP-366244892_1D	1D	87.3108	1D.2	BB	BB	AA	BB	AA	AA	BB	AA	AA	BB	AA	BB	BB	BB	-	AA	AA	BB	AA	AA	BB	BB	AA	BB	AA	AA	BB	AA	AA	BB	BB	BB	AA	AA	-	AA	BB	AA	AA	BB	AA	AA	AA	AA	AA	AA
SNP-365809198_1D	1D	87.3108	1D.2	-	BB	AA	BB	AA	AA	-	AA	AA	BB	AA	BB	BB	BB	AA	AA	AA	BB	AA	AA	BB	BB	AA	BB	AA	AA	BB	AA	AA	BB	BB	BB	AA	AA	-	AA	BB	AA	AA	-	AA	AA	AA	AA	AA	AA
SNP-364599690_1D	1D	87.3108	1D.2	BB	BB	AA	BB	AA	AA	BB	AA	AA	BB	AA	BB	BB	BB	AA	AA	AA	BB	AA	AA	BB	BB	AA	BB	AA	AA	BB	AA	AA	BB	BB	BB	AA	-	BB	AA	BB	AA	AA	BB	AA	AA	AA	AA	AA	AA
SNP-364549676_1D	1D	87.3108	1D.2	BB	BB	AA	BB	AA	AA	BB	AA	AA	BB	AA	BB	BB	BB	AA	AA	AA	BB	AA	AA	BB	BB	AA	BB	AA	AA	BB	AA	AA	BB	BB	BB	AA	-	BB	AA	BB	AA	AA	BB	AA	AA	AA	AA	AA	AA
SNP-364504085_1D	1D	87.3108	1D.2	BB	BB	AA	BB	AA	AA	BB	AA	AA	BB	AA	BB	BB	BB	AA	AA	AA	BB	AA	AA	BB	BB	AA	BB	AA	AA	BB	AA	AA	BB	BB	BB	AA	-	BB	AA	BB	AA	AA	BB	AA	AA	AA	AA	AA	AA
SNP-364501650_1D	1D	87.3108	1D.2	BB	BB	AA	BB	AA	AA	BB	AA	AA	BB	AA	BB	BB	BB	AA	AA	AA	BB	AA	AA	BB	BB	AA	BB	AA	AA	BB	AA	AA	BB	BB	BB	AA	-	BB	AA	BB	AA	AA	BB	AA	AA	AA	AA	AA	AA
SNP-364491632_1D	1D	87.3108	1D.2	BB	BB	AA	BB	AA	AA	BB	AA	AA	BB	AA	BB	BB	BB	AA	AA	AA	BB	AA	AA	BB	BB	AA	BB	AA	AA	BB	AA	AA	BB	BB	BB	AA	-	BB	AA	BB	AA	AA	BB	AA	AA	AA	AA	AA	AA
SNP-364491611_1D	1D	87.3108	1D.2	BB	BB	AA	BB	AA	AA	BB	AA	AA	BB	AA	BB	BB	BB	AA	AA	AA	BB	AA	AA	BB	BB	AA	BB	AA	AA	BB	AA	AA	BB	BB	BB	AA	-	BB	AA	BB	AA	AA	BB	AA	AA	AA	AA	AA	AA
SNP-364482114_1D	1D	87.3108	1D.2	BB	BB	AA	BB	AA	AA	BB	AA	AA	BB	AA	BB	BB	BB	AA	AA	AA	BB	AA	AA	BB	BB	AA	BB	AA	AA	BB	AA	AA	BB	BB	BB	AA	-	BB	AA	BB	AA	AA	BB	AA	AA	AA	AA	AA	AA
SNP-364459355_1D	1D	87.3108	1D.2	BB	BB	AA	BB	AA	AA	BB	AA	AA	BB	AA	BB	BB	BB	AA	AA	AA	BB	AA	AA	BB	BB	AA	BB	AA	AA	BB	AA	AA	BB	BB	BB	AA	-	BB	AA	BB	AA	AA	BB	AA	AA	AA	AA	AA	AA
SNP-364056890_1D	1D	87.3108	1D.2	BB	BB	AA	BB	AA	AA	BB	AA	AA	BB	AA	BB	BB	BB	AA	AA	AA	BB	AA	AA	BB	BB	AA	BB	AA	AA	BB	AA	AA	BB	BB	BB	AA	AA	BB	AA	BB	-	AA	BB	AA	AA	AA	AA	AA	AA
SNP-385365574_1A	1D	87.3108	1D.2	BB	BB	AA	BB	AA	AA	BB	AA	AA	BB	AA	BB	BB	BB	AA	AA	AA	BB	AA	AA	BB	BB	AA	BB	AA	AA	BB	AA	-	BB	BB	BB	AA	AA	BB	AA	BB	AA	AA	BB	AA	AA	AA	AA	AA	AA
SNP-383947729_1A	1D	87.3108	1D.2	BB	BB	AA	BB	AA	AA	BB	AA	AA	BB	AA	BB	BB	BB	AA	-	AA	BB	AA	AA	BB	BB	AA	BB	AA	AA	BB	AA	AA	BB	BB	BB	AA	AA	-	AA	BB	AA	AA	BB	AA	AA	AA	AA	AA	AA
SNP-377378450_1D	1D	88.4472	1D.2	BB	BB	AA	BB	AA	AA	BB	AA	AA	BB	AA	BB	BB	BB	AA	AA	AA	BB	AA	AA	BB	BB	AA	BB	AA	AA	BB	AA	AA	BB	BB	BB	AA	AA	-	AA	BB	-	AA	BB	AA	AA	BB	AA	AA	AA
SNP-377252746_1D	1D	88.4472	1D.2	BB	BB	AA	BB	AA	AA	BB	AA	AA	BB	AA	BB	BB	BB	AA	AA	AA	BB	AA	AA	BB	BB	AA	BB	AA	AA	BB	AA	AA	BB	BB	BB	AA	AA	-	AA	BB	AA	AA	BB	AA	AA	BB	AA	AA	AA
SNP-377108819_1D	1D	88.4472	1D.2	BB	BB	AA	BB	AA	AA	BB	AA	AA	BB	AA	BB	BB	BB	AA	AA	AA	BB	AA	AA	BB	BB	AA	BB	AA	AA	BB	AA	AA	BB	BB	BB	AA	AA	-	AA	BB	AA	AA	BB	AA	AA	BB	AA	AA	AA
SNP-376820207_1D	1D	88.4472	1D.2	BB	BB	AA	BB	AA	AA	BB	AA	AA	BB	AA	BB	BB	BB	AA	AA	AA	BB	AA	AA	BB	BB	AA	BB	AA	AA	BB	AA	AA	BB	BB	BB	AA	AA	-	AA	BB	AA	AA	BB	AA	AA	BB	AA	AA	AA
SNP-376758402_1D	1D	88.4472	1D.2	BB	BB	AA	BB	AA	AA	BB	AA	AA	BB	AA	BB	BB	BB	AA	AA	AA	BB	AA	AA	BB	BB	AA	BB	AA	AA	BB	AA	AA	BB	BB	BB	AA	AA	-	AA	BB	AA	AA	BB	AA	AA	BB	AA	AA	AA
SNP-376593848_1D	1D	88.4472	1D.2	BB	BB	AA	BB	AA	AA	BB	AA	AA	BB	AA	BB	BB	BB	AA	AA	AA	BB	AA	AA	BB	BB	AA	BB	AA	AA	BB	AA	AA	BB	BB	BB	AA	AA	-	AA	BB	AA	AA	BB	AA	AA	BB	AA	AA	AA
SNP-376410601_1D	1D	88.4472	1D.2	BB	BB	AA	BB	AA	AA	BB	AA	AA	BB	AA	BB	BB	BB	AA	AA	AA	BB	AA	AA	BB	BB	AA	BB	AA	AA	BB	AA	AA	BB	BB	BB	AA	AA	BB	AA	BB	AA	AA	BB	AA	AA	BB	AA	AA	AA
SNP-383586628_1D	1D	93.5149	1D.2	BB	AA	AA	BB	AA	AA	BB	AA	AA	BB	AA	BB	BB	BB	AA	BB	AA	BB	AA	AA	BB	BB	AA	BB	-	AA	BB	AA	AA	BB	BB	BB	AA	-	-	AA	BB	AA	AA	AA	AA	AA	BB	AA	AA	AA
SNP-383394888_1D	1D	93.5149	1D.2	BB	AA	AA	BB	AA	AA	BB	AA	AA	BB	AA	BB	BB	BB	AA	BB	AA	BB	AA	AA	BB	BB	AA	BB	BB	AA	BB	AA	AA	BB	BB	BB	AA	BB	-	AA	BB	AA	AA	AA	AA	AA	BB	AA	AA	AA
SNP-382705198_1D	1D	93.5149	1D.2	BB	AA	AA	BB	AA	AA	BB	AA	AA	BB	AA	BB	BB	BB	AA	BB	AA	BB	AA	AA	BB	BB	AA	BB	BB	AA	BB	AA	AA	BB	BB	BB	AA	BB	BB	AA	BB	AA	AA	AA	AA	AA	BB	AA	AA	AA
SNP-382402888_1D	1D	93.5149	1D.2	BB	AA	AA	BB	AA	AA	BB	AA	AA	BB	AA	BB	BB	BB	AA	BB	AA	BB	AA	AA	BB	BB	AA	BB	BB	AA	BB	AA	AA	BB	BB	BB	AA	BB	BB	AA	BB	-	AA	AA	AA	AA	BB	AA	AA	AA
SNP-380624698_1D	1D	93.5149	1D.2	BB	AA	AA	BB	AA	AA	BB	AA	AA	BB	AA	BB	BB	BB	AA	BB	AA	BB	AA	AA	BB	BB	AA	BB	BB	AA	BB	AA	AA	BB	BB	BB	AA	BB	BB	AA	BB	-	AA	AA	AA	AA	BB	AA	AA	AA
SNP-379672749_1D	1D	93.5149	1D.2	BB	AA	AA	BB	AA	AA	BB	AA	AA	BB	AA	BB	BB	BB	AA	BB	AA	BB	AA	AA	BB	BB	AA	BB	BB	AA	BB	AA	AA	BB	BB	BB	AA	BB	BB	AA	BB	-	AA	AA	AA	AA	BB	AA	AA	AA
SNP-379672718_1D	1D	93.5149	1D.2	BB	AA	AA	BB	AA	AA	BB	AA	AA	BB	AA	BB	BB	BB	AA	BB	AA	BB	AA	AA	BB	BB	AA	BB	BB	AA	BB	AA	AA	BB	BB	BB	AA	BB	BB	AA	BB	AA	AA	AA	AA	AA	BB	AA	AA	AA
SNP-382261027_1D	1D	93.5149	1D.2	BB	AA	AA	BB	AA	AA	BB	AA	AA	BB	AA	BB	BB	BB	AA	BB	AA	BB	AA	AA	BB	-	AA	BB	BB	AA	BB	AA	AA	BB	BB	BB	AA	BB	BB	AA	BB	-	AA	AA	AA	AA	-	AA	AA	AA
SNP-381222169_1D	1D	93.5149	1D.2	BB	AA	AA	BB	AA	AA	BB	AA	AA	BB	AA	BB	BB	BB	AA	BB	AA	BB	AA	AA	BB	-	AA	BB	BB	AA	BB	AA	AA	BB	BB	BB	AA	BB	BB	AA	BB	-	AA	AA	AA	AA	-	AA	AA	AA
SNP-381184565_1D	1D	93.5149	1D.2	BB	AA	AA	BB	AA	AA	BB	AA	AA	BB	AA	BB	BB	BB	AA	BB	AA	BB	AA	AA	BB	-	AA	BB	BB	AA	BB	AA	AA	BB	BB	BB	AA	BB	BB	AA	BB	-	AA	AA	AA	AA	-	AA	AA	AA
SNP-381952110_1D	1D	93.9567	1D.2	BB	AA	AA	BB	AA	AA	BB	AA	AA	BB	AA	BB	BB	BB	AA	BB	AA	BB	AA	AA	BB	AA	AA	BB	BB	AA	BB	AA	AA	BB	BB	BB	AA	BB	BB	AA	BB	-	AA	AA	AA	AA	-	AA	AA	AA
SNP-386634040_1D	1D	96.1805	1D.2	BB	AA	AA	BB	AA	BB	BB	AA	AA	BB	AA	BB	BB	BB	AA	BB	AA	BB	AA	AA	BB	BB	AA	BB	AA	AA	BB	AA	AA	BB	BB	BB	AA	AA	BB	AA	BB	-	AA	AA	AA	AA	BB	AA	AA	AA
SNP-386407343_1D	1D	96.1805	1D.2	BB	AA	AA	BB	AA	BB	BB	AA	AA	BB	AA	BB	BB	BB	AA	BB	AA	BB	AA	AA	BB	BB	AA	BB	AA	AA	BB	AA	AA	BB	BB	BB	AA	AA	BB	AA	BB	AA	AA	AA	AA	AA	BB	AA	AA	AA
SNP-386337717_1D	1D	96.1805	1D.2	BB	AA	AA	BB	AA	BB	BB	AA	AA	BB	AA	BB	BB	BB	AA	BB	AA	BB	AA	AA	BB	BB	AA	BB	AA	AA	BB	AA	AA	BB	BB	BB	AA	AA	BB	AA	BB	AA	AA	AA	AA	AA	BB	AA	AA	AA
SNP-386337197_1D	1D	96.1805	1D.2	BB	AA	AA	BB	AA	BB	BB	AA	AA	BB	AA	BB	BB	BB	AA	BB	AA	BB	AA	AA	BB	BB	AA	BB	AA	AA	BB	AA	AA	BB	BB	BB	AA	AA	BB	AA	BB	AA	AA	AA	AA	AA	BB	AA	AA	AA
SNP-386337179_1D	1D	96.1805	1D.2	BB	AA	AA	BB	AA	-	BB	AA	AA	BB	AA	BB	-	BB	AA	BB	AA	BB	AA	AA	BB	BB	AA	BB	AA	AA	BB	AA	AA	BB	BB	BB	AA	AA	BB	AA	BB	AA	AA	AA	AA	AA	BB	AA	AA	AA
SNP-387479650_1D	1D	96.7397	1D.2	BB	AA	AA	BB	AA	-	BB	AA	AA	BB	AA	BB	BB	BB	AA	BB	AA	BB	AA	AA	BB	BB	AA	BB	AA	AA	BB	AA	AA	BB	BB	BB	AA	AA	-	AA	BB	-	AA	AA	AA	AA	BB	AA	AA	AA
SNP-386904543_1D	1D	96.7397	1D.2	BB	AA	AA	BB	AA	-	BB	AA	AA	BB	AA	BB	BB	BB	AA	BB	AA	BB	AA	AA	BB	BB	AA	BB	AA	AA	BB	AA	AA	BB	BB	BB	AA	AA	BB	AA	BB	-	AA	AA	AA	AA	BB	AA	AA	AA
SNP-386845198_1D	1D	96.7397	1D.2	BB	AA	AA	BB	AA	-	BB	AA	AA	BB	AA	BB	BB	BB	AA	BB	AA	BB	AA	AA	BB	BB	AA	BB	AA	AA	BB	AA	AA	BB	BB	BB	AA	AA	BB	AA	BB	-	AA	AA	AA	AA	BB	AA	AA	AA
SNP-386695586_1D	1D	96.7397	1D.2	BB	AA	AA	BB	AA	BB	BB	AA	AA	BB	AA	BB	BB	BB	AA	BB	AA	BB	AA	AA	BB	BB	AA	BB	AA	AA	BB	AA	AA	BB	BB	BB	AA	AA	BB	AA	BB	-	AA	AA	AA	AA	BB	AA	AA	AA
SNP-399261850_1D	1D	99.7361	1D.2	BB	AA	AA	BB	AA	BB	BB	AA	AA	BB	AA	BB	BB	AA	AA	BB	AA	AA	AA	AA	BB	BB	AA	BB	BB	AA	BB	AA	AA	BB	BB	BB	AA	BB	BB	AA	BB	-	AA	AA	AA	AA	BB	AA	AA	AA
SNP-399256574_1D	1D	99.7361	1D.2	BB	AA	AA	BB	AA	BB	BB	AA	AA	BB	AA	BB	BB	AA	AA	BB	AA	AA	AA	AA	BB	BB	AA	BB	BB	AA	BB	AA	AA	BB	BB	BB	AA	BB	BB	AA	BB	-	AA	AA	AA	AA	BB	AA	AA	AA
SNP-399256558_1D	1D	99.7361	1D.2	BB	AA	AA	BB	AA	BB	BB	AA	AA	BB	AA	BB	BB	AA	AA	BB	AA	AA	AA	AA	BB	BB	AA	BB	BB	AA	BB	AA	AA	BB	BB	BB	AA	BB	BB	AA	BB	-	AA	AA	AA	AA	BB	AA	AA	AA
SNP-396195349_1D	1D	101.171	1D.2	BB	AA	AA	BB	AA	BB	BB	AA	AA	BB	AA	BB	BB	AA	AA	BB	AA	AA	AA	AA	BB	BB	AA	BB	BB	AA	BB	AA	AA	BB	BB	BB	AA	AA	-	AA	BB	AA	AA	AA	AA	AA	BB	AA	AA	BB
SNP-396063293_1D	1D	101.171	1D.2	BB	AA	AA	BB	AA	BB	BB	AA	AA	BB	AA	BB	BB	AA	AA	BB	AA	AA	AA	AA	BB	BB	AA	BB	BB	AA	BB	AA	AA	BB	BB	BB	AA	AA	-	AA	BB	AA	AA	AA	AA	AA	BB	AA	AA	BB
SNP-395862512_1D	1D	101.171	1D.2	BB	AA	AA	BB	AA	BB	BB	AA	AA	BB	AA	BB	BB	AA	AA	BB	AA	AA	AA	AA	BB	BB	AA	BB	BB	AA	BB	AA	AA	BB	BB	BB	AA	AA	-	AA	BB	AA	AA	AA	AA	AA	BB	AA	AA	BB
SNP-399565649_1D	1D	102.431	1D.2	BB	AA	AA	BB	AA	BB	BB	AA	AA	BB	AA	BB	BB	AA	AA	BB	AA	AA	AA	AA	BB	BB	AA	BB	AA	AA	BB	AA	AA	BB	BB	BB	AA	AA	AA	AA	BB	-	AA	AA	AA	AA	BB	AA	AA	AA
SNP-397290693_1D	1D	103.991	1D.2	BB	AA	AA	BB	AA	BB	BB	AA	AA	BB	AA	BB	BB	AA	AA	BB	AA	AA	AA	AA	BB	BB	AA	BB	BB	AA	BB	AA	AA	BB	BB	BB	AA	AA	BB	AA	BB	AA	AA	AA	AA	AA	BB	AA	AA	BB
SNP-397160711_1D	1D	103.991	1D.2	BB	AA	AA	BB	AA	BB	BB	AA	AA	BB	AA	BB	BB	AA	AA	BB	AA	AA	AA	AA	BB	BB	AA	BB	BB	AA	BB	AA	AA	BB	BB	BB	AA	AA	BB	AA	BB	AA	AA	AA	AA	AA	BB	AA	AA	BB
SNP-396751917_1D	1D	103.991	1D.2	BB	AA	AA	BB	AA	BB	BB	AA	AA	BB	AA	BB	BB	AA	AA	BB	AA	AA	AA	AA	BB	BB	AA	BB	BB	AA	BB	AA	AA	BB	BB	BB	AA	AA	BB	AA	BB	AA	AA	AA	AA	AA	BB	AA	AA	BB
SNP-404493406_1D	1D	105.725	1D.2	BB	AA	AA	BB	AA	BB	BB	AA	AA	BB	AA	BB	BB	AA	AA	BB	AA	AA	AA	AA	BB	BB	AA	BB	AA	AA	BB	AA	AA	BB	BB	BB	AA	AA	AA	AA	BB	AA	AA	AA	AA	AA	BB	AA	AA	AA
SNP-404091306_1D	1D	105.725	1D.2	BB	AA	AA	BB	AA	BB	BB	AA	AA	BB	AA	BB	BB	AA	AA	BB	AA	AA	AA	AA	BB	BB	AA	BB	AA	AA	BB	AA	AA	BB	BB	BB	AA	AA	AA	AA	BB	AA	AA	AA	AA	AA	BB	AA	AA	AA
SNP-403235400_1D	1D	105.725	1D.2	BB	AA	AA	BB	AA	BB	BB	AA	AA	BB	AA	BB	BB	AA	AA	BB	AA	AA	AA	AA	BB	BB	AA	BB	AA	AA	BB	AA	AA	BB	BB	BB	AA	AA	AA	AA	BB	AA	AA	AA	AA	AA	BB	AA	AA	AA
SNP-403200126_1D	1D	105.725	1D.2	BB	AA	AA	BB	AA	BB	BB	AA	AA	BB	AA	BB	BB	AA	AA	BB	AA	AA	AA	AA	BB	BB	AA	BB	AA	AA	BB	AA	AA	BB	BB	BB	AA	AA	AA	AA	BB	AA	AA	AA	AA	AA	BB	AA	AA	AA
SNP-400571011_1D	1D	105.725	1D.2	BB	AA	AA	BB	AA	BB	BB	AA	AA	BB	AA	BB	BB	AA	AA	BB	AA	AA	AA	AA	BB	BB	AA	BB	AA	AA	BB	AA	AA	BB	BB	BB	AA	AA	AA	AA	BB	AA	AA	AA	AA	AA	BB	AA	AA	AA
SNP-399855852_1D	1D	105.725	1D.2	BB	AA	AA	BB	AA	BB	BB	AA	AA	BB	AA	BB	BB	AA	AA	BB	AA	AA	AA	AA	BB	BB	AA	BB	AA	AA	BB	AA	AA	BB	BB	BB	AA	AA	AA	AA	BB	AA	AA	AA	AA	AA	BB	AA	AA	AA
SNP-405153914_1D	1D	105.725	1D.2	-	AA	AA	BB	AA	BB	BB	AA	AA	BB	AA	BB	BB	AA	AA	BB	AA	AA	AA	AA	BB	BB	AA	BB	AA	AA	BB	AA	AA	BB	BB	BB	AA	AA	AA	AA	BB	AA	AA	AA	AA	AA	BB	AA	AA	AA
SNP-395390134_1D	1D	105.725	1D.2	BB	AA	AA	BB	AA	BB	BB	AA	AA	BB	AA	BB	BB	AA	AA	BB	AA	AA	AA	AA	BB	BB	AA	BB	-	AA	BB	AA	AA	BB	BB	BB	AA	AA	-	AA	BB	AA	AA	AA	AA	AA	BB	AA	AA	-
SNP-395390104_1D	1D	105.725	1D.2	BB	AA	AA	BB	AA	BB	BB	AA	AA	BB	AA	BB	BB	AA	AA	BB	AA	AA	AA	AA	BB	BB	AA	BB	-	AA	BB	AA	AA	BB	BB	BB	AA	AA	-	AA	BB	AA	AA	AA	AA	AA	BB	AA	AA	-
SNP-419866099_1D	1D	110.793	1D.2	AA	AA	AA	BB	AA	BB	BB	AA	AA	BB	AA	BB	BB	AA	AA	AA	AA	AA	AA	AA	BB	BB	AA	AA	AA	AA	BB	AA	AA	BB	BB	BB	BB	AA	AA	AA	BB	AA	AA	-	AA	AA	BB	AA	AA	AA
SNP-418253674_1D	1D	110.793	1D.2	AA	AA	AA	BB	AA	BB	BB	AA	AA	BB	AA	BB	BB	AA	AA	AA	AA	AA	AA	AA	BB	BB	AA	AA	AA	AA	BB	AA	AA	BB	BB	BB	BB	AA	AA	AA	BB	AA	AA	AA	AA	AA	BB	AA	AA	AA
SNP-415578325_1D	1D	110.793	1D.2	AA	AA	AA	BB	AA	BB	BB	AA	AA	BB	AA	BB	BB	AA	AA	AA	AA	AA	AA	AA	BB	BB	AA	AA	AA	AA	BB	AA	AA	BB	BB	BB	BB	AA	AA	AA	BB	AA	AA	AA	AA	AA	BB	AA	AA	AA
SNP-414356826_1D	1D	110.793	1D.2	AA	AA	AA	BB	AA	BB	BB	AA	AA	BB	AA	BB	BB	AA	AA	AA	AA	AA	AA	AA	BB	BB	AA	AA	AA	AA	BB	AA	AA	BB	BB	BB	BB	AA	AA	AA	BB	AA	AA	AA	AA	AA	BB	AA	AA	AA
SNP-413713676_1D	1D	110.793	1D.2	AA	AA	AA	BB	AA	BB	BB	AA	AA	BB	AA	BB	BB	AA	AA	AA	AA	AA	AA	AA	BB	BB	AA	AA	AA	AA	BB	AA	AA	BB	BB	BB	BB	AA	AA	AA	BB	AA	AA	AA	AA	AA	BB	AA	AA	AA
SNP-433001243_1D	1D	115.864	1D.2	AA	AA	AA	BB	AA	BB	BB	AA	AA	BB	AA	BB	BB	AA	AA	AA	AA	AA	AA	AA	AA	BB	AA	AA	AA	AA	BB	BB	AA	BB	AA	BB	BB	AA	AA	AA	BB	-	AA	BB	AA	AA	BB	AA	AA	AA
SNP-432558646_1D	1D	115.864	1D.2	AA	AA	AA	BB	AA	BB	BB	AA	AA	BB	AA	BB	BB	AA	AA	AA	AA	AA	AA	AA	AA	BB	AA	AA	AA	AA	BB	BB	AA	BB	AA	BB	BB	AA	AA	AA	BB	-	AA	BB	AA	AA	BB	AA	AA	AA
SNP-432451680_1D	1D	115.864	1D.2	AA	AA	AA	BB	AA	BB	BB	AA	AA	BB	AA	BB	BB	AA	AA	AA	AA	AA	AA	AA	AA	BB	AA	AA	AA	AA	BB	BB	AA	BB	AA	BB	BB	AA	AA	AA	BB	-	AA	BB	AA	AA	BB	AA	AA	AA
SNP-432203963_1D	1D	115.864	1D.2	AA	AA	AA	BB	AA	BB	BB	AA	AA	BB	AA	BB	BB	AA	AA	AA	AA	AA	AA	AA	AA	BB	AA	AA	AA	AA	BB	BB	AA	BB	AA	BB	BB	AA	AA	AA	BB	-	AA	BB	AA	AA	BB	AA	AA	AA
SNP-433214859_1D	1D	115.864	1D.2	AA	AA	AA	BB	AA	-	BB	AA	AA	BB	AA	BB	BB	AA	AA	AA	AA	AA	AA	AA	AA	BB	AA	AA	AA	AA	BB	BB	AA	BB	AA	BB	BB	AA	AA	AA	BB	AA	AA	BB	AA	AA	BB	AA	AA	AA
SNP-433001258_1D	1D	116.257	1D.2	AA	AA	AA	BB	AA	-	BB	AA	AA	BB	AA	BB	BB	AA	AA	AA	AA	AA	AA	AA	AA	BB	AA	AA	AA	AA	BB	BB	AA	BB	AA	BB	BB	AA	AA	AA	BB	BB	AA	BB	AA	AA	BB	AA	AA	AA
SNP-437873013_1D	1D	117.816	1D.2	AA	AA	AA	BB	AA	BB	BB	AA	-	BB	AA	BB	BB	AA	AA	AA	AA	AA	AA	AA	AA	BB	AA	AA	AA	AA	BB	BB	AA	BB	AA	BB	BB	AA	AA	AA	BB	AA	AA	BB	AA	AA	BB	AA	AA	AA
SNP-434421742_1D	1D	117.816	1D.2	AA	AA	AA	BB	AA	-	BB	AA	AA	BB	AA	BB	BB	AA	AA	AA	AA	AA	AA	AA	AA	BB	AA	AA	AA	AA	BB	BB	AA	BB	AA	BB	BB	AA	AA	AA	BB	AA	AA	BB	AA	AA	BB	AA	AA	AA
SNP-437872874_1D	1D	117.816	1D.2	AA	AA	AA	BB	AA	BB	BB	AA	AA	BB	AA	BB	BB	AA	AA	AA	AA	AA	AA	AA	AA	BB	AA	AA	AA	AA	BB	BB	AA	BB	AA	BB	BB	AA	AA	AA	BB	AA	AA	BB	AA	AA	BB	AA	AA	AA
SNP-437662819_1D	1D	117.816	1D.2	AA	AA	AA	BB	AA	BB	BB	AA	AA	BB	AA	BB	BB	AA	AA	AA	AA	AA	AA	AA	AA	BB	AA	AA	AA	AA	BB	BB	AA	BB	AA	BB	BB	AA	AA	AA	BB	AA	AA	BB	AA	AA	BB	AA	AA	AA
SNP-434680422_1D	1D	117.816	1D.2	AA	AA	AA	BB	AA	BB	BB	AA	AA	BB	AA	BB	BB	AA	AA	AA	AA	AA	AA	AA	AA	BB	AA	AA	AA	AA	BB	BB	AA	BB	AA	BB	BB	AA	-	AA	BB	AA	AA	BB	AA	AA	BB	AA	AA	AA
SNP-434632526_1D	1D	117.816	1D.2	AA	AA	AA	BB	AA	-	BB	AA	AA	BB	AA	BB	BB	AA	AA	AA	AA	AA	AA	AA	AA	BB	AA	AA	AA	AA	BB	BB	AA	BB	AA	BB	BB	AA	-	AA	BB	AA	AA	BB	AA	AA	BB	AA	AA	AA
SNP-437615167_1D	1D	117.816	1D.2	AA	AA	AA	BB	AA	BB	BB	AA	AA	BB	AA	BB	BB	AA	AA	AA	AA	AA	AA	AA	AA	BB	AA	AA	AA	AA	BB	BB	AA	BB	AA	BB	BB	AA	-	AA	BB	AA	AA	BB	AA	AA	BB	AA	AA	AA
SNP-435038323_1D	1D	117.816	1D.2	AA	AA	AA	BB	AA	BB	BB	AA	AA	BB	AA	BB	BB	AA	AA	AA	AA	AA	AA	AA	AA	BB	AA	AA	AA	AA	BB	BB	AA	BB	AA	BB	BB	AA	-	AA	BB	AA	AA	BB	AA	AA	BB	AA	AA	AA
SNP-434825563_1D	1D	117.816	1D.2	AA	AA	AA	BB	AA	BB	BB	AA	AA	BB	AA	BB	BB	AA	AA	AA	AA	AA	AA	AA	AA	BB	AA	AA	AA	AA	BB	BB	AA	BB	AA	BB	BB	AA	-	AA	BB	AA	AA	BB	AA	AA	BB	AA	AA	AA
SNP-457993537_1D	1D	133.135	1D.2	AA	AA	BB	BB	AA	BB	BB	AA	AA	AA	AA	AA	BB	AA	AA	AA	AA	BB	AA	AA	BB	BB	BB	AA	BB	AA	BB	BB	AA	AA	AA	BB	BB	BB	BB	AA	BB	-	AA	BB	AA	BB	BB	AA	AA	AA
SNP-457978326_1D	1D	133.135	1D.2	AA	AA	BB	BB	AA	BB	BB	AA	AA	AA	AA	AA	BB	AA	AA	AA	AA	BB	AA	AA	BB	BB	BB	AA	BB	AA	BB	BB	AA	AA	AA	BB	BB	BB	BB	AA	BB	-	AA	BB	AA	BB	BB	AA	AA	AA
SNP-457196045_1D	1D	133.135	1D.2	AA	AA	BB	BB	AA	BB	BB	AA	AA	AA	AA	AA	BB	AA	AA	AA	AA	BB	AA	AA	BB	BB	BB	AA	BB	AA	BB	BB	AA	AA	AA	BB	BB	BB	BB	AA	BB	AA	AA	BB	AA	BB	BB	AA	AA	AA
SNP-459526910_1D	1D	136.795	1D.2	AA	AA	BB	BB	BB	BB	BB	AA	AA	AA	AA	AA	BB	AA	AA	AA	AA	BB	AA	AA	BB	AA	BB	AA	BB	AA	BB	BB	AA	AA	AA	BB	BB	BB	BB	AA	BB	AA	AA	BB	AA	BB	BB	AA	AA	AA
SNP-459526788_1D	1D	136.795	1D.2	AA	AA	BB	BB	BB	BB	BB	AA	AA	AA	AA	AA	BB	AA	AA	AA	AA	BB	AA	AA	BB	AA	BB	AA	BB	AA	BB	BB	AA	AA	AA	BB	BB	BB	BB	AA	BB	AA	AA	BB	AA	BB	BB	AA	AA	AA
SNP-459326919_1D	1D	136.795	1D.2	AA	AA	BB	BB	BB	BB	BB	AA	AA	AA	AA	AA	BB	AA	AA	AA	AA	BB	AA	AA	BB	AA	BB	AA	BB	AA	BB	BB	AA	AA	AA	BB	BB	BB	BB	AA	BB	-	AA	BB	AA	BB	BB	AA	AA	AA
SNP-459210188_1D	1D	136.795	1D.2	AA	AA	BB	BB	BB	BB	BB	AA	AA	AA	AA	AA	BB	AA	AA	AA	AA	BB	AA	AA	BB	AA	BB	AA	BB	AA	BB	BB	AA	AA	AA	BB	BB	BB	BB	AA	BB	-	AA	BB	AA	BB	BB	AA	AA	AA
SNP-464308309_1D	1D	138.529	1D.2	AA	AA	BB	BB	BB	BB	BB	AA	AA	AA	AA	AA	BB	AA	AA	AA	AA	BB	AA	AA	BB	AA	BB	AA	BB	AA	BB	BB	AA	AA	AA	BB	AA	BB	BB	AA	BB	AA	AA	BB	AA	BB	BB	AA	AA	AA
SNP-464306176_1D	1D	138.529	1D.2	AA	AA	BB	BB	BB	BB	BB	AA	AA	AA	AA	AA	BB	AA	AA	AA	AA	BB	AA	AA	BB	AA	BB	AA	BB	AA	BB	BB	AA	AA	AA	BB	AA	BB	BB	AA	BB	AA	AA	BB	AA	BB	BB	AA	AA	AA
SNP-462913939_1D	1D	138.529	1D.2	AA	AA	BB	BB	BB	BB	BB	AA	AA	AA	AA	AA	BB	AA	AA	AA	AA	BB	AA	AA	BB	AA	BB	AA	BB	AA	BB	BB	AA	AA	AA	BB	AA	BB	BB	AA	BB	AA	AA	BB	AA	BB	BB	AA	AA	AA
SNP-462367823_1D	1D	138.529	1D.2	AA	AA	BB	BB	BB	BB	BB	AA	AA	AA	AA	AA	BB	AA	AA	AA	AA	BB	AA	AA	BB	AA	BB	AA	BB	AA	BB	BB	AA	AA	AA	BB	AA	BB	BB	AA	BB	AA	AA	BB	AA	BB	BB	AA	AA	AA
SNP-462098369_1D	1D	138.529	1D.2	AA	AA	BB	BB	BB	BB	BB	AA	AA	AA	AA	AA	BB	AA	AA	AA	AA	BB	AA	AA	BB	AA	BB	AA	BB	AA	BB	BB	AA	AA	AA	BB	AA	BB	BB	AA	BB	AA	AA	BB	AA	BB	BB	AA	AA	AA
SNP-461538718_1D	1D	138.529	1D.2	AA	AA	BB	BB	BB	BB	BB	AA	AA	AA	AA	AA	BB	AA	AA	AA	AA	BB	AA	AA	BB	AA	BB	AA	BB	AA	BB	BB	AA	AA	AA	BB	AA	BB	BB	AA	BB	AA	AA	BB	AA	BB	BB	AA	AA	AA
SNP-461052460_1D	1D	138.529	1D.2	AA	AA	BB	BB	BB	BB	BB	AA	AA	AA	AA	AA	BB	AA	AA	AA	AA	BB	AA	AA	BB	AA	BB	AA	BB	AA	BB	BB	AA	AA	AA	BB	AA	BB	BB	AA	BB	AA	AA	BB	AA	BB	BB	AA	AA	AA
SNP-460944057_1D	1D	138.529	1D.2	AA	AA	BB	BB	BB	BB	BB	AA	AA	AA	AA	AA	BB	AA	AA	AA	AA	BB	AA	AA	BB	AA	BB	AA	BB	AA	BB	BB	AA	AA	AA	BB	AA	BB	BB	AA	BB	AA	AA	BB	AA	BB	BB	AA	AA	AA
SNP-460427930_1D	1D	138.529	1D.2	AA	AA	BB	BB	BB	BB	BB	AA	AA	AA	AA	AA	BB	AA	AA	AA	AA	BB	AA	AA	BB	AA	BB	AA	BB	AA	BB	BB	AA	AA	AA	BB	AA	BB	BB	AA	BB	AA	AA	BB	AA	BB	BB	AA	AA	AA
SNP-466225829_1D	1D	140.883	1D.2	AA	AA	BB	BB	BB	AA	BB	AA	AA	AA	AA	AA	BB	AA	AA	AA	AA	BB	AA	AA	BB	AA	BB	AA	AA	AA	BB	BB	AA	AA	AA	BB	AA	AA	BB	AA	BB	AA	AA	BB	AA	BB	BB	AA	AA	AA
SNP-466095420_1D	1D	140.883	1D.2	AA	AA	BB	BB	BB	AA	BB	AA	AA	AA	AA	AA	BB	AA	AA	AA	AA	BB	AA	AA	BB	AA	BB	AA	AA	AA	BB	BB	AA	AA	AA	BB	AA	AA	BB	AA	BB	AA	AA	BB	AA	BB	BB	AA	AA	AA
SNP-465777551_1D	1D	140.883	1D.2	AA	AA	BB	BB	BB	AA	BB	AA	AA	AA	AA	AA	BB	AA	AA	AA	AA	BB	AA	AA	BB	AA	BB	AA	AA	AA	BB	BB	AA	AA	AA	BB	AA	AA	BB	AA	BB	AA	AA	BB	AA	BB	BB	AA	AA	AA
SNP-468617641_1D	1D	142.619	1D.2	AA	AA	BB	BB	BB	AA	BB	AA	AA	AA	AA	AA	BB	AA	AA	AA	AA	BB	AA	AA	BB	AA	BB	AA	BB	AA	BB	BB	BB	AA	AA	BB	AA	BB	-	AA	BB	-	AA	BB	AA	BB	BB	AA	AA	AA
SNP-468366348_1D	1D	142.619	1D.2	AA	AA	BB	BB	BB	AA	BB	AA	AA	AA	AA	AA	BB	AA	AA	AA	AA	BB	AA	AA	BB	AA	BB	AA	BB	AA	BB	BB	BB	AA	AA	BB	AA	BB	-	AA	BB	-	AA	BB	AA	BB	BB	AA	AA	AA
SNP-468270600_1D	1D	142.619	1D.2	AA	AA	BB	BB	BB	AA	BB	AA	AA	AA	AA	AA	BB	AA	AA	AA	AA	BB	AA	AA	BB	AA	BB	AA	BB	AA	BB	BB	BB	AA	AA	BB	AA	BB	-	AA	BB	AA	AA	BB	AA	BB	BB	AA	AA	AA
SNP-467977451_1D	1D	142.619	1D.2	AA	AA	BB	BB	BB	AA	BB	AA	AA	AA	AA	AA	BB	AA	AA	AA	AA	BB	AA	AA	BB	AA	BB	AA	BB	AA	BB	BB	BB	AA	AA	BB	AA	BB	-	AA	BB	AA	AA	BB	AA	BB	BB	AA	AA	AA
SNP-467873005_1D	1D	142.619	1D.2	AA	AA	BB	BB	BB	AA	BB	AA	AA	AA	AA	AA	BB	AA	AA	AA	AA	BB	AA	AA	BB	AA	BB	AA	BB	AA	BB	BB	BB	AA	AA	BB	AA	BB	-	AA	BB	AA	AA	BB	AA	BB	BB	AA	AA	AA
SNP-467558420_1D	1D	142.619	1D.2	AA	AA	BB	BB	BB	AA	BB	AA	AA	AA	AA	AA	BB	AA	AA	AA	AA	BB	AA	AA	BB	AA	BB	AA	BB	AA	BB	BB	BB	AA	AA	BB	AA	BB	BB	AA	BB	AA	AA	BB	AA	BB	BB	AA	AA	AA
SNP-467386487_1D	1D	142.619	1D.2	AA	AA	BB	BB	BB	AA	BB	AA	AA	AA	AA	AA	BB	AA	AA	AA	AA	BB	AA	AA	BB	AA	BB	AA	BB	AA	BB	BB	BB	AA	AA	BB	AA	BB	BB	AA	BB	AA	AA	BB	AA	BB	BB	AA	AA	AA
SNP-467347743_1D	1D	142.619	1D.2	AA	AA	BB	BB	BB	AA	BB	AA	AA	AA	AA	AA	BB	AA	AA	AA	AA	BB	AA	AA	BB	AA	BB	AA	BB	AA	BB	BB	BB	AA	AA	BB	AA	BB	BB	AA	BB	AA	AA	BB	AA	BB	BB	AA	AA	AA
SNP-467287903_1D	1D	142.619	1D.2	AA	AA	BB	BB	BB	AA	BB	AA	AA	AA	AA	AA	BB	AA	AA	AA	AA	BB	AA	AA	BB	AA	BB	AA	BB	AA	BB	BB	BB	AA	AA	BB	AA	BB	BB	AA	BB	AA	AA	BB	AA	BB	BB	AA	AA	AA
SNP-471510941_1D	1D	147.686	1D.2	AA	BB	BB	AA	-	AA	AA	AA	AA	AA	AA	AA	BB	AA	AA	AA	AA	BB	AA	BB	BB	AA	BB	AA	BB	AA	BB	BB	BB	AA	BB	AA	AA	BB	BB	-	BB	AA	AA	AA	AA	BB	BB	-	AA	AA
SNP-472286893_1D	1D	147.686	1D.2	AA	-	BB	AA	-	AA	AA	AA	AA	AA	AA	AA	BB	AA	AA	AA	AA	BB	AA	BB	-	AA	-	AA	BB	AA	BB	BB	BB	AA	-	AA	AA	BB	BB	AA	BB	AA	AA	AA	AA	-	BB	AA	AA	AA
SNP-472286874_1D	1D	147.686	1D.2	AA	BB	BB	AA	BB	AA	AA	AA	AA	AA	AA	AA	BB	AA	AA	AA	AA	BB	AA	BB	BB	AA	BB	AA	BB	AA	BB	BB	BB	AA	BB	AA	AA	BB	BB	AA	BB	AA	AA	AA	AA	BB	BB	AA	AA	AA
SNP-472074007_1D	1D	147.686	1D.2	AA	BB	BB	AA	-	AA	AA	AA	AA	AA	AA	AA	BB	AA	AA	AA	AA	BB	AA	BB	BB	AA	BB	AA	BB	AA	BB	BB	BB	AA	BB	AA	AA	BB	BB	-	BB	AA	AA	AA	AA	BB	BB	-	AA	AA
SNP-475994747_1D	1D	152.04	1D.2	AA	BB	BB	AA	BB	AA	BB	AA	AA	AA	AA	AA	BB	AA	AA	AA	AA	BB	AA	BB	BB	AA	BB	AA	AA	AA	BB	BB	BB	AA	BB	AA	AA	AA	AA	AA	AA	AA	AA	AA	AA	BB	BB	AA	AA	AA
SNP-475987325_1D	1D	152.04	1D.2	AA	BB	BB	AA	BB	AA	BB	AA	AA	AA	AA	AA	BB	AA	AA	AA	AA	BB	AA	BB	BB	AA	BB	AA	AA	AA	BB	BB	BB	AA	BB	AA	AA	AA	AA	AA	AA	AA	AA	AA	AA	BB	BB	AA	AA	AA
SNP-474384707_1D	1D	152.04	1D.2	AA	BB	BB	AA	BB	AA	BB	AA	AA	AA	AA	AA	BB	AA	AA	AA	AA	BB	AA	BB	BB	AA	BB	AA	AA	AA	BB	BB	BB	AA	BB	AA	AA	AA	AA	AA	AA	AA	AA	AA	AA	BB	BB	AA	AA	AA
SNP-478266595_1D	1D	154.462	1D.2	AA	BB	BB	AA	BB	AA	BB	AA	AA	AA	AA	AA	BB	AA	AA	AA	BB	BB	AA	BB	BB	AA	BB	AA	BB	AA	BB	BB	BB	AA	BB	AA	AA	BB	-	AA	AA	AA	AA	AA	AA	BB	BB	AA	AA	AA
SNP-477572848_1D	1D	154.462	1D.2	AA	BB	BB	AA	BB	AA	BB	AA	AA	AA	AA	AA	BB	AA	AA	AA	BB	BB	AA	BB	BB	AA	BB	AA	BB	AA	BB	BB	BB	AA	BB	AA	AA	BB	-	AA	AA	AA	AA	AA	AA	BB	BB	AA	AA	AA
SNP-477371559_1D	1D	154.462	1D.2	AA	BB	BB	AA	BB	AA	BB	AA	AA	AA	AA	AA	BB	AA	AA	AA	BB	BB	AA	BB	BB	AA	BB	AA	BB	AA	BB	BB	BB	AA	BB	AA	AA	BB	-	AA	AA	AA	AA	AA	AA	BB	BB	AA	AA	AA
SNP-477292446_1D	1D	154.462	1D.2	AA	BB	BB	AA	BB	AA	BB	AA	AA	AA	AA	AA	BB	AA	AA	AA	BB	BB	AA	BB	BB	AA	BB	AA	BB	AA	BB	BB	BB	AA	BB	AA	AA	BB	-	AA	AA	AA	AA	AA	AA	BB	BB	AA	AA	AA
SNP-477239183_1D	1D	154.462	1D.2	AA	BB	BB	AA	BB	AA	BB	AA	AA	AA	AA	AA	BB	AA	AA	AA	BB	BB	AA	BB	BB	AA	BB	AA	BB	AA	BB	BB	BB	AA	BB	AA	AA	BB	-	AA	AA	AA	AA	AA	AA	BB	BB	AA	AA	AA
SNP-477239130_1D	1D	154.462	1D.2	AA	BB	BB	AA	BB	AA	BB	AA	AA	AA	AA	AA	BB	AA	AA	AA	BB	BB	AA	BB	BB	AA	BB	AA	BB	AA	BB	BB	BB	AA	BB	AA	AA	BB	-	AA	AA	AA	AA	AA	AA	BB	BB	AA	AA	AA
SNP-479372277_1D	1D	156.307	1D.2	AA	BB	BB	AA	BB	AA	BB	AA	AA	AA	AA	AA	BB	AA	AA	AA	AA	BB	AA	BB	BB	AA	BB	AA	BB	AA	BB	BB	BB	AA	BB	AA	AA	BB	-	AA	AA	AA	AA	AA	AA	BB	BB	AA	AA	AA
SNP-479372253_1D	1D	156.307	1D.2	AA	BB	BB	AA	BB	AA	BB	AA	AA	AA	AA	AA	BB	AA	AA	AA	AA	BB	AA	BB	BB	AA	BB	AA	BB	AA	BB	BB	BB	AA	BB	AA	AA	BB	-	AA	AA	AA	AA	AA	AA	BB	BB	AA	AA	AA
SNP-479231232_1D	1D	156.307	1D.2	AA	BB	BB	AA	BB	AA	BB	AA	AA	AA	AA	AA	BB	AA	AA	AA	AA	BB	AA	BB	BB	AA	BB	AA	BB	AA	BB	BB	BB	AA	BB	AA	AA	BB	-	AA	AA	AA	AA	AA	AA	BB	BB	AA	AA	AA
SNP-478771082_1D	1D	156.307	1D.2	AA	BB	BB	AA	BB	AA	BB	AA	AA	AA	AA	AA	BB	AA	AA	AA	AA	BB	AA	BB	BB	AA	BB	AA	BB	AA	BB	BB	BB	AA	BB	AA	AA	BB	-	AA	AA	AA	AA	AA	AA	BB	BB	AA	AA	AA
SNP-478550164_1D	1D	156.307	1D.2	AA	BB	BB	AA	BB	AA	BB	AA	AA	AA	AA	AA	BB	AA	AA	AA	AA	BB	AA	BB	BB	AA	BB	AA	BB	AA	BB	BB	BB	AA	BB	AA	AA	BB	-	AA	AA	AA	AA	AA	AA	BB	BB	AA	AA	AA
SNP-470403030_1D	1D	179.681	1D.2	AA	AA	BB	AA	-	AA	AA	AA	AA	AA	AA	AA	BB	AA	AA	AA	AA	BB	AA	AA	AA	AA	AA	AA	BB	AA	BB	BB	BB	AA	AA	AA	AA	BB	BB	BB	BB	AA	AA	AA	AA	AA	BB	-	AA	AA
SNP-470402999_1D	1D	179.681	1D.2	AA	AA	BB	AA	AA	AA	AA	AA	AA	AA	AA	AA	BB	AA	AA	AA	AA	BB	AA	AA	AA	AA	AA	AA	BB	AA	BB	BB	BB	AA	AA	AA	AA	BB	BB	BB	BB	AA	AA	AA	AA	AA	BB	BB	AA	AA
SNP-470286628_1D	1D	179.681	1D.2	AA	AA	BB	AA	AA	AA	AA	AA	AA	AA	AA	AA	BB	AA	AA	AA	AA	BB	AA	AA	AA	AA	AA	AA	BB	AA	BB	BB	BB	AA	AA	AA	AA	BB	BB	BB	BB	AA	AA	AA	AA	AA	BB	-	AA	AA
SNP-385831545_1D	1D	226.681	1D.2	BB	AA	AA	BB	AA	AA	AA	AA	AA	AA	AA	AA	AA	AA	AA	BB	AA	BB	AA	AA	AA	AA	BB	BB	AA	AA	AA	AA	AA	AA	BB	BB	AA	-	AA	AA	BB	AA	AA	AA	AA	AA	AA	AA	AA	AA
SNP-384849291_1D	1D	226.681	1D.2	BB	AA	AA	BB	AA	AA	AA	AA	AA	AA	AA	AA	AA	AA	AA	BB	AA	BB	AA	AA	AA	AA	-	BB	AA	AA	AA	AA	AA	AA	BB	BB	AA	BB	-	AA	BB	AA	AA	AA	AA	AA	AA	AA	AA	AA
SNP-384816669_1D	1D	227.389	1D.2	BB	AA	AA	BB	AA	AA	AA	AA	AA	AA	AA	AA	AA	AA	AA	BB	AA	BB	AA	AA	AA	AA	-	BB	AA	AA	AA	AA	AA	AA	BB	BB	AA	AA	-	AA	BB	AA	AA	AA	AA	AA	AA	AA	AA	AA
SNP-384654648_1D	1D	229.638	1D.2	BB	AA	AA	BB	AA	AA	AA	AA	AA	AA	AA	AA	BB	BB	AA	BB	AA	BB	AA	AA	AA	AA	-	BB	AA	AA	AA	AA	AA	AA	BB	BB	AA	AA	-	AA	BB	AA	AA	AA	AA	AA	AA	AA	AA	AA
SNP-383952412_1D	1D	229.638	1D.2	BB	AA	AA	BB	AA	AA	AA	AA	AA	AA	AA	AA	BB	BB	AA	BB	AA	BB	AA	AA	AA	AA	AA	BB	AA	AA	AA	AA	AA	AA	BB	BB	AA	AA	-	AA	BB	AA	AA	AA	AA	AA	AA	AA	AA	AA
SNP-395120635_1D	1D	237.28	1D.2	BB	AA	AA	BB	AA	AA	BB	AA	AA	AA	AA	BB	AA	AA	AA	BB	AA	AA	AA	AA	AA	AA	AA	BB	AA	AA	AA	AA	AA	AA	BB	BB	AA	AA	-	AA	BB	AA	AA	AA	AA	AA	AA	AA	AA	AA
SNP-395120613_1D	1D	237.28	1D.2	BB	AA	AA	BB	AA	AA	BB	AA	AA	AA	AA	BB	AA	AA	AA	BB	AA	AA	AA	AA	AA	AA	AA	BB	AA	AA	AA	AA	AA	AA	BB	BB	AA	AA	-	AA	BB	AA	AA	AA	AA	AA	AA	AA	AA	AA
SNP-395031017_1D	1D	237.28	1D.2	BB	AA	AA	BB	AA	AA	BB	AA	AA	AA	AA	BB	AA	AA	AA	BB	AA	AA	AA	AA	AA	AA	AA	BB	AA	AA	AA	AA	AA	AA	BB	BB	AA	AA	-	AA	BB	AA	AA	AA	AA	AA	AA	AA	AA	AA
SNP-378598058_1D	1D	262.319	1D.2	BB	BB	BB	BB	AA	AA	AA	AA	AA	AA	BB	AA	AA	AA	BB	BB	AA	BB	AA	AA	AA	AA	BB	BB	AA	BB	AA	AA	AA	AA	BB	BB	AA	AA	BB	AA	BB	BB	AA	AA	AA	AA	AA	AA	BB	AA
SNP-378539347_1D	1D	262.319	1D.2	BB	BB	BB	BB	AA	AA	AA	AA	AA	AA	BB	AA	AA	AA	BB	-	AA	BB	AA	AA	AA	AA	BB	BB	AA	BB	AA	AA	AA	AA	BB	BB	AA	AA	BB	AA	BB	BB	AA	AA	AA	AA	AA	AA	BB	AA
SNP-30302301_2A	2A	0	2A.1	BB	AA	BB	BB	AA	AA	BB	AA	BB	BB	AA	AA	BB	BB	AA	BB	AA	AA	BB	BB	AA	BB	BB	BB	AA	BB	BB	AA	BB	BB	AA	AA	AA	-	AA	BB	BB	-	AA	AA	AA	AA	BB	AA	AA	BB
SNP-27123631_2A	2A	1.15773	2A.1	BB	AA	BB	BB	AA	AA	BB	AA	BB	BB	AA	AA	BB	BB	AA	BB	AA	AA	BB	BB	AA	BB	BB	BB	AA	BB	BB	AA	BB	BB	AA	AA	AA	AA	AA	BB	BB	-	AA	AA	AA	-	BB	AA	AA	BB
SNP-27084802_2A	2A	1.15773	2A.1	BB	AA	BB	BB	AA	AA	BB	AA	BB	BB	AA	AA	BB	BB	AA	BB	AA	AA	BB	BB	AA	BB	BB	BB	AA	BB	BB	AA	BB	BB	AA	AA	AA	AA	AA	BB	BB	-	-	AA	AA	-	BB	AA	AA	BB
SNP-65931826_2A	2A	1.15773	2A.1	BB	AA	BB	BB	AA	AA	BB	AA	BB	BB	AA	AA	BB	BB	AA	BB	AA	-	BB	BB	-	BB	BB	BB	AA	BB	BB	AA	BB	BB	AA	AA	AA	-	AA	BB	BB	-	AA	AA	AA	BB	BB	AA	AA	BB
SNP-63937588_2A	2A	1.15773	2A.1	BB	AA	BB	BB	AA	AA	BB	AA	BB	BB	AA	AA	BB	BB	AA	BB	AA	AA	BB	BB	AA	BB	BB	BB	AA	BB	BB	AA	BB	BB	AA	AA	AA	-	AA	BB	BB	-	AA	AA	AA	BB	BB	AA	AA	BB
SNP-58232474_2A	2A	1.15773	2A.1	BB	AA	BB	BB	AA	AA	BB	AA	BB	BB	AA	AA	BB	BB	AA	BB	AA	AA	BB	BB	AA	BB	BB	BB	AA	BB	BB	AA	BB	BB	AA	AA	AA	-	AA	BB	BB	-	AA	AA	AA	BB	BB	AA	AA	BB
SNP-26717272_2A	2A	1.15773	2A.1	BB	AA	BB	BB	AA	AA	BB	AA	BB	BB	AA	AA	BB	BB	AA	BB	AA	AA	BB	BB	AA	BB	BB	BB	AA	BB	BB	AA	BB	BB	AA	AA	AA	AA	AA	BB	BB	-	-	AA	AA	BB	BB	AA	AA	BB
SNP-26498540_2A	2A	1.15773	2A.1	BB	AA	BB	BB	AA	AA	BB	AA	BB	BB	AA	AA	BB	BB	AA	BB	AA	AA	BB	BB	AA	BB	BB	BB	AA	BB	BB	AA	BB	BB	AA	AA	AA	AA	AA	BB	BB	-	-	AA	AA	BB	BB	AA	AA	BB
SNP-26498530_2A	2A	1.15773	2A.1	BB	AA	BB	BB	AA	AA	BB	AA	BB	BB	-	AA	BB	BB	AA	BB	AA	AA	BB	BB	AA	BB	BB	BB	AA	BB	BB	AA	BB	BB	AA	AA	AA	AA	AA	BB	BB	BB	-	AA	AA	BB	BB	AA	AA	BB
SNP-177292648_2A	2A	2.29153	2A.1	BB	AA	BB	BB	BB	AA	BB	AA	BB	BB	AA	AA	BB	BB	AA	BB	AA	AA	BB	BB	AA	BB	BB	BB	AA	BB	BB	AA	BB	BB	AA	AA	AA	AA	AA	BB	BB	AA	AA	AA	AA	BB	BB	-	AA	BB
SNP-134449588_2A	2A	2.29153	2A.1	BB	AA	BB	BB	BB	AA	BB	-	BB	BB	AA	AA	BB	BB	AA	BB	AA	AA	BB	BB	AA	BB	BB	BB	AA	BB	BB	AA	BB	BB	AA	AA	AA	AA	AA	BB	BB	AA	AA	AA	AA	BB	BB	AA	AA	BB
SNP-133391448_2A	2A	2.29153	2A.1	BB	AA	BB	BB	BB	AA	BB	-	BB	BB	AA	AA	BB	BB	AA	BB	AA	AA	BB	BB	AA	BB	BB	BB	AA	BB	BB	AA	BB	BB	AA	AA	AA	AA	AA	BB	BB	AA	AA	AA	AA	BB	BB	AA	AA	BB
SNP-124564823_2A	2A	2.29153	2A.1	BB	AA	BB	BB	BB	AA	BB	-	BB	BB	AA	AA	BB	BB	AA	BB	AA	AA	BB	BB	AA	BB	BB	BB	AA	BB	BB	AA	BB	BB	AA	AA	AA	AA	AA	BB	BB	AA	AA	AA	AA	BB	BB	AA	AA	BB
SNP-113812821_2A	2A	2.29153	2A.1	BB	AA	BB	BB	BB	AA	BB	-	BB	BB	AA	AA	BB	BB	AA	BB	AA	-	BB	BB	-	BB	BB	BB	AA	BB	BB	AA	BB	BB	AA	AA	AA	AA	AA	BB	BB	-	AA	-	AA	BB	BB	AA	AA	BB
SNP-112037295_2A	2A	2.29153	2A.1	BB	AA	BB	BB	BB	AA	BB	AA	BB	BB	AA	AA	BB	BB	AA	BB	AA	-	BB	BB	-	BB	BB	BB	AA	BB	BB	AA	BB	BB	AA	AA	AA	AA	AA	BB	BB	-	AA	-	AA	BB	BB	AA	AA	BB
SNP-99309009_2A	2A	2.29153	2A.1	BB	AA	BB	BB	BB	AA	BB	AA	BB	BB	AA	AA	BB	BB	AA	BB	AA	-	BB	BB	-	BB	BB	BB	AA	BB	BB	AA	BB	BB	AA	AA	AA	AA	AA	BB	BB	-	AA	-	AA	BB	-	AA	AA	BB
SNP-89289137_2A	2A	2.29153	2A.1	BB	AA	BB	BB	BB	AA	BB	AA	BB	BB	AA	AA	BB	BB	AA	BB	AA	-	BB	BB	-	BB	BB	BB	AA	BB	BB	AA	BB	BB	AA	AA	AA	AA	AA	BB	BB	-	AA	-	AA	BB	-	AA	AA	BB
SNP-80196025_2A	2A	2.89117	2A.1	BB	AA	BB	BB	BB	AA	BB	AA	BB	BB	AA	AA	BB	BB	AA	BB	AA	-	BB	BB	-	BB	BB	BB	AA	BB	BB	AA	BB	BB	AA	AA	AA	AA	AA	BB	BB	-	AA	-	AA	BB	-	AA	AA	BB
SNP-77022701_2A	2A	2.89117	2A.1	BB	AA	BB	BB	BB	AA	BB	AA	BB	BB	AA	AA	BB	BB	AA	BB	AA	-	BB	BB	-	BB	BB	BB	AA	BB	BB	AA	BB	BB	AA	AA	AA	AA	AA	BB	BB	-	AA	AA	AA	BB	-	AA	AA	BB
SNP-314460944_2A	2A	23.4587	2A.3	BB	AA	AA	AA	BB	-	BB	AA	AA	BB	AA	AA	AA	BB	BB	BB	AA	BB	BB	BB	AA	BB	BB	BB	BB	AA	BB	BB	AA	-	AA	AA	AA	-	BB	BB	BB	AA	AA	AA	AA	BB	BB	AA	AA	BB
SNP-313607169_2A	2A	23.4587	2A.3	BB	AA	AA	AA	BB	-	-	AA	AA	BB	AA	AA	AA	BB	BB	BB	AA	BB	BB	BB	AA	BB	BB	BB	BB	AA	BB	BB	AA	AA	AA	AA	AA	AA	-	BB	BB	AA	AA	AA	AA	BB	BB	AA	AA	BB
SNP-346657901_2A	2A	26.4643	2A.3	BB	AA	AA	AA	BB	AA	BB	AA	AA	BB	AA	AA	AA	BB	BB	BB	AA	BB	BB	BB	AA	BB	BB	BB	BB	AA	BB	AA	AA	BB	AA	AA	BB	AA	BB	BB	BB	AA	AA	AA	AA	AA	BB	AA	AA	BB
SNP-343919386_2A	2A	26.4643	2A.3	BB	AA	AA	AA	BB	AA	BB	AA	AA	BB	AA	AA	AA	BB	BB	BB	AA	BB	BB	BB	AA	BB	BB	BB	BB	AA	BB	AA	AA	BB	AA	AA	BB	AA	BB	BB	BB	AA	AA	AA	AA	AA	BB	AA	AA	BB
SNP-343534417_2A	2A	26.4643	2A.3	BB	AA	AA	AA	BB	AA	BB	AA	AA	BB	AA	AA	AA	BB	BB	BB	AA	BB	BB	BB	AA	BB	BB	BB	BB	AA	BB	AA	AA	BB	AA	AA	BB	AA	BB	BB	BB	AA	AA	AA	AA	AA	BB	AA	AA	BB
SNP-340153635_2A	2A	28.1997	2A.3	BB	AA	AA	AA	BB	AA	BB	AA	AA	BB	AA	AA	AA	BB	BB	BB	AA	BB	BB	BB	AA	BB	BB	BB	BB	AA	BB	-	AA	BB	AA	AA	BB	BB	BB	BB	BB	AA	AA	AA	AA	AA	BB	AA	AA	BB
SNP-339335763_2A	2A	28.1997	2A.3	BB	AA	AA	AA	BB	-	BB	AA	AA	BB	AA	AA	AA	BB	BB	BB	AA	BB	BB	BB	AA	BB	BB	BB	BB	AA	BB	BB	AA	BB	AA	AA	BB	BB	BB	BB	BB	AA	AA	AA	AA	AA	BB	AA	AA	BB
SNP-339328620_2A	2A	28.1997	2A.3	BB	AA	AA	AA	BB	-	BB	AA	AA	BB	AA	AA	AA	BB	BB	BB	AA	BB	BB	BB	AA	BB	BB	BB	BB	AA	BB	BB	AA	BB	AA	AA	BB	BB	BB	BB	BB	AA	AA	AA	AA	AA	BB	AA	AA	BB
SNP-339123241_2A	2A	28.1997	2A.3	BB	AA	AA	AA	BB	-	BB	AA	AA	BB	AA	AA	AA	BB	BB	BB	AA	BB	BB	BB	AA	BB	BB	BB	BB	AA	BB	BB	AA	BB	AA	AA	BB	BB	BB	BB	BB	AA	AA	AA	AA	AA	BB	AA	AA	BB
SNP-339097470_2A	2A	28.1997	2A.3	BB	AA	AA	AA	BB	-	BB	AA	AA	BB	AA	AA	AA	BB	BB	BB	AA	BB	BB	BB	AA	BB	BB	BB	BB	AA	BB	BB	AA	BB	AA	AA	BB	BB	BB	BB	BB	AA	AA	AA	AA	AA	BB	AA	AA	BB
SNP-338832248_2A	2A	28.1997	2A.3	BB	AA	AA	AA	BB	-	BB	AA	AA	BB	AA	AA	AA	BB	BB	BB	AA	BB	BB	BB	AA	BB	BB	BB	BB	AA	BB	BB	AA	BB	AA	AA	BB	BB	BB	BB	BB	AA	AA	AA	AA	AA	BB	AA	AA	BB
SNP-338639194_2A	2A	28.1997	2A.3	BB	AA	AA	AA	BB	-	BB	AA	AA	BB	AA	AA	AA	BB	BB	BB	AA	BB	BB	BB	AA	BB	BB	BB	BB	AA	BB	BB	AA	BB	AA	AA	BB	BB	BB	BB	BB	AA	AA	AA	AA	AA	BB	AA	AA	BB
SNP-338638609_2A	2A	28.1997	2A.3	BB	AA	AA	AA	BB	-	BB	AA	AA	BB	AA	AA	AA	BB	BB	BB	AA	BB	BB	BB	AA	BB	BB	BB	BB	AA	BB	BB	AA	BB	AA	AA	BB	BB	BB	BB	BB	AA	AA	AA	AA	AA	BB	AA	AA	BB
SNP-338462610_2A	2A	28.1997	2A.3	BB	AA	AA	AA	BB	-	BB	AA	AA	BB	AA	AA	AA	BB	BB	BB	AA	BB	BB	BB	AA	BB	BB	BB	BB	AA	BB	BB	AA	BB	AA	AA	BB	-	BB	BB	BB	AA	AA	AA	AA	AA	BB	AA	AA	BB
SNP-333850337_2A	2A	28.1997	2A.3	BB	AA	AA	AA	BB	-	BB	AA	AA	BB	AA	AA	AA	BB	BB	BB	AA	BB	BB	BB	AA	BB	BB	BB	BB	AA	BB	BB	AA	BB	AA	AA	BB	-	BB	BB	BB	AA	AA	AA	AA	AA	BB	AA	AA	BB
SNP-333247391_2A	2A	28.1997	2A.3	BB	AA	AA	AA	BB	-	BB	AA	AA	BB	AA	AA	AA	BB	BB	BB	AA	BB	BB	BB	AA	BB	BB	BB	BB	AA	BB	BB	AA	BB	AA	AA	BB	-	BB	BB	BB	AA	AA	AA	AA	AA	BB	AA	AA	BB
SNP-331986227_2A	2A	28.1997	2A.3	BB	AA	AA	AA	BB	-	BB	AA	AA	BB	AA	AA	AA	BB	BB	BB	AA	BB	BB	BB	AA	BB	BB	BB	BB	AA	BB	BB	AA	BB	AA	AA	BB	-	BB	BB	BB	AA	AA	AA	AA	AA	BB	AA	AA	BB
SNP-331985563_2A	2A	28.1997	2A.3	BB	AA	AA	AA	BB	-	BB	AA	AA	BB	AA	AA	AA	BB	BB	BB	AA	BB	BB	BB	AA	BB	BB	BB	BB	AA	BB	BB	AA	BB	AA	AA	BB	-	BB	BB	BB	AA	AA	AA	AA	AA	BB	AA	AA	BB
SNP-350111551_2A	2A	29.3492	2A.3	BB	AA	AA	AA	BB	-	BB	AA	BB	BB	AA	AA	AA	BB	BB	BB	AA	BB	BB	BB	AA	BB	BB	BB	BB	AA	BB	BB	AA	BB	AA	AA	BB	BB	BB	BB	BB	AA	AA	AA	AA	AA	BB	AA	AA	BB
SNP-350110886_2A	2A	29.3492	2A.3	BB	AA	AA	AA	BB	-	BB	AA	BB	BB	AA	AA	AA	BB	BB	BB	AA	BB	BB	BB	AA	BB	BB	BB	BB	AA	BB	BB	AA	BB	AA	AA	BB	BB	BB	BB	BB	AA	AA	AA	AA	AA	BB	AA	AA	BB
SNP-349367987_2A	2A	29.3492	2A.3	BB	AA	AA	AA	BB	-	BB	AA	BB	BB	AA	AA	AA	BB	BB	BB	AA	BB	BB	BB	AA	BB	BB	BB	BB	AA	BB	BB	AA	BB	AA	AA	BB	BB	BB	BB	BB	AA	AA	AA	AA	AA	BB	AA	AA	BB
SNP-352024081_2A	2A	29.9142	2A.3	BB	AA	AA	AA	BB	-	BB	AA	BB	BB	AA	AA	AA	BB	BB	BB	AA	BB	BB	BB	AA	BB	BB	BB	BB	BB	BB	BB	AA	BB	AA	AA	-	BB	BB	BB	BB	AA	AA	AA	AA	AA	BB	AA	AA	BB
SNP-352022647_2A	2A	29.9142	2A.3	BB	AA	AA	AA	BB	-	BB	AA	BB	BB	AA	AA	AA	BB	BB	BB	AA	BB	BB	BB	AA	BB	BB	BB	BB	BB	BB	BB	AA	BB	AA	AA	-	BB	BB	BB	BB	AA	AA	AA	AA	AA	BB	AA	AA	BB
SNP-351879141_2A	2A	29.9142	2A.3	BB	AA	AA	AA	BB	-	BB	AA	BB	BB	AA	AA	AA	BB	BB	BB	AA	BB	BB	BB	AA	BB	BB	BB	BB	BB	BB	BB	AA	BB	AA	AA	BB	BB	BB	BB	BB	AA	AA	AA	AA	AA	BB	AA	AA	BB
SNP-351818599_2A	2A	29.9142	2A.3	BB	AA	AA	AA	BB	-	BB	AA	BB	BB	AA	AA	AA	BB	BB	BB	AA	BB	BB	BB	AA	BB	BB	BB	BB	BB	BB	BB	AA	BB	AA	AA	BB	BB	BB	BB	BB	AA	AA	AA	AA	AA	BB	AA	AA	BB
SNP-351452386_2A	2A	29.9142	2A.3	BB	AA	AA	AA	BB	-	BB	AA	BB	BB	AA	AA	AA	BB	BB	BB	AA	BB	BB	BB	AA	BB	BB	BB	BB	BB	BB	BB	AA	BB	AA	AA	BB	BB	BB	BB	BB	AA	AA	AA	AA	AA	BB	AA	AA	BB
SNP-350396711_2A	2A	29.9142	2A.3	BB	AA	AA	AA	BB	-	BB	AA	BB	BB	AA	AA	AA	BB	BB	BB	AA	BB	BB	BB	AA	BB	BB	BB	BB	BB	BB	BB	AA	BB	AA	AA	BB	BB	BB	BB	BB	AA	AA	AA	AA	AA	BB	AA	AA	BB
SNP-350197189_2A	2A	29.9142	2A.3	BB	AA	AA	AA	BB	-	BB	AA	BB	BB	AA	AA	AA	BB	BB	BB	AA	BB	BB	BB	AA	BB	BB	BB	BB	BB	BB	BB	AA	BB	AA	AA	BB	BB	BB	BB	BB	AA	AA	AA	AA	AA	BB	AA	AA	BB
SNP-172790316_2C	2C	0	2C.2	AA	AA	AA	AA	AA	AA	-	AA	AA	AA	AA	AA	AA	BB	AA	BB	AA	AA	AA	AA	BB	AA	AA	BB	AA	AA	BB	BB	BB	AA	AA	AA	AA	AA	-	AA	BB	AA	AA	BB	AA	AA	-	AA	AA	AA
SNP-424686696_2C	2C	0	2C.2	AA	AA	AA	AA	AA	AA	BB	AA	AA	-	AA	AA	-	BB	AA	BB	AA	AA	AA	AA	BB	AA	AA	-	AA	AA	BB	BB	BB	AA	AA	AA	AA	AA	-	AA	BB	AA	AA	BB	AA	AA	-	AA	AA	AA
SNP-465683514_2C	2C	10.174	2C.2	AA	AA	AA	AA	BB	AA	BB	AA	AA	BB	AA	AA	BB	BB	AA	BB	AA	BB	BB	AA	BB	AA	AA	AA	AA	AA	BB	BB	BB	AA	BB	AA	AA	AA	-	AA	BB	AA	AA	BB	AA	AA	AA	AA	BB	AA
SNP-466015115_2C	2C	10.174	2C.2	AA	AA	AA	AA	BB	AA	BB	AA	AA	BB	AA	AA	BB	BB	AA	BB	AA	BB	BB	AA	BB	AA	AA	AA	AA	AA	BB	BB	BB	AA	BB	AA	AA	AA	-	AA	BB	AA	AA	BB	AA	AA	AA	AA	BB	AA
SNP-466316236_2C	2C	10.174	2C.2	AA	AA	AA	AA	BB	AA	BB	AA	AA	BB	AA	AA	BB	BB	AA	BB	AA	BB	BB	AA	BB	AA	AA	AA	AA	AA	BB	BB	BB	AA	BB	AA	AA	AA	-	AA	BB	AA	AA	BB	AA	AA	AA	AA	BB	AA
SNP-468811938_2C	2C	11.8313	2C.2	AA	AA	AA	AA	BB	AA	BB	AA	AA	BB	AA	AA	BB	BB	AA	BB	AA	BB	AA	AA	BB	AA	AA	AA	AA	AA	BB	BB	BB	AA	BB	AA	AA	AA	BB	AA	BB	AA	AA	BB	AA	AA	AA	AA	AA	AA
SNP-470260059_2C	2C	12.4343	2C.2	AA	AA	AA	AA	BB	AA	BB	AA	AA	BB	AA	AA	BB	BB	AA	AA	AA	BB	AA	AA	BB	AA	AA	AA	AA	AA	BB	BB	BB	AA	BB	AA	AA	AA	BB	AA	BB	AA	AA	BB	AA	AA	AA	AA	AA	AA
SNP-470197043_2C	2C	12.4343	2C.2	AA	AA	AA	AA	BB	AA	BB	AA	AA	BB	AA	AA	BB	BB	AA	-	AA	BB	AA	AA	BB	AA	AA	AA	AA	AA	BB	BB	BB	AA	BB	AA	AA	AA	BB	AA	BB	AA	AA	BB	AA	AA	AA	AA	AA	AA
SNP-476339876_2C	2C	12.9899	2C.2	AA	AA	AA	AA	BB	AA	BB	AA	AA	BB	AA	AA	BB	BB	AA	AA	AA	BB	AA	AA	BB	BB	AA	AA	AA	AA	BB	BB	BB	AA	BB	AA	AA	AA	BB	AA	BB	AA	AA	BB	AA	AA	AA	AA	AA	AA
SNP-478525746_2C	2C	12.9899	2C.2	AA	AA	AA	AA	BB	AA	BB	AA	AA	BB	AA	AA	BB	BB	AA	AA	AA	BB	AA	AA	BB	BB	AA	AA	AA	AA	BB	BB	BB	AA	BB	AA	AA	AA	BB	AA	BB	AA	AA	BB	AA	AA	AA	AA	AA	AA
SNP-478673942_2C	2C	12.9899	2C.2	AA	AA	AA	AA	BB	AA	BB	AA	AA	BB	AA	AA	BB	BB	AA	AA	AA	BB	AA	AA	BB	BB	AA	AA	AA	AA	BB	BB	BB	AA	BB	AA	AA	AA	BB	AA	BB	AA	AA	BB	AA	AA	AA	AA	AA	AA
SNP-479448404_2C	2C	12.9899	2C.2	AA	AA	AA	AA	BB	AA	BB	AA	AA	BB	AA	AA	BB	BB	AA	AA	AA	BB	AA	AA	BB	BB	AA	AA	AA	AA	BB	BB	BB	AA	BB	AA	AA	AA	BB	AA	BB	AA	AA	BB	AA	AA	AA	AA	AA	AA
SNP-479466611_2C	2C	12.9899	2C.2	AA	AA	AA	AA	BB	AA	BB	AA	AA	BB	AA	AA	BB	BB	AA	AA	AA	BB	AA	AA	BB	BB	AA	AA	AA	AA	BB	BB	BB	AA	BB	AA	AA	AA	BB	AA	BB	AA	AA	BB	AA	AA	AA	AA	AA	AA
SNP-480250150_2C	2C	12.9899	2C.2	AA	AA	AA	AA	BB	AA	BB	AA	AA	BB	AA	AA	BB	BB	AA	AA	AA	BB	AA	AA	BB	BB	AA	AA	AA	AA	BB	BB	BB	AA	BB	AA	AA	AA	BB	AA	BB	AA	AA	BB	AA	AA	AA	AA	AA	AA
SNP-476138324_2C	2C	12.9899	2C.2	AA	AA	AA	AA	BB	AA	BB	AA	AA	BB	AA	AA	BB	BB	AA	AA	AA	BB	AA	AA	BB	-	AA	AA	AA	AA	BB	BB	BB	AA	BB	AA	AA	AA	BB	AA	BB	AA	AA	BB	AA	AA	AA	AA	AA	AA
SNP-476139448_2C	2C	12.9899	2C.2	AA	AA	AA	AA	BB	AA	BB	AA	AA	BB	AA	AA	BB	BB	AA	AA	AA	BB	AA	AA	BB	-	AA	AA	AA	AA	BB	BB	BB	AA	BB	AA	AA	AA	BB	AA	BB	AA	AA	BB	AA	AA	AA	AA	AA	AA
SNP-480990415_2C	2C	13.5455	2C.2	AA	AA	AA	AA	BB	AA	BB	AA	AA	BB	AA	AA	BB	BB	AA	AA	AA	BB	AA	AA	BB	BB	AA	AA	AA	AA	BB	BB	BB	AA	BB	AA	AA	AA	BB	AA	BB	AA	AA	BB	AA	AA	AA	AA	AA	AA
SNP-481422125_2C	2C	13.5455	2C.2	AA	AA	AA	AA	BB	AA	BB	AA	AA	BB	AA	AA	BB	BB	AA	AA	AA	BB	AA	AA	BB	BB	AA	AA	AA	AA	BB	BB	BB	AA	BB	AA	AA	AA	BB	AA	BB	AA	AA	BB	AA	AA	AA	AA	AA	AA
SNP-481564128_2C	2C	13.5455	2C.2	AA	AA	AA	AA	BB	AA	BB	AA	AA	BB	AA	AA	BB	BB	AA	AA	AA	BB	AA	AA	BB	BB	AA	AA	AA	AA	BB	BB	BB	AA	BB	AA	AA	AA	BB	AA	BB	AA	AA	BB	AA	AA	AA	AA	AA	AA
SNP-483982496_2C	2C	13.5455	2C.2	AA	AA	AA	AA	BB	AA	BB	AA	AA	BB	AA	AA	BB	BB	AA	AA	AA	BB	AA	AA	BB	BB	AA	AA	AA	AA	BB	BB	BB	AA	BB	AA	AA	AA	BB	AA	BB	AA	AA	BB	AA	AA	AA	AA	AA	AA
SNP-484188144_2C	2C	13.5455	2C.2	AA	AA	AA	AA	BB	AA	BB	AA	AA	BB	AA	AA	BB	BB	AA	AA	AA	BB	AA	AA	BB	BB	AA	AA	AA	AA	BB	BB	BB	AA	BB	AA	AA	AA	BB	AA	BB	AA	AA	BB	AA	AA	AA	AA	AA	AA
SNP-484859029_2C	2C	13.5455	2C.2	AA	AA	AA	AA	BB	AA	BB	AA	AA	BB	AA	AA	BB	BB	AA	AA	AA	BB	AA	AA	BB	BB	AA	AA	AA	AA	BB	BB	BB	AA	BB	AA	AA	AA	BB	AA	BB	AA	AA	BB	AA	AA	AA	AA	AA	AA
SNP-484859889_2C	2C	13.5455	2C.2	AA	AA	AA	AA	BB	AA	BB	AA	AA	BB	AA	AA	BB	BB	AA	AA	AA	BB	AA	AA	BB	BB	AA	AA	-	AA	BB	BB	BB	AA	BB	AA	AA	AA	BB	AA	BB	AA	AA	BB	AA	AA	AA	AA	AA	AA
SNP-480441832_2C	2C	13.5455	2C.2	AA	AA	AA	AA	BB	AA	BB	AA	AA	BB	AA	AA	BB	BB	AA	AA	AA	BB	AA	AA	BB	BB	AA	AA	AA	AA	BB	BB	BB	AA	BB	AA	AA	AA	BB	AA	BB	AA	AA	BB	AA	AA	AA	AA	AA	AA
SNP-493954843_2C	2C	20.3548	2C.2	AA	AA	AA	AA	BB	AA	BB	AA	AA	BB	AA	AA	BB	BB	AA	AA	AA	BB	AA	AA	BB	BB	AA	AA	BB	AA	BB	BB	BB	-	BB	AA	BB	BB	BB	AA	BB	AA	AA	BB	AA	AA	AA	AA	AA	AA
SNP-494142677_2C	2C	20.3548	2C.2	AA	AA	AA	AA	BB	AA	BB	AA	AA	BB	AA	AA	BB	BB	AA	AA	AA	BB	AA	AA	BB	BB	AA	AA	BB	AA	BB	BB	BB	BB	BB	AA	BB	BB	BB	AA	BB	AA	AA	BB	AA	AA	AA	AA	AA	AA
SNP-494178282_2C	2C	20.3548	2C.2	AA	AA	AA	AA	BB	AA	BB	AA	AA	BB	AA	AA	BB	BB	AA	AA	AA	BB	AA	AA	BB	BB	AA	AA	BB	AA	BB	BB	BB	BB	BB	AA	BB	BB	BB	AA	BB	AA	AA	BB	AA	AA	AA	AA	AA	AA
SNP-494286604_2C	2C	20.3548	2C.2	AA	AA	AA	AA	BB	AA	BB	AA	AA	BB	AA	AA	BB	BB	AA	AA	AA	BB	AA	AA	BB	BB	AA	AA	BB	AA	BB	BB	BB	BB	BB	AA	BB	BB	BB	AA	BB	AA	AA	BB	AA	AA	AA	AA	AA	AA
SNP-494383592_2C	2C	20.3548	2C.2	AA	AA	AA	AA	BB	AA	BB	AA	AA	BB	AA	AA	BB	BB	AA	AA	AA	BB	AA	AA	BB	BB	AA	AA	BB	AA	BB	BB	BB	BB	BB	AA	BB	BB	BB	AA	BB	AA	AA	BB	AA	AA	AA	AA	AA	AA
SNP-495066377_2C	2C	20.3548	2C.2	AA	AA	AA	AA	BB	AA	BB	AA	AA	BB	AA	AA	BB	BB	AA	AA	AA	BB	AA	AA	BB	BB	AA	AA	BB	AA	BB	BB	BB	BB	BB	AA	BB	BB	BB	AA	BB	AA	AA	BB	AA	AA	AA	AA	AA	AA
SNP-495633552_2C	2C	20.3548	2C.2	AA	AA	AA	AA	BB	AA	BB	AA	AA	BB	AA	AA	BB	BB	AA	AA	AA	BB	AA	AA	BB	BB	AA	AA	BB	AA	BB	BB	BB	BB	BB	AA	BB	BB	BB	AA	BB	AA	AA	BB	AA	AA	AA	AA	AA	AA
SNP-496647523_2C	2C	21.0007	2C.2	AA	AA	AA	AA	BB	AA	BB	AA	AA	BB	AA	AA	BB	BB	AA	AA	AA	BB	AA	AA	BB	BB	AA	AA	BB	AA	BB	BB	BB	BB	BB	AA	BB	BB	BB	AA	BB	AA	AA	BB	AA	AA	AA	AA	AA	AA
SNP-497871865_2C	2C	21.0007	2C.2	AA	AA	AA	AA	BB	AA	BB	AA	AA	BB	AA	AA	BB	BB	AA	AA	AA	BB	AA	AA	BB	BB	AA	AA	BB	AA	BB	BB	BB	BB	BB	AA	BB	BB	BB	AA	BB	AA	AA	BB	AA	AA	AA	AA	AA	AA
SNP-498420967_2C	2C	21.0007	2C.2	AA	AA	AA	AA	BB	AA	BB	AA	AA	BB	AA	AA	BB	BB	AA	AA	AA	BB	AA	AA	BB	BB	AA	AA	BB	AA	BB	BB	BB	BB	BB	AA	BB	BB	BB	AA	BB	AA	AA	BB	AA	AA	AA	AA	AA	AA
SNP-498973663_2C	2C	21.0007	2C.2	AA	AA	AA	AA	BB	AA	BB	AA	AA	BB	AA	AA	BB	BB	AA	AA	AA	BB	AA	AA	BB	BB	AA	AA	BB	AA	BB	BB	BB	BB	BB	AA	BB	BB	BB	AA	BB	AA	AA	BB	AA	AA	AA	AA	AA	AA
SNP-499347279_2C	2C	21.6076	2C.2	AA	AA	AA	AA	BB	AA	BB	AA	AA	BB	AA	AA	BB	BB	AA	AA	AA	BB	AA	AA	BB	BB	AA	AA	BB	AA	BB	BB	BB	BB	AA	AA	BB	-	BB	AA	BB	AA	AA	BB	AA	AA	AA	AA	AA	AA
SNP-505911693_2C	2C	21.6076	2C.2	AA	AA	AA	AA	BB	AA	BB	AA	AA	BB	AA	AA	BB	BB	AA	AA	AA	BB	AA	AA	BB	BB	AA	AA	BB	AA	BB	BB	BB	BB	AA	AA	BB	-	BB	AA	BB	AA	AA	BB	AA	AA	AA	AA	AA	AA
SNP-530871632_2C	2C	34.6433	2C.2	BB	AA	AA	BB	BB	AA	BB	AA	AA	BB	AA	AA	BB	AA	AA	AA	BB	BB	AA	AA	BB	BB	AA	AA	BB	AA	AA	BB	BB	BB	AA	BB	BB	-	BB	BB	BB	-	AA	BB	BB	AA	AA	AA	AA	AA
SNP-531306834_2C	2C	34.6433	2C.2	BB	AA	AA	BB	BB	AA	BB	AA	AA	BB	AA	AA	BB	AA	AA	AA	BB	BB	AA	AA	BB	BB	AA	AA	BB	AA	AA	BB	BB	BB	AA	BB	BB	-	BB	BB	BB	-	AA	BB	BB	AA	AA	AA	AA	AA
SNP-531475071_2C	2C	34.6433	2C.2	BB	AA	AA	BB	BB	AA	BB	AA	AA	BB	AA	AA	BB	AA	AA	AA	BB	BB	AA	AA	BB	BB	AA	AA	BB	AA	AA	BB	BB	BB	AA	BB	BB	-	BB	BB	BB	-	AA	BB	BB	AA	AA	AA	AA	AA
SNP-531643477_2C	2C	34.6433	2C.2	BB	AA	AA	BB	BB	AA	BB	AA	AA	BB	AA	AA	BB	AA	AA	AA	BB	BB	AA	AA	BB	BB	AA	AA	BB	AA	AA	BB	BB	BB	AA	BB	BB	-	BB	BB	BB	-	AA	BB	BB	AA	AA	AA	AA	AA
SNP-82881133_2D	2D	0	2D.1	BB	BB	BB	AA	BB	BB	BB	BB	AA	AA	BB	AA	BB	BB	AA	BB	AA	BB	AA	BB	BB	AA	BB	AA	-	AA	BB	AA	BB	AA	BB	AA	BB	AA	AA	BB	AA	-	AA	BB	BB	AA	AA	AA	AA	AA
SNP-84174198_2D	2D	0	2D.1	BB	BB	BB	AA	BB	BB	BB	BB	AA	AA	BB	AA	BB	BB	AA	-	AA	BB	AA	BB	BB	AA	BB	AA	BB	AA	BB	AA	BB	AA	BB	AA	BB	AA	AA	BB	AA	BB	AA	BB	BB	AA	AA	AA	AA	AA
SNP-84367947_2D	2D	0	2D.1	BB	BB	BB	AA	BB	BB	BB	BB	AA	AA	BB	AA	BB	BB	AA	-	AA	BB	AA	BB	BB	AA	BB	AA	BB	AA	BB	AA	BB	AA	BB	AA	BB	AA	AA	BB	AA	BB	AA	BB	BB	AA	AA	AA	AA	AA
SNP-84487152_2D	2D	0.932261	2D.1	BB	BB	BB	AA	BB	BB	BB	BB	AA	AA	BB	AA	BB	BB	AA	AA	AA	BB	AA	BB	BB	AA	BB	AA	BB	AA	BB	AA	BB	AA	BB	AA	BB	AA	AA	BB	AA	BB	AA	BB	BB	AA	AA	AA	AA	AA
SNP-84487195_2D	2D	0.932261	2D.1	BB	BB	BB	AA	BB	BB	BB	BB	AA	AA	BB	AA	BB	BB	AA	AA	AA	BB	AA	BB	BB	AA	BB	AA	BB	AA	BB	AA	BB	AA	BB	AA	BB	AA	AA	BB	AA	BB	-	BB	BB	AA	AA	AA	AA	AA
SNP-84877988_2D	2D	1.60133	2D.1	BB	BB	BB	AA	BB	BB	BB	BB	AA	AA	BB	AA	BB	BB	AA	AA	AA	BB	AA	BB	BB	AA	BB	AA	BB	AA	BB	AA	BB	AA	BB	AA	BB	AA	AA	BB	AA	BB	-	BB	BB	AA	AA	AA	AA	AA
SNP-85048975_2D	2D	1.60133	2D.1	BB	BB	BB	AA	BB	BB	BB	BB	AA	AA	BB	AA	BB	BB	AA	AA	AA	BB	AA	BB	BB	AA	BB	AA	BB	AA	BB	AA	BB	AA	BB	AA	BB	AA	AA	BB	AA	BB	-	BB	BB	AA	AA	AA	AA	AA
SNP-85093151_2D	2D	1.60133	2D.1	BB	BB	BB	AA	BB	BB	BB	BB	AA	AA	BB	AA	BB	BB	AA	AA	AA	BB	AA	BB	BB	AA	BB	AA	BB	AA	BB	AA	BB	AA	BB	AA	BB	AA	AA	BB	AA	BB	-	BB	BB	AA	AA	AA	AA	AA
SNP-85093474_2D	2D	1.60133	2D.1	BB	BB	BB	AA	BB	BB	BB	BB	AA	AA	BB	AA	BB	BB	AA	AA	AA	BB	AA	BB	BB	AA	BB	AA	BB	AA	BB	AA	BB	AA	BB	AA	BB	AA	AA	BB	AA	-	AA	BB	BB	AA	AA	AA	AA	AA
SNP-86235546_2D	2D	1.60133	2D.1	BB	BB	BB	AA	BB	BB	BB	BB	AA	AA	BB	AA	BB	BB	AA	AA	AA	BB	AA	BB	BB	AA	BB	AA	BB	AA	BB	AA	BB	AA	BB	AA	BB	AA	AA	BB	AA	-	AA	BB	BB	AA	AA	AA	AA	AA
SNP-86259749_2D	2D	1.60133	2D.1	BB	BB	BB	AA	BB	BB	BB	BB	AA	AA	BB	AA	BB	BB	AA	AA	AA	BB	AA	BB	BB	AA	BB	AA	BB	AA	BB	AA	BB	AA	BB	AA	BB	AA	AA	BB	AA	-	AA	BB	BB	AA	AA	AA	AA	AA
SNP-390946900_1A	2D	2.3656	2D.1	BB	BB	BB	AA	-	BB	BB	BB	AA	AA	BB	AA	BB	BB	AA	AA	AA	BB	AA	BB	BB	AA	BB	AA	AA	AA	BB	AA	-	AA	BB	AA	BB	AA	AA	BB	AA	-	-	BB	BB	AA	AA	AA	AA	AA
SNP-390946920_1A	2D	2.3656	2D.1	BB	BB	BB	AA	BB	BB	BB	BB	AA	AA	BB	AA	BB	BB	AA	AA	AA	BB	AA	BB	BB	AA	BB	AA	AA	AA	BB	AA	BB	AA	BB	AA	BB	AA	AA	BB	AA	BB	-	BB	BB	AA	AA	AA	AA	AA
SNP-391405280_1A	2D	2.3656	2D.1	BB	BB	BB	AA	BB	BB	BB	BB	AA	AA	BB	AA	BB	BB	AA	AA	AA	BB	AA	BB	BB	AA	BB	AA	AA	AA	BB	AA	BB	AA	BB	AA	BB	AA	AA	BB	AA	BB	-	BB	BB	AA	AA	AA	AA	AA
SNP-78266009_2D	2D	2.3656	2D.1	BB	BB	BB	AA	BB	BB	BB	BB	AA	AA	BB	AA	BB	BB	AA	AA	AA	BB	AA	BB	BB	AA	BB	AA	AA	AA	BB	AA	BB	AA	BB	AA	BB	AA	AA	BB	AA	BB	AA	BB	BB	AA	AA	AA	AA	AA
SNP-78828886_2D	2D	2.3656	2D.1	BB	BB	BB	AA	BB	BB	BB	BB	AA	AA	BB	AA	BB	BB	AA	AA	AA	BB	AA	BB	BB	AA	BB	AA	AA	AA	BB	AA	BB	AA	BB	AA	BB	-	AA	BB	AA	BB	AA	BB	BB	AA	AA	AA	AA	AA
SNP-79198578_2D	2D	2.3656	2D.1	BB	BB	BB	AA	BB	BB	BB	BB	AA	AA	BB	AA	BB	BB	AA	AA	AA	BB	AA	BB	BB	AA	BB	AA	AA	AA	BB	AA	BB	AA	BB	AA	BB	-	AA	BB	AA	-	AA	BB	BB	AA	AA	AA	AA	AA
SNP-79697294_2D	2D	2.3656	2D.1	BB	BB	BB	AA	BB	BB	BB	BB	AA	AA	BB	AA	BB	BB	AA	AA	AA	BB	AA	BB	BB	AA	BB	AA	AA	AA	BB	AA	BB	AA	BB	AA	BB	-	AA	BB	AA	-	AA	BB	BB	AA	AA	AA	AA	AA
SNP-80164719_2D	2D	2.3656	2D.1	BB	BB	BB	AA	BB	BB	BB	BB	AA	AA	BB	AA	BB	BB	AA	AA	AA	BB	AA	BB	BB	AA	BB	AA	AA	AA	BB	AA	BB	AA	BB	AA	BB	-	AA	BB	AA	-	AA	BB	BB	AA	AA	AA	AA	AA
SNP-80614574_2D	2D	2.3656	2D.1	BB	BB	BB	AA	BB	BB	BB	BB	AA	AA	BB	AA	BB	BB	AA	AA	AA	BB	AA	BB	BB	AA	BB	AA	AA	AA	BB	AA	BB	AA	BB	AA	BB	AA	AA	BB	AA	-	AA	BB	BB	AA	AA	AA	AA	AA
SNP-82625499_2D	2D	2.3656	2D.1	BB	BB	BB	AA	BB	BB	BB	BB	AA	AA	BB	AA	BB	BB	AA	-	AA	BB	AA	BB	BB	AA	BB	AA	AA	AA	BB	AA	BB	AA	BB	AA	BB	AA	AA	BB	AA	-	AA	BB	BB	AA	AA	AA	AA	AA
SNP-82881121_2D	2D	2.3656	2D.1	BB	BB	BB	AA	BB	BB	BB	BB	AA	AA	BB	AA	BB	BB	AA	-	AA	BB	AA	BB	BB	AA	BB	AA	AA	AA	BB	AA	BB	AA	BB	AA	BB	AA	AA	BB	AA	-	AA	BB	BB	AA	AA	AA	AA	AA
SNP-393352256_1A	2D	2.3656	2D.1	BB	BB	BB	AA	BB	BB	BB	BB	-	AA	BB	AA	BB	BB	AA	AA	AA	BB	AA	BB	BB	AA	BB	AA	AA	AA	BB	AA	BB	AA	BB	AA	BB	AA	AA	BB	-	BB	-	BB	BB	AA	AA	-	AA	AA
SNP-402006254_1A	2D	3.08525	2D.1	BB	BB	BB	AA	BB	BB	BB	BB	BB	AA	BB	AA	BB	BB	AA	AA	AA	BB	AA	BB	BB	AA	BB	AA	AA	AA	BB	AA	BB	AA	BB	AA	BB	AA	AA	BB	-	BB	-	BB	BB	AA	AA	-	AA	AA
SNP-67996733_2D	2D	3.08525	2D.1	BB	BB	BB	AA	BB	BB	BB	BB	BB	AA	BB	AA	BB	BB	AA	AA	AA	BB	AA	BB	BB	AA	BB	AA	AA	AA	BB	AA	BB	AA	BB	AA	BB	AA	AA	BB	AA	BB	AA	BB	BB	AA	AA	AA	AA	AA
SNP-68258807_2D	2D	3.08525	2D.1	BB	BB	BB	AA	BB	BB	BB	BB	BB	AA	BB	AA	BB	BB	AA	AA	AA	BB	AA	BB	BB	AA	BB	AA	AA	AA	BB	AA	BB	AA	BB	AA	BB	AA	AA	BB	AA	BB	AA	BB	BB	AA	AA	AA	AA	AA
SNP-68526470_2D	2D	3.08525	2D.1	BB	BB	BB	AA	BB	BB	BB	BB	BB	AA	BB	AA	BB	BB	AA	AA	AA	BB	AA	BB	BB	AA	BB	AA	AA	AA	BB	AA	BB	AA	BB	AA	BB	AA	AA	BB	AA	BB	AA	BB	BB	AA	AA	AA	AA	AA
SNP-68810305_2D	2D	3.08525	2D.1	BB	BB	BB	AA	BB	BB	BB	BB	BB	AA	BB	AA	BB	BB	AA	AA	AA	BB	AA	BB	BB	AA	BB	AA	AA	AA	BB	AA	BB	AA	BB	AA	BB	AA	AA	BB	AA	BB	AA	BB	BB	AA	AA	AA	AA	AA
SNP-68823151_2D	2D	3.08525	2D.1	BB	BB	BB	AA	BB	BB	BB	BB	BB	AA	BB	AA	BB	BB	AA	AA	AA	BB	AA	BB	BB	AA	BB	AA	AA	AA	BB	AA	BB	AA	BB	AA	BB	AA	AA	BB	AA	BB	AA	BB	BB	AA	AA	AA	AA	AA
SNP-68861541_2D	2D	3.08525	2D.1	BB	BB	BB	AA	BB	BB	BB	BB	BB	AA	BB	AA	BB	BB	AA	AA	AA	BB	AA	BB	BB	AA	BB	AA	AA	AA	BB	AA	BB	AA	BB	AA	BB	AA	AA	BB	AA	BB	AA	BB	BB	AA	AA	AA	AA	AA
SNP-68957185_2D	2D	3.08525	2D.1	BB	BB	BB	AA	BB	BB	BB	BB	BB	AA	BB	AA	BB	BB	AA	AA	AA	BB	AA	BB	BB	AA	BB	AA	AA	AA	BB	AA	BB	AA	BB	AA	BB	AA	AA	BB	AA	BB	AA	BB	BB	AA	AA	AA	AA	AA
SNP-69239112_2D	2D	3.08525	2D.1	BB	BB	BB	AA	BB	BB	BB	BB	BB	AA	BB	AA	BB	BB	AA	AA	AA	BB	AA	BB	BB	AA	BB	AA	AA	AA	BB	AA	BB	AA	BB	AA	BB	AA	AA	BB	AA	BB	AA	BB	BB	AA	AA	AA	AA	AA
SNP-69364982_2D	2D	3.08525	2D.1	BB	BB	BB	AA	BB	BB	BB	BB	BB	AA	BB	AA	BB	BB	AA	AA	AA	BB	AA	BB	BB	AA	BB	AA	AA	AA	BB	AA	BB	AA	BB	AA	BB	AA	AA	BB	AA	BB	AA	BB	BB	AA	AA	AA	AA	AA
SNP-69367776_2D	2D	3.08525	2D.1	BB	BB	BB	AA	BB	BB	BB	BB	BB	AA	BB	AA	BB	BB	AA	AA	AA	BB	AA	BB	BB	AA	BB	AA	AA	AA	BB	AA	BB	AA	BB	AA	BB	AA	AA	BB	AA	BB	-	BB	BB	AA	AA	AA	AA	AA
SNP-71194181_2D	2D	3.08525	2D.1	BB	BB	BB	AA	BB	BB	BB	BB	BB	AA	BB	AA	BB	BB	AA	AA	AA	BB	AA	BB	BB	AA	BB	AA	AA	AA	BB	AA	BB	AA	BB	AA	BB	AA	AA	BB	AA	BB	-	BB	BB	AA	AA	AA	AA	AA
SNP-71349615_2D	2D	3.08525	2D.1	BB	BB	BB	AA	BB	BB	BB	BB	BB	AA	BB	AA	BB	BB	AA	AA	AA	BB	AA	BB	BB	AA	BB	AA	AA	AA	BB	AA	BB	AA	BB	AA	BB	AA	AA	BB	AA	BB	-	BB	BB	AA	AA	AA	AA	AA
SNP-72826169_2D	2D	3.08525	2D.1	BB	BB	BB	AA	BB	BB	BB	BB	BB	AA	BB	AA	BB	BB	AA	AA	AA	BB	AA	BB	BB	AA	BB	AA	AA	AA	BB	AA	BB	AA	BB	AA	BB	AA	AA	BB	AA	BB	-	BB	BB	AA	AA	AA	AA	AA
SNP-73184088_2D	2D	3.08525	2D.1	BB	BB	BB	AA	BB	BB	BB	BB	BB	AA	BB	AA	BB	BB	AA	AA	AA	BB	AA	BB	BB	AA	BB	AA	AA	AA	BB	AA	BB	AA	BB	AA	BB	AA	AA	BB	AA	BB	-	BB	BB	AA	AA	AA	AA	AA
SNP-75325427_2D	2D	3.08525	2D.1	BB	BB	BB	AA	BB	BB	BB	BB	BB	AA	BB	AA	BB	BB	AA	AA	AA	BB	AA	BB	BB	AA	BB	AA	AA	AA	BB	AA	BB	AA	BB	AA	BB	AA	AA	BB	AA	BB	-	BB	BB	AA	AA	AA	AA	AA
SNP-76704165_2D	2D	3.08525	2D.1	BB	BB	BB	AA	BB	BB	BB	BB	BB	AA	BB	AA	BB	BB	AA	AA	AA	BB	AA	BB	BB	AA	BB	AA	AA	AA	BB	AA	BB	AA	BB	AA	BB	AA	AA	BB	AA	BB	-	BB	BB	AA	AA	AA	AA	AA
SNP-76724129_2D	2D	3.08525	2D.1	BB	BB	BB	AA	BB	BB	BB	BB	BB	AA	BB	AA	BB	BB	AA	AA	AA	BB	AA	BB	BB	AA	BB	AA	AA	AA	BB	AA	BB	AA	BB	AA	BB	AA	AA	BB	AA	BB	-	BB	BB	AA	AA	AA	AA	AA
SNP-77958869_2D	2D	3.08525	2D.1	BB	BB	BB	AA	BB	BB	BB	BB	BB	AA	BB	AA	BB	BB	AA	AA	AA	BB	AA	BB	BB	AA	BB	AA	AA	AA	BB	AA	BB	AA	BB	AA	BB	AA	AA	BB	AA	BB	AA	BB	BB	AA	AA	AA	AA	AA
SNP-67798034_2D	2D	3.08525	2D.1	BB	BB	BB	AA	BB	BB	BB	BB	BB	AA	BB	AA	BB	BB	AA	AA	AA	BB	AA	BB	BB	AA	BB	AA	-	AA	BB	AA	BB	AA	BB	AA	BB	AA	AA	BB	AA	BB	-	BB	BB	AA	AA	AA	AA	AA
SNP-67840519_2D	2D	3.08525	2D.1	BB	BB	BB	AA	BB	BB	BB	BB	BB	AA	BB	AA	BB	BB	AA	AA	AA	BB	AA	BB	BB	AA	BB	AA	-	AA	BB	AA	BB	AA	BB	AA	BB	AA	AA	BB	AA	BB	-	BB	BB	AA	AA	AA	AA	AA
SNP-67935935_2D	2D	3.08525	2D.1	BB	BB	BB	AA	BB	BB	BB	BB	BB	AA	BB	AA	BB	BB	AA	AA	AA	BB	AA	BB	BB	AA	BB	AA	-	AA	BB	AA	BB	AA	BB	AA	BB	AA	AA	BB	AA	BB	AA	BB	BB	AA	AA	AA	AA	AA
SNP-67930674_2D	2D	3.68804	2D.1	BB	BB	BB	AA	BB	BB	BB	BB	BB	AA	BB	AA	BB	BB	AA	AA	AA	BB	AA	BB	BB	AA	BB	AA	BB	AA	BB	AA	BB	AA	BB	AA	BB	AA	AA	BB	AA	BB	AA	BB	BB	AA	AA	AA	AA	AA
SNP-59361155_2D	2D	4.81182	2D.1	BB	BB	BB	AA	BB	BB	BB	BB	BB	AA	BB	AA	BB	AA	AA	AA	AA	BB	AA	BB	BB	AA	BB	AA	AA	AA	BB	AA	BB	AA	BB	AA	BB	AA	AA	BB	AA	BB	AA	BB	BB	AA	AA	AA	AA	AA
SNP-59776404_2D	2D	4.81182	2D.1	BB	BB	BB	AA	BB	BB	BB	BB	BB	AA	BB	AA	BB	AA	AA	AA	AA	BB	AA	BB	BB	AA	BB	AA	AA	AA	BB	AA	BB	AA	BB	AA	BB	AA	AA	BB	AA	BB	AA	BB	BB	AA	AA	AA	AA	AA
SNP-61401720_2D	2D	4.81182	2D.1	BB	BB	BB	AA	BB	BB	BB	BB	BB	AA	BB	AA	BB	AA	AA	AA	AA	BB	AA	BB	BB	AA	BB	AA	AA	AA	BB	AA	BB	AA	BB	AA	BB	AA	AA	BB	AA	BB	AA	BB	BB	AA	AA	AA	AA	AA
SNP-61914233_2D	2D	4.81182	2D.1	BB	BB	BB	AA	BB	BB	BB	BB	BB	AA	BB	AA	BB	AA	AA	AA	AA	BB	AA	BB	BB	AA	BB	AA	AA	AA	BB	AA	BB	AA	BB	AA	BB	AA	AA	BB	AA	BB	AA	BB	BB	AA	AA	AA	AA	AA
SNP-61992856_2D	2D	4.81182	2D.1	BB	BB	BB	AA	BB	BB	BB	BB	BB	AA	BB	AA	BB	AA	AA	AA	AA	BB	AA	BB	BB	AA	BB	AA	AA	AA	BB	AA	BB	AA	BB	AA	BB	AA	AA	BB	AA	BB	AA	BB	BB	AA	AA	AA	AA	AA
SNP-62642637_2D	2D	4.81182	2D.1	BB	BB	BB	AA	BB	BB	BB	BB	BB	AA	BB	AA	BB	AA	AA	AA	AA	BB	AA	BB	BB	AA	BB	AA	AA	AA	BB	AA	BB	AA	BB	AA	BB	AA	AA	BB	AA	BB	AA	BB	BB	AA	AA	AA	AA	AA
SNP-63092026_2D	2D	4.81182	2D.1	BB	BB	BB	AA	BB	BB	BB	BB	BB	AA	BB	AA	BB	AA	AA	AA	-	BB	AA	BB	BB	AA	BB	AA	AA	AA	BB	AA	BB	AA	BB	AA	BB	AA	AA	BB	AA	BB	AA	BB	BB	AA	AA	AA	AA	AA
SNP-63370142_2D	2D	4.81182	2D.1	BB	BB	BB	AA	BB	BB	BB	BB	BB	AA	BB	AA	BB	AA	AA	AA	-	BB	AA	BB	BB	AA	BB	AA	AA	AA	BB	AA	BB	AA	BB	AA	BB	AA	AA	BB	AA	BB	AA	BB	BB	AA	AA	AA	AA	AA
SNP-63524082_2D	2D	4.81182	2D.1	BB	BB	BB	AA	BB	BB	BB	BB	BB	AA	BB	AA	BB	AA	AA	AA	-	BB	AA	BB	BB	AA	BB	AA	AA	AA	BB	AA	BB	AA	BB	AA	BB	AA	AA	BB	AA	BB	AA	BB	BB	AA	AA	AA	AA	AA
SNP-66666182_2D	2D	4.81182	2D.1	BB	BB	BB	AA	BB	BB	BB	BB	BB	AA	BB	AA	BB	AA	AA	AA	-	BB	AA	BB	BB	AA	BB	AA	AA	AA	BB	AA	BB	AA	BB	AA	BB	AA	AA	BB	AA	BB	AA	BB	BB	AA	AA	AA	AA	AA
SNP-67262010_2D	2D	4.81182	2D.1	BB	BB	BB	AA	BB	BB	BB	BB	BB	AA	BB	AA	BB	AA	AA	AA	AA	BB	AA	BB	BB	AA	BB	AA	AA	AA	BB	AA	BB	AA	BB	AA	BB	AA	AA	BB	AA	BB	-	BB	BB	AA	AA	AA	AA	AA
SNP-67262523_2D	2D	4.81182	2D.1	BB	BB	BB	AA	BB	BB	BB	BB	BB	AA	BB	AA	BB	AA	AA	AA	AA	BB	AA	BB	BB	AA	BB	AA	AA	AA	BB	AA	BB	AA	BB	AA	BB	AA	AA	BB	AA	BB	-	BB	BB	AA	AA	AA	AA	AA
SNP-59041143_2D	2D	4.81182	2D.1	BB	BB	BB	AA	BB	BB	BB	BB	BB	AA	BB	AA	BB	AA	AA	AA	AA	BB	AA	BB	BB	AA	BB	AA	-	AA	BB	AA	BB	AA	BB	AA	BB	AA	AA	BB	AA	BB	-	BB	BB	AA	AA	AA	AA	AA
SNP-58669949_2D	2D	5.39541	2D.1	BB	BB	BB	AA	BB	BB	-	BB	BB	-	BB	AA	BB	AA	AA	-	AA	BB	AA	BB	BB	AA	BB	-	BB	AA	BB	AA	BB	AA	BB	AA	BB	AA	AA	BB	AA	BB	-	BB	BB	AA	AA	AA	AA	AA
SNP-58881353_2D	2D	5.39541	2D.1	BB	BB	BB	AA	BB	BB	BB	BB	BB	AA	BB	AA	BB	AA	AA	-	AA	BB	AA	BB	BB	AA	BB	AA	BB	AA	BB	AA	BB	AA	BB	AA	BB	AA	AA	BB	AA	BB	-	BB	BB	AA	AA	AA	AA	AA
SNP-58882578_2D	2D	5.39541	2D.1	BB	BB	BB	AA	BB	BB	BB	BB	BB	AA	BB	AA	BB	AA	AA	AA	AA	BB	AA	BB	BB	AA	BB	AA	BB	AA	BB	AA	BB	AA	BB	AA	BB	AA	AA	BB	AA	BB	-	BB	BB	AA	AA	AA	AA	AA
SNP-54470957_2D	2D	6.56897	2D.1	BB	BB	BB	AA	BB	BB	BB	BB	BB	AA	BB	AA	BB	AA	AA	AA	AA	BB	AA	BB	BB	AA	BB	AA	BB	AA	BB	AA	BB	AA	BB	AA	BB	AA	AA	BB	AA	BB	-	BB	BB	AA	AA	AA	AA	BB
SNP-52156890_2D	2D	6.56897	2D.1	BB	BB	BB	AA	BB	BB	BB	-	BB	AA	BB	AA	BB	AA	AA	AA	AA	BB	AA	BB	BB	AA	BB	AA	BB	AA	BB	AA	BB	-	BB	AA	BB	AA	-	BB	AA	-	-	BB	BB	AA	AA	AA	AA	BB
SNP-52581294_2D	2D	6.56897	2D.1	BB	BB	BB	AA	BB	BB	BB	BB	BB	AA	BB	AA	BB	AA	AA	AA	AA	BB	AA	BB	BB	AA	BB	AA	BB	AA	BB	AA	BB	AA	BB	AA	BB	AA	-	BB	AA	-	-	BB	BB	AA	AA	AA	AA	BB
SNP-52590011_2D	2D	6.56897	2D.1	BB	BB	BB	AA	BB	BB	BB	BB	BB	AA	BB	AA	BB	AA	AA	AA	AA	BB	AA	BB	BB	AA	BB	AA	BB	AA	BB	AA	BB	AA	BB	AA	BB	AA	-	BB	AA	-	-	BB	BB	AA	AA	AA	AA	BB
SNP-53586647_2D	2D	6.56897	2D.1	BB	BB	BB	AA	BB	BB	BB	BB	BB	AA	BB	AA	BB	AA	AA	AA	AA	BB	AA	BB	BB	AA	BB	AA	BB	AA	BB	AA	BB	AA	BB	AA	BB	AA	-	BB	AA	BB	-	BB	BB	AA	AA	AA	AA	BB
SNP-52146808_2D	2D	9.84885	2D.1	BB	BB	BB	AA	BB	BB	AA	AA	BB	AA	BB	AA	BB	AA	AA	AA	AA	BB	AA	BB	BB	AA	BB	AA	BB	AA	BB	AA	BB	-	BB	AA	-	AA	-	BB	AA	-	-	BB	BB	AA	AA	AA	AA	BB
SNP-51867502_2D	2D	13.0435	2D.1	BB	BB	BB	AA	BB	BB	-	BB	BB	AA	BB	AA	BB	AA	AA	AA	AA	BB	AA	BB	BB	AA	BB	AA	BB	AA	BB	AA	BB	-	BB	AA	-	AA	BB	BB	AA	BB	AA	BB	BB	AA	AA	AA	AA	BB
SNP-52156879_2D	2D	13.0435	2D.1	BB	BB	BB	AA	BB	BB	-	-	BB	AA	BB	AA	BB	AA	AA	AA	AA	BB	AA	BB	BB	AA	BB	AA	BB	AA	BB	AA	BB	BB	BB	AA	-	AA	-	BB	AA	-	-	BB	BB	AA	AA	AA	AA	BB
SNP-48943026_2D	2D	14.8671	2D.1	BB	BB	BB	AA	BB	BB	BB	BB	BB	AA	BB	AA	BB	AA	AA	AA	AA	BB	AA	AA	BB	AA	BB	AA	AA	BB	BB	AA	BB	AA	BB	AA	BB	AA	-	BB	AA	BB	AA	BB	BB	AA	AA	AA	AA	BB
SNP-49145457_2D	2D	14.8671	2D.1	BB	BB	BB	AA	BB	BB	BB	BB	BB	AA	BB	AA	BB	AA	AA	AA	AA	BB	AA	AA	BB	AA	BB	AA	AA	BB	BB	AA	BB	AA	BB	AA	BB	AA	-	BB	AA	BB	AA	BB	BB	AA	AA	AA	AA	BB
SNP-49788149_2D	2D	14.8671	2D.1	BB	BB	BB	AA	BB	BB	BB	BB	BB	AA	BB	AA	BB	AA	AA	AA	AA	BB	AA	AA	BB	AA	BB	AA	AA	BB	BB	AA	BB	AA	BB	AA	BB	AA	-	BB	AA	BB	AA	BB	BB	AA	AA	AA	AA	BB
SNP-50384402_2D	2D	14.8671	2D.1	BB	BB	BB	AA	BB	BB	BB	BB	BB	AA	BB	AA	BB	AA	AA	AA	AA	BB	AA	AA	BB	AA	BB	AA	AA	BB	BB	AA	BB	AA	BB	AA	BB	AA	-	BB	AA	BB	AA	BB	BB	AA	AA	AA	AA	BB
SNP-50405385_2D	2D	14.8671	2D.1	BB	BB	BB	AA	BB	BB	BB	BB	BB	AA	BB	AA	BB	AA	AA	AA	AA	BB	AA	AA	BB	AA	BB	AA	AA	BB	BB	AA	BB	AA	BB	AA	BB	AA	-	BB	AA	BB	AA	BB	BB	AA	AA	AA	AA	BB
SNP-50446985_2D	2D	14.8671	2D.1	BB	BB	BB	AA	BB	BB	BB	BB	BB	AA	BB	AA	BB	AA	AA	AA	AA	BB	AA	AA	BB	AA	BB	AA	AA	BB	BB	AA	BB	AA	BB	AA	BB	AA	-	BB	AA	BB	AA	BB	BB	AA	AA	AA	AA	BB
SNP-50683819_2D	2D	14.8671	2D.1	BB	BB	BB	AA	BB	BB	BB	BB	BB	AA	BB	AA	BB	AA	AA	AA	AA	BB	AA	AA	BB	AA	BB	AA	AA	BB	BB	AA	BB	AA	BB	AA	BB	AA	-	BB	AA	BB	AA	BB	BB	AA	AA	AA	AA	BB
SNP-41504315_2D	2D	16.7628	2D.1	BB	BB	BB	AA	BB	BB	BB	BB	BB	AA	BB	AA	BB	AA	AA	AA	AA	BB	AA	AA	BB	AA	BB	AA	AA	BB	BB	AA	BB	AA	BB	AA	BB	AA	-	BB	BB	BB	AA	BB	AA	AA	AA	AA	AA	BB
SNP-42481306_2D	2D	16.7628	2D.1	BB	BB	BB	AA	BB	BB	BB	BB	BB	AA	BB	AA	BB	AA	AA	AA	AA	BB	AA	AA	BB	AA	BB	AA	AA	BB	BB	AA	BB	AA	BB	AA	BB	AA	-	BB	-	BB	AA	BB	AA	AA	AA	AA	AA	BB
SNP-42623805_2D	2D	16.7628	2D.1	BB	BB	BB	AA	BB	BB	BB	BB	BB	AA	BB	AA	BB	AA	AA	AA	AA	BB	AA	AA	BB	AA	BB	AA	AA	BB	BB	AA	BB	AA	BB	AA	BB	AA	BB	BB	-	BB	AA	BB	AA	AA	AA	AA	AA	BB
SNP-39314830_2D	2D	18.0655	2D.1	BB	BB	BB	AA	BB	BB	BB	BB	BB	AA	BB	AA	BB	AA	AA	AA	AA	BB	AA	AA	BB	AA	BB	AA	AA	BB	BB	AA	BB	AA	BB	AA	BB	AA	-	BB	AA	BB	AA	BB	AA	AA	AA	AA	AA	-
SNP-39774272_2D	2D	18.0655	2D.1	BB	BB	BB	AA	BB	BB	BB	BB	BB	AA	BB	AA	BB	AA	AA	AA	AA	BB	AA	AA	BB	AA	BB	AA	AA	BB	BB	AA	BB	AA	BB	AA	BB	AA	-	BB	AA	BB	AA	BB	AA	AA	AA	AA	AA	-
SNP-40982664_2D	2D	18.0655	2D.1	BB	BB	BB	AA	BB	BB	BB	BB	BB	AA	BB	AA	BB	AA	AA	AA	AA	BB	AA	AA	BB	AA	BB	AA	AA	BB	BB	AA	BB	AA	BB	AA	-	AA	-	BB	AA	-	-	BB	AA	AA	AA	AA	AA	BB
SNP-40982693_2D	2D	18.0655	2D.1	BB	BB	BB	AA	BB	BB	BB	BB	BB	AA	BB	AA	BB	AA	AA	AA	AA	BB	AA	AA	BB	AA	BB	AA	AA	BB	BB	AA	BB	AA	BB	AA	-	AA	-	BB	AA	-	-	BB	AA	AA	AA	AA	AA	BB
SNP-41485641_2D	2D	18.0655	2D.1	BB	BB	BB	AA	BB	BB	BB	BB	BB	AA	BB	AA	BB	AA	AA	AA	AA	BB	AA	AA	BB	AA	BB	AA	AA	BB	BB	AA	BB	AA	BB	AA	BB	AA	-	BB	AA	-	-	BB	AA	AA	AA	AA	AA	BB
SNP-41495034_2D	2D	18.0655	2D.1	BB	BB	BB	AA	BB	BB	BB	BB	BB	AA	BB	AA	BB	AA	AA	AA	AA	BB	AA	AA	BB	AA	BB	AA	AA	BB	BB	AA	BB	AA	BB	AA	BB	AA	-	BB	AA	BB	AA	BB	AA	AA	AA	AA	AA	BB
SNP-46693595_2D	2D	18.0655	2D.1	BB	BB	BB	AA	BB	BB	BB	-	BB	AA	BB	-	BB	AA	AA	-	AA	BB	-	AA	BB	AA	BB	AA	AA	BB	BB	AA	BB	AA	-	AA	BB	AA	-	BB	AA	BB	AA	BB	AA	AA	AA	AA	AA	BB
SNP-47662173_2D	2D	18.0655	2D.1	BB	BB	BB	AA	BB	BB	BB	-	BB	AA	BB	-	BB	AA	AA	-	AA	BB	-	AA	BB	AA	BB	AA	AA	BB	BB	AA	BB	AA	-	AA	BB	AA	-	BB	AA	BB	AA	BB	AA	AA	AA	AA	AA	BB
SNP-47668244_2D	2D	18.0655	2D.1	BB	BB	BB	AA	BB	BB	BB	BB	BB	AA	BB	AA	BB	AA	AA	AA	AA	BB	AA	AA	BB	AA	BB	AA	AA	BB	BB	AA	BB	AA	BB	AA	BB	AA	-	BB	AA	BB	AA	BB	AA	AA	AA	AA	AA	BB
SNP-47720545_2D	2D	18.0655	2D.1	BB	BB	BB	AA	BB	BB	BB	BB	BB	AA	BB	AA	BB	AA	AA	AA	AA	BB	AA	AA	BB	AA	BB	AA	AA	BB	BB	AA	BB	AA	BB	AA	BB	AA	-	BB	AA	BB	AA	BB	AA	AA	AA	AA	AA	BB
SNP-462313247_1C	2D	18.889	2D.1	BB	BB	BB	AA	-	BB	BB	BB	BB	AA	BB	AA	BB	AA	AA	AA	AA	BB	AA	AA	BB	AA	BB	AA	BB	BB	BB	AA	BB	AA	BB	AA	-	AA	BB	BB	AA	BB	AA	BB	-	AA	AA	AA	AA	BB
SNP-40264286_2D	2D	18.889	2D.1	BB	BB	BB	AA	BB	BB	BB	BB	BB	AA	BB	AA	BB	AA	AA	AA	AA	BB	AA	AA	BB	AA	BB	AA	BB	BB	BB	AA	BB	AA	BB	AA	BB	AA	-	BB	AA	BB	-	BB	AA	AA	AA	AA	AA	-
SNP-40278911_2D	2D	18.889	2D.1	BB	BB	BB	AA	BB	BB	BB	BB	BB	AA	BB	AA	BB	AA	AA	AA	AA	BB	AA	AA	BB	AA	BB	AA	BB	BB	BB	AA	BB	AA	BB	AA	BB	AA	-	BB	AA	-	-	BB	AA	AA	AA	AA	AA	BB
SNP-40278949_2D	2D	18.889	2D.1	BB	BB	BB	AA	BB	BB	BB	BB	BB	AA	BB	AA	BB	AA	AA	AA	AA	BB	AA	AA	BB	AA	BB	AA	BB	BB	BB	AA	BB	AA	BB	AA	-	AA	-	BB	AA	-	-	BB	AA	AA	AA	AA	AA	BB
SNP-40965605_2D	2D	18.889	2D.1	BB	BB	BB	AA	BB	BB	BB	BB	BB	AA	BB	AA	BB	AA	AA	AA	AA	BB	AA	AA	BB	AA	BB	AA	BB	BB	BB	AA	BB	AA	BB	AA	-	AA	-	BB	AA	-	-	BB	AA	AA	AA	AA	AA	BB
SNP-42646923_2D	2D	18.889	2D.1	BB	BB	BB	AA	BB	BB	BB	BB	BB	AA	BB	AA	BB	AA	AA	AA	AA	BB	AA	AA	BB	AA	BB	AA	BB	BB	BB	AA	BB	AA	BB	AA	BB	AA	BB	BB	-	BB	AA	BB	AA	AA	AA	AA	AA	BB
SNP-42647418_2D	2D	18.889	2D.1	BB	BB	BB	AA	BB	BB	BB	BB	BB	AA	BB	AA	BB	AA	AA	AA	AA	BB	AA	AA	BB	AA	BB	AA	BB	BB	BB	AA	BB	AA	BB	AA	BB	AA	BB	BB	-	BB	AA	BB	AA	AA	AA	AA	AA	BB
SNP-43473120_2D	2D	18.889	2D.1	BB	BB	BB	AA	BB	BB	BB	BB	BB	AA	BB	AA	BB	AA	AA	AA	AA	BB	AA	AA	BB	AA	BB	AA	BB	BB	BB	AA	BB	AA	BB	AA	BB	AA	BB	BB	-	BB	AA	BB	AA	AA	AA	AA	AA	BB
SNP-43802619_2D	2D	18.889	2D.1	BB	BB	BB	AA	BB	BB	BB	BB	BB	AA	BB	AA	BB	AA	AA	AA	AA	BB	AA	AA	BB	AA	BB	AA	BB	BB	BB	AA	BB	AA	BB	AA	BB	AA	BB	BB	AA	BB	AA	BB	AA	AA	AA	AA	AA	BB
SNP-44536771_2D	2D	18.889	2D.1	BB	BB	BB	AA	BB	BB	BB	BB	BB	AA	BB	AA	BB	AA	AA	AA	AA	BB	AA	AA	BB	AA	BB	AA	BB	BB	BB	AA	BB	AA	BB	AA	BB	AA	-	BB	AA	BB	AA	BB	AA	AA	AA	AA	AA	BB
SNP-45315639_2D	2D	18.889	2D.1	-	BB	BB	AA	BB	BB	BB	BB	BB	AA	BB	AA	BB	AA	AA	AA	AA	BB	AA	AA	BB	AA	BB	AA	BB	BB	BB	AA	BB	AA	BB	AA	BB	AA	-	-	AA	BB	AA	BB	AA	AA	AA	AA	AA	BB
SNP-45315706_2D	2D	18.889	2D.1	-	BB	BB	AA	BB	BB	BB	BB	BB	AA	BB	AA	BB	AA	AA	AA	AA	BB	AA	AA	BB	AA	BB	AA	BB	BB	BB	AA	BB	AA	BB	AA	BB	AA	-	-	AA	BB	AA	BB	AA	AA	AA	AA	AA	BB
SNP-45373749_2D	2D	18.889	2D.1	-	BB	BB	AA	BB	BB	BB	BB	BB	AA	BB	AA	BB	AA	AA	AA	AA	BB	AA	AA	BB	AA	BB	AA	BB	BB	BB	AA	BB	AA	BB	AA	BB	AA	-	-	AA	BB	AA	BB	AA	AA	AA	AA	AA	BB
SNP-45438049_2D	2D	18.889	2D.1	BB	BB	BB	AA	BB	BB	BB	BB	BB	AA	BB	AA	BB	AA	AA	AA	AA	BB	AA	AA	BB	AA	BB	AA	BB	BB	BB	AA	BB	AA	BB	AA	BB	AA	-	BB	AA	BB	AA	BB	AA	AA	AA	AA	AA	BB
SNP-45444312_2D	2D	18.889	2D.1	BB	BB	BB	AA	BB	BB	BB	BB	BB	AA	BB	AA	BB	AA	AA	AA	AA	BB	AA	-	BB	AA	BB	AA	BB	BB	BB	AA	BB	AA	BB	AA	BB	AA	-	-	AA	BB	AA	BB	AA	AA	AA	AA	AA	BB
SNP-45791868_2D	2D	18.889	2D.1	BB	BB	BB	AA	BB	BB	BB	-	BB	AA	BB	AA	BB	AA	AA	AA	AA	BB	AA	-	BB	AA	BB	AA	BB	BB	BB	AA	BB	AA	BB	AA	BB	AA	-	-	AA	BB	AA	BB	AA	AA	AA	AA	AA	BB
SNP-51218953_2D	2D	18.889	2D.1	BB	BB	BB	AA	BB	BB	BB	BB	BB	AA	BB	AA	BB	AA	AA	AA	AA	BB	AA	AA	BB	AA	BB	AA	BB	BB	BB	AA	BB	AA	BB	AA	BB	AA	BB	BB	AA	BB	AA	BB	BB	AA	AA	AA	AA	BB
SNP-44695220_2D	2D	19.6609	2D.1	BB	BB	BB	AA	BB	BB	BB	BB	BB	AA	BB	AA	BB	AA	AA	AA	AA	BB	AA	AA	BB	AA	BB	AA	BB	BB	BB	AA	BB	-	BB	AA	BB	AA	-	BB	AA	BB	AA	BB	AA	AA	AA	AA	AA	BB
SNP-44760562_2D	2D	19.6609	2D.1	-	BB	BB	AA	BB	BB	BB	BB	BB	AA	BB	AA	BB	AA	AA	AA	AA	BB	AA	AA	BB	AA	BB	AA	BB	BB	BB	AA	BB	-	BB	AA	BB	AA	-	-	AA	BB	AA	BB	AA	AA	AA	AA	AA	BB
SNP-44805655_2D	2D	19.6609	2D.1	-	BB	BB	AA	BB	BB	BB	BB	BB	AA	BB	AA	BB	AA	AA	AA	AA	BB	AA	AA	BB	AA	BB	AA	BB	BB	BB	AA	BB	-	BB	AA	BB	AA	-	-	AA	BB	AA	BB	AA	AA	AA	AA	AA	BB
SNP-45057424_2D	2D	19.6609	2D.1	-	BB	BB	AA	BB	BB	BB	BB	BB	AA	BB	AA	BB	AA	AA	AA	AA	BB	AA	AA	BB	AA	BB	AA	BB	BB	BB	AA	BB	-	BB	AA	BB	AA	-	-	AA	BB	AA	BB	AA	AA	AA	AA	AA	BB
SNP-145515710_2D	2D	47.0202	2D.3	BB	AA	AA	AA	BB	BB	BB	AA	AA	AA	AA	AA	AA	BB	AA	BB	AA	BB	BB	BB	AA	BB	BB	AA	BB	BB	BB	AA	AA	BB	AA	AA	BB	AA	-	BB	AA	AA	AA	AA	AA	AA	AA	AA	AA	BB
SNP-145848862_2D	2D	47.0202	2D.3	BB	AA	AA	AA	BB	-	BB	AA	AA	AA	AA	AA	AA	BB	AA	BB	AA	BB	BB	BB	AA	BB	BB	AA	BB	BB	BB	AA	AA	BB	AA	AA	BB	AA	-	BB	AA	AA	AA	AA	AA	AA	AA	AA	AA	BB
SNP-146196837_2D	2D	47.0202	2D.3	BB	AA	AA	AA	BB	-	BB	AA	AA	AA	AA	AA	AA	BB	AA	-	AA	BB	BB	BB	AA	BB	BB	AA	BB	BB	BB	AA	AA	BB	AA	AA	BB	AA	-	BB	AA	AA	AA	AA	AA	AA	AA	AA	AA	BB
SNP-136808931_2D	2D	66.7703	2D.3	BB	AA	AA	BB	BB	AA	BB	BB	AA	AA	BB	AA	BB	BB	AA	AA	AA	BB	BB	BB	BB	AA	BB	AA	BB	BB	BB	AA	BB	AA	BB	BB	BB	AA	BB	BB	BB	BB	AA	BB	BB	AA	AA	AA	BB	BB
SNP-136986037_2D	2D	66.7703	2D.3	BB	AA	AA	BB	BB	AA	BB	BB	AA	AA	BB	AA	BB	BB	AA	AA	AA	BB	BB	BB	BB	AA	BB	AA	BB	BB	BB	AA	BB	AA	BB	BB	BB	AA	BB	BB	BB	BB	AA	BB	BB	AA	AA	AA	BB	BB
SNP-137079027_2D	2D	67.6017	2D.3	BB	AA	AA	BB	BB	AA	BB	BB	AA	AA	BB	AA	BB	BB	AA	AA	AA	BB	BB	BB	BB	AA	BB	AA	BB	BB	BB	AA	BB	AA	BB	BB	BB	AA	BB	BB	BB	BB	AA	BB	BB	AA	AA	AA	BB	BB
SNP-137579484_2D	2D	67.6017	2D.3	BB	AA	AA	BB	BB	AA	BB	BB	AA	AA	BB	AA	BB	BB	AA	AA	AA	BB	BB	BB	BB	AA	BB	AA	BB	BB	BB	AA	BB	AA	BB	BB	BB	AA	BB	BB	BB	BB	AA	BB	BB	AA	AA	AA	BB	BB
SNP-137742947_2D	2D	67.6017	2D.3	BB	AA	AA	BB	BB	AA	BB	BB	AA	AA	BB	AA	BB	BB	AA	AA	AA	BB	BB	BB	BB	AA	BB	AA	BB	BB	BB	AA	BB	AA	BB	BB	BB	AA	BB	BB	BB	BB	AA	BB	BB	AA	AA	AA	BB	BB
SNP-137879881_2D	2D	67.6017	2D.3	BB	AA	AA	BB	BB	AA	BB	BB	AA	AA	BB	AA	BB	BB	AA	AA	AA	BB	BB	BB	BB	AA	BB	AA	BB	BB	BB	AA	BB	AA	BB	BB	BB	AA	BB	BB	BB	BB	AA	BB	BB	AA	AA	AA	BB	BB
SNP-139428827_2D	2D	67.6017	2D.3	BB	AA	AA	BB	BB	AA	BB	BB	AA	AA	BB	AA	BB	BB	AA	AA	AA	BB	BB	BB	BB	AA	BB	AA	BB	BB	BB	AA	BB	AA	BB	BB	BB	AA	BB	BB	BB	BB	AA	BB	BB	AA	AA	AA	BB	BB
SNP-139444787_2D	2D	67.6017	2D.3	BB	AA	AA	BB	BB	AA	BB	BB	AA	AA	BB	AA	BB	BB	AA	AA	AA	BB	BB	BB	BB	AA	BB	AA	BB	BB	BB	AA	BB	AA	BB	BB	BB	AA	BB	BB	BB	BB	-	BB	BB	AA	AA	AA	BB	BB
SNP-137079024_2D	2D	67.6017	2D.3	BB	AA	AA	BB	BB	AA	BB	BB	AA	AA	BB	AA	BB	BB	AA	AA	AA	BB	BB	BB	BB	AA	BB	AA	BB	BB	BB	AA	BB	AA	BB	BB	BB	AA	BB	BB	BB	BB	AA	BB	BB	AA	AA	AA	BB	BB
SNP-140368826_2D	2D	69.0584	2D.3	BB	AA	AA	BB	BB	AA	BB	BB	AA	AA	BB	AA	BB	BB	AA	AA	AA	BB	BB	BB	BB	AA	BB	AA	BB	BB	BB	AA	BB	AA	BB	BB	BB	AA	-	BB	BB	BB	-	BB	BB	AA	AA	AA	BB	BB
SNP-140593686_2D	2D	69.0584	2D.3	BB	AA	AA	BB	BB	AA	BB	BB	AA	AA	BB	AA	BB	BB	AA	AA	AA	BB	BB	BB	BB	AA	BB	AA	BB	BB	BB	AA	BB	AA	BB	BB	BB	AA	-	BB	BB	BB	-	BB	BB	AA	AA	AA	BB	BB
SNP-140608455_2D	2D	69.0584	2D.3	BB	AA	AA	BB	BB	AA	BB	BB	AA	AA	BB	AA	BB	BB	AA	AA	AA	BB	BB	BB	BB	AA	BB	AA	BB	BB	BB	AA	BB	AA	BB	BB	BB	AA	-	BB	BB	BB	-	BB	BB	AA	AA	AA	BB	BB
SNP-141562768_2D	2D	69.0584	2D.3	BB	AA	AA	BB	BB	AA	BB	BB	AA	AA	BB	AA	BB	BB	AA	AA	AA	BB	BB	BB	BB	AA	BB	AA	BB	BB	BB	AA	BB	AA	BB	BB	BB	AA	-	BB	BB	BB	-	BB	BB	AA	AA	AA	BB	BB
SNP-141563652_2D	2D	69.0584	2D.3	BB	AA	AA	BB	BB	AA	BB	BB	AA	AA	BB	AA	BB	BB	AA	AA	AA	BB	BB	BB	BB	AA	BB	AA	BB	BB	BB	AA	BB	AA	BB	BB	BB	AA	-	BB	BB	BB	-	BB	BB	AA	AA	AA	BB	BB
SNP-141732442_2D	2D	69.0584	2D.3	BB	AA	AA	BB	BB	AA	BB	BB	AA	AA	BB	AA	BB	BB	AA	AA	AA	BB	BB	BB	BB	AA	BB	AA	BB	BB	BB	AA	BB	AA	BB	BB	BB	AA	-	BB	BB	BB	AA	BB	BB	AA	AA	AA	BB	BB
SNP-143825341_2D	2D	70.5842	2D.3	BB	AA	AA	BB	BB	AA	BB	BB	AA	AA	BB	AA	BB	BB	AA	AA	AA	BB	BB	BB	BB	BB	BB	AA	BB	BB	BB	AA	BB	AA	BB	BB	BB	AA	-	BB	AA	BB	AA	BB	BB	AA	AA	AA	BB	BB
SNP-143850491_2D	2D	70.5842	2D.3	BB	AA	AA	BB	BB	AA	BB	BB	AA	AA	BB	AA	BB	BB	AA	AA	AA	BB	BB	BB	BB	BB	BB	AA	BB	BB	BB	AA	BB	AA	BB	BB	BB	AA	-	BB	AA	BB	AA	BB	BB	AA	AA	AA	BB	BB
SNP-144313064_2D	2D	70.5842	2D.3	BB	AA	AA	BB	BB	AA	BB	BB	AA	AA	BB	AA	BB	BB	AA	-	AA	BB	BB	BB	BB	BB	BB	AA	BB	BB	BB	AA	BB	-	BB	BB	BB	AA	-	BB	AA	BB	AA	BB	BB	AA	AA	AA	BB	BB
SNP-147948210_2D	2D	74.0079	2D.3	BB	AA	AA	BB	BB	AA	BB	BB	AA	AA	BB	AA	BB	BB	AA	AA	AA	BB	BB	BB	-	BB	BB	AA	AA	BB	BB	AA	BB	AA	BB	-	BB	AA	-	BB	AA	BB	AA	AA	-	AA	AA	AA	BB	AA
SNP-148760356_2D	2D	74.0079	2D.3	BB	AA	AA	BB	BB	AA	BB	BB	AA	AA	BB	AA	BB	BB	AA	AA	AA	BB	BB	BB	BB	BB	BB	AA	AA	BB	BB	AA	BB	AA	BB	BB	BB	AA	-	BB	AA	BB	AA	AA	BB	AA	AA	AA	BB	AA
SNP-148808510_2D	2D	74.0079	2D.3	BB	AA	AA	BB	BB	AA	BB	BB	AA	AA	BB	AA	BB	BB	AA	AA	AA	BB	BB	BB	BB	BB	BB	AA	AA	BB	BB	AA	BB	AA	BB	BB	BB	AA	-	BB	AA	-	AA	AA	BB	AA	AA	AA	BB	AA
SNP-152836277_2D	2D	75.5531	2D.3	BB	AA	AA	BB	BB	AA	BB	BB	AA	AA	BB	AA	BB	BB	AA	AA	AA	BB	BB	BB	BB	BB	BB	AA	AA	BB	BB	AA	BB	AA	BB	BB	BB	AA	-	BB	AA	-	AA	AA	BB	AA	AA	AA	BB	AA
SNP-153177856_2D	2D	75.5531	2D.3	BB	AA	AA	BB	BB	AA	BB	BB	AA	AA	BB	AA	BB	BB	AA	AA	AA	BB	BB	BB	BB	BB	BB	AA	AA	BB	BB	AA	BB	AA	BB	BB	BB	AA	-	BB	AA	-	AA	AA	BB	AA	AA	AA	BB	AA
SNP-153463690_2D	2D	75.5531	2D.3	BB	AA	AA	BB	BB	AA	BB	BB	AA	AA	BB	AA	BB	BB	AA	AA	AA	BB	BB	BB	BB	BB	BB	AA	AA	BB	BB	AA	BB	AA	BB	BB	BB	AA	-	BB	AA	-	AA	AA	BB	AA	AA	AA	BB	AA
SNP-153696218_2D	2D	75.5531	2D.3	BB	AA	AA	BB	BB	AA	BB	BB	AA	AA	BB	AA	BB	BB	AA	AA	AA	BB	BB	BB	BB	BB	BB	AA	AA	BB	BB	AA	BB	AA	BB	BB	BB	AA	-	BB	AA	BB	AA	AA	BB	AA	AA	AA	BB	AA
SNP-153903958_2D	2D	75.5531	2D.3	BB	AA	AA	BB	BB	AA	BB	BB	AA	AA	BB	AA	BB	BB	AA	AA	AA	BB	BB	BB	BB	BB	BB	AA	AA	BB	BB	AA	BB	AA	BB	BB	BB	AA	-	BB	AA	BB	AA	AA	BB	AA	AA	AA	BB	AA
SNP-154147985_2D	2D	75.5531	2D.3	BB	AA	AA	BB	BB	AA	BB	BB	AA	AA	BB	AA	BB	BB	AA	AA	AA	BB	BB	BB	BB	BB	BB	AA	AA	BB	BB	AA	BB	AA	BB	BB	BB	AA	-	BB	AA	BB	AA	AA	BB	AA	AA	AA	BB	AA
SNP-154148492_2D	2D	75.5531	2D.3	BB	AA	AA	BB	BB	AA	BB	BB	AA	AA	BB	AA	BB	BB	AA	AA	AA	BB	BB	BB	BB	BB	BB	AA	AA	BB	BB	AA	BB	AA	BB	BB	BB	AA	-	BB	AA	BB	AA	AA	BB	AA	AA	AA	BB	AA
SNP-154177347_2D	2D	75.5531	2D.3	BB	AA	AA	BB	BB	AA	BB	BB	AA	AA	BB	AA	BB	BB	AA	AA	AA	BB	BB	BB	BB	BB	BB	AA	AA	BB	BB	AA	BB	AA	BB	BB	BB	AA	-	BB	AA	BB	AA	AA	BB	AA	AA	AA	BB	AA
SNP-154334071_2D	2D	75.5531	2D.3	BB	AA	AA	BB	BB	AA	BB	BB	AA	-	BB	AA	BB	BB	AA	AA	AA	BB	BB	BB	BB	BB	BB	AA	AA	BB	BB	AA	BB	AA	BB	BB	BB	AA	-	BB	AA	BB	AA	AA	BB	AA	AA	AA	BB	AA
SNP-154432942_2D	2D	75.5531	2D.3	BB	AA	AA	BB	BB	AA	BB	BB	AA	-	BB	AA	BB	BB	AA	AA	AA	BB	BB	BB	BB	BB	BB	AA	AA	BB	BB	AA	BB	AA	BB	BB	BB	AA	-	BB	AA	BB	AA	AA	BB	AA	AA	AA	BB	AA
SNP-154669020_2D	2D	75.5531	2D.3	BB	AA	AA	BB	BB	AA	BB	BB	AA	-	BB	AA	BB	BB	AA	AA	AA	BB	BB	BB	BB	BB	BB	AA	AA	BB	BB	AA	BB	AA	BB	BB	BB	AA	-	BB	AA	BB	AA	AA	BB	AA	AA	AA	BB	AA
SNP-156251246_2D	2D	76.6227	2D.3	BB	AA	AA	BB	BB	AA	BB	BB	AA	AA	BB	AA	BB	BB	AA	AA	AA	BB	BB	BB	BB	BB	BB	AA	AA	BB	BB	AA	BB	AA	BB	BB	BB	AA	-	BB	AA	-	AA	AA	BB	AA	AA	AA	BB	AA
SNP-156618273_2D	2D	76.6227	2D.3	BB	AA	AA	BB	BB	AA	BB	BB	AA	AA	BB	AA	BB	BB	AA	AA	AA	BB	BB	BB	BB	BB	BB	AA	AA	BB	BB	AA	BB	AA	BB	BB	BB	AA	-	BB	AA	-	AA	AA	BB	AA	AA	AA	BB	AA
SNP-157035763_2D	2D	76.6227	2D.3	BB	AA	AA	BB	BB	AA	BB	BB	AA	AA	BB	AA	BB	BB	AA	AA	AA	BB	BB	BB	BB	BB	BB	AA	AA	BB	BB	AA	BB	AA	BB	BB	BB	AA	-	BB	AA	-	AA	AA	BB	AA	AA	AA	BB	AA
SNP-155084173_2D	2D	76.6227	2D.3	BB	AA	AA	BB	BB	AA	BB	BB	AA	-	BB	AA	BB	BB	AA	AA	AA	BB	BB	BB	BB	BB	BB	AA	AA	BB	BB	AA	BB	AA	BB	BB	BB	AA	-	BB	AA	-	AA	AA	BB	AA	AA	AA	BB	AA
SNP-164090623_2D	2D	80.0547	2D.3	BB	AA	AA	BB	BB	AA	BB	BB	AA	AA	BB	AA	BB	BB	AA	AA	AA	AA	BB	BB	BB	BB	BB	AA	AA	BB	BB	AA	BB	AA	AA	BB	AA	AA	-	BB	AA	BB	AA	AA	BB	AA	AA	AA	BB	AA
SNP-164516361_2D	2D	80.0547	2D.3	BB	AA	AA	BB	BB	AA	BB	BB	AA	AA	BB	AA	BB	BB	AA	AA	AA	AA	BB	BB	BB	BB	BB	AA	AA	BB	BB	AA	BB	-	AA	BB	AA	AA	BB	BB	AA	BB	AA	AA	BB	AA	AA	AA	BB	AA
SNP-177092347_2D	2D	99.4346	2D.4	BB	AA	AA	BB	BB	AA	BB	BB	BB	AA	AA	BB	BB	BB	AA	AA	AA	BB	BB	AA	BB	AA	BB	AA	BB	BB	BB	AA	BB	BB	AA	BB	AA	AA	AA	BB	AA	BB	AA	BB	AA	AA	BB	BB	BB	AA
SNP-177103270_2D	2D	99.4346	2D.4	BB	AA	AA	BB	BB	AA	BB	BB	BB	AA	AA	BB	BB	BB	AA	AA	AA	BB	BB	AA	BB	AA	BB	AA	BB	BB	BB	AA	BB	BB	AA	BB	AA	AA	AA	BB	AA	BB	AA	BB	AA	AA	BB	BB	BB	AA
SNP-177189868_2D	2D	99.4346	2D.4	BB	AA	AA	BB	BB	AA	BB	BB	BB	AA	AA	BB	BB	BB	AA	AA	AA	BB	BB	AA	BB	AA	BB	AA	BB	BB	BB	AA	BB	BB	AA	BB	AA	AA	AA	BB	AA	BB	AA	BB	AA	AA	BB	BB	BB	AA
SNP-177327785_2D	2D	99.4346	2D.4	BB	AA	AA	BB	BB	AA	BB	BB	BB	AA	AA	BB	BB	BB	AA	AA	AA	BB	BB	AA	BB	AA	BB	AA	BB	BB	BB	AA	BB	BB	AA	BB	AA	AA	AA	BB	AA	BB	AA	BB	AA	AA	BB	BB	BB	AA
SNP-177336284_2D	2D	99.4346	2D.4	BB	AA	AA	BB	BB	AA	BB	BB	BB	AA	AA	BB	BB	BB	AA	AA	AA	BB	BB	AA	BB	AA	BB	AA	BB	BB	BB	AA	BB	BB	AA	BB	AA	AA	AA	BB	AA	BB	AA	BB	AA	AA	BB	BB	BB	AA
SNP-177367116_2D	2D	99.4346	2D.4	BB	AA	AA	BB	BB	AA	BB	BB	BB	AA	AA	BB	BB	BB	AA	AA	AA	BB	BB	AA	BB	AA	BB	AA	BB	BB	BB	AA	BB	BB	AA	BB	AA	AA	AA	BB	AA	BB	AA	BB	AA	AA	BB	BB	BB	AA
SNP-177400754_2D	2D	99.4346	2D.4	BB	AA	AA	BB	BB	AA	BB	BB	BB	AA	AA	BB	BB	BB	AA	AA	AA	BB	BB	AA	BB	AA	BB	AA	BB	BB	BB	AA	BB	BB	AA	BB	AA	AA	AA	BB	AA	BB	AA	BB	AA	AA	BB	BB	BB	AA
SNP-177626391_2D	2D	99.4346	2D.4	BB	AA	AA	BB	BB	AA	BB	BB	BB	AA	AA	BB	BB	BB	AA	AA	AA	BB	BB	AA	BB	AA	BB	AA	BB	BB	BB	AA	BB	BB	AA	BB	AA	AA	AA	BB	AA	-	-	BB	AA	AA	BB	BB	BB	AA
SNP-177971505_2D	2D	99.4346	2D.4	BB	AA	AA	BB	BB	AA	BB	BB	BB	AA	AA	BB	BB	BB	AA	AA	AA	BB	BB	AA	BB	AA	BB	AA	BB	BB	BB	AA	BB	BB	AA	BB	AA	AA	AA	BB	AA	-	-	BB	AA	AA	BB	BB	BB	AA
SNP-179105549_2D	2D	99.9903	2D.4	BB	AA	BB	BB	BB	AA	BB	BB	BB	AA	AA	BB	BB	BB	AA	AA	AA	BB	BB	AA	BB	AA	BB	AA	BB	BB	BB	AA	BB	BB	AA	BB	AA	AA	AA	BB	AA	-	-	BB	AA	AA	BB	BB	BB	AA
SNP-179136191_2D	2D	99.9903	2D.4	BB	AA	BB	BB	BB	AA	BB	BB	BB	AA	AA	BB	BB	BB	AA	AA	AA	BB	BB	AA	BB	AA	BB	AA	BB	BB	BB	AA	BB	BB	AA	BB	AA	AA	AA	BB	AA	-	-	BB	AA	AA	BB	BB	BB	AA
SNP-179578630_2D	2D	99.9903	2D.4	BB	AA	BB	BB	BB	AA	BB	BB	BB	AA	AA	BB	BB	BB	AA	AA	AA	BB	BB	AA	BB	AA	BB	AA	BB	BB	BB	AA	BB	BB	AA	BB	AA	AA	AA	BB	AA	-	-	BB	AA	AA	BB	BB	BB	AA
SNP-180212966_2D	2D	99.9903	2D.4	BB	AA	BB	BB	BB	AA	BB	BB	BB	AA	AA	BB	BB	BB	AA	AA	AA	BB	BB	AA	BB	AA	BB	AA	BB	BB	BB	AA	BB	BB	AA	BB	AA	AA	AA	BB	AA	BB	-	BB	AA	AA	BB	BB	BB	AA
SNP-180296964_2D	2D	99.9903	2D.4	BB	AA	BB	BB	BB	AA	BB	BB	BB	AA	AA	BB	BB	BB	AA	AA	AA	BB	BB	AA	BB	AA	BB	AA	BB	BB	BB	AA	BB	BB	AA	BB	AA	AA	AA	BB	AA	BB	-	BB	AA	AA	BB	BB	BB	AA
SNP-180495003_2D	2D	99.9903	2D.4	BB	AA	BB	BB	BB	AA	BB	BB	BB	AA	AA	BB	BB	BB	AA	AA	AA	BB	BB	AA	BB	AA	BB	-	BB	BB	BB	AA	BB	BB	AA	BB	AA	AA	AA	BB	AA	BB	-	BB	AA	AA	BB	BB	BB	-
SNP-180664707_2D	2D	99.9903	2D.4	BB	AA	BB	BB	BB	AA	BB	BB	BB	AA	AA	BB	BB	BB	AA	AA	AA	BB	BB	AA	BB	AA	BB	-	BB	BB	BB	AA	BB	BB	AA	BB	AA	AA	AA	BB	AA	BB	AA	BB	AA	AA	BB	BB	BB	-
SNP-180683519_2D	2D	99.9903	2D.4	BB	AA	BB	BB	BB	AA	BB	BB	BB	AA	AA	BB	BB	BB	AA	AA	AA	BB	BB	AA	BB	AA	BB	-	BB	BB	BB	AA	BB	BB	AA	BB	AA	AA	AA	BB	AA	BB	AA	BB	AA	AA	BB	BB	BB	-
SNP-181163850_2D	2D	99.9903	2D.4	BB	AA	BB	BB	BB	AA	BB	BB	BB	AA	AA	BB	BB	BB	AA	AA	AA	BB	BB	AA	BB	AA	BB	-	BB	BB	BB	AA	BB	BB	AA	BB	AA	AA	AA	BB	AA	BB	AA	BB	AA	AA	BB	BB	BB	-
SNP-181439260_2D	2D	99.9903	2D.4	BB	AA	BB	BB	BB	AA	BB	BB	BB	AA	AA	BB	BB	BB	AA	AA	AA	BB	BB	AA	BB	AA	BB	-	BB	BB	BB	AA	BB	BB	AA	BB	AA	AA	AA	BB	AA	BB	AA	BB	AA	AA	BB	BB	BB	AA
SNP-181439301_2D	2D	99.9903	2D.4	BB	AA	BB	BB	BB	AA	BB	BB	BB	AA	AA	BB	BB	BB	AA	AA	AA	BB	BB	AA	BB	AA	BB	AA	BB	BB	BB	AA	BB	BB	AA	BB	AA	AA	AA	BB	AA	BB	AA	BB	AA	AA	BB	BB	BB	AA
SNP-181439351_2D	2D	99.9903	2D.4	BB	AA	BB	BB	BB	AA	BB	BB	BB	AA	AA	BB	BB	BB	AA	AA	AA	BB	BB	AA	BB	AA	BB	AA	BB	BB	BB	AA	BB	BB	AA	BB	AA	AA	AA	BB	AA	BB	AA	BB	AA	AA	BB	BB	BB	AA
SNP-181950007_2D	2D	99.9903	2D.4	BB	AA	BB	BB	BB	AA	BB	BB	BB	AA	AA	BB	BB	BB	AA	AA	AA	BB	BB	AA	BB	AA	BB	AA	BB	BB	BB	AA	BB	BB	AA	BB	AA	AA	AA	BB	AA	BB	AA	BB	AA	AA	BB	BB	BB	AA
SNP-182182924_2D	2D	99.9903	2D.4	BB	AA	BB	BB	BB	AA	BB	BB	BB	AA	AA	BB	BB	BB	AA	AA	AA	BB	BB	AA	BB	AA	BB	AA	BB	BB	BB	AA	BB	BB	AA	BB	AA	AA	AA	BB	AA	BB	AA	BB	AA	AA	BB	BB	BB	AA
SNP-182220227_2D	2D	99.9903	2D.4	BB	AA	BB	BB	BB	AA	BB	BB	BB	AA	AA	BB	BB	BB	AA	AA	AA	BB	BB	AA	BB	AA	BB	AA	BB	BB	BB	AA	BB	BB	AA	BB	AA	AA	AA	BB	AA	BB	AA	BB	AA	AA	BB	BB	BB	AA
SNP-182220305_2D	2D	99.9903	2D.4	BB	AA	BB	BB	BB	AA	BB	BB	BB	AA	AA	BB	BB	BB	AA	AA	AA	BB	BB	AA	BB	AA	BB	AA	BB	BB	BB	AA	BB	BB	AA	BB	AA	AA	AA	BB	AA	BB	AA	BB	AA	AA	BB	BB	BB	AA
SNP-182707941_2D	2D	99.9903	2D.4	BB	AA	BB	BB	BB	AA	BB	BB	BB	AA	AA	BB	BB	BB	AA	AA	AA	BB	BB	AA	BB	AA	BB	AA	BB	BB	BB	AA	BB	BB	AA	BB	AA	AA	AA	BB	AA	BB	AA	BB	AA	AA	BB	BB	BB	AA
SNP-182720269_2D	2D	99.9903	2D.4	BB	AA	BB	BB	BB	AA	BB	BB	BB	AA	AA	BB	BB	BB	AA	AA	AA	BB	BB	AA	BB	AA	BB	AA	BB	BB	BB	AA	BB	BB	AA	BB	AA	AA	AA	BB	AA	BB	AA	BB	AA	AA	BB	BB	BB	AA
SNP-182971584_2D	2D	99.9903	2D.4	BB	AA	BB	BB	BB	AA	BB	BB	BB	AA	AA	BB	BB	BB	AA	AA	AA	BB	BB	AA	BB	AA	BB	AA	BB	BB	BB	AA	BB	BB	AA	BB	AA	AA	AA	BB	AA	BB	AA	BB	AA	AA	BB	BB	BB	AA
SNP-183191163_2D	2D	99.9903	2D.4	BB	AA	BB	BB	BB	AA	BB	BB	BB	AA	AA	BB	BB	BB	AA	AA	AA	BB	BB	AA	BB	AA	BB	AA	BB	BB	BB	AA	BB	BB	AA	BB	AA	AA	AA	BB	AA	BB	AA	BB	AA	AA	BB	BB	BB	AA
SNP-183622378_2D	2D	99.9903	2D.4	BB	AA	BB	BB	BB	AA	BB	BB	BB	AA	AA	BB	BB	BB	AA	AA	AA	BB	BB	AA	BB	AA	BB	AA	BB	BB	BB	AA	BB	BB	AA	BB	AA	AA	AA	BB	AA	BB	AA	BB	AA	AA	BB	BB	BB	AA
SNP-183933065_2D	2D	99.9903	2D.4	BB	AA	BB	BB	BB	AA	BB	BB	BB	AA	AA	BB	BB	BB	AA	AA	AA	BB	BB	AA	BB	AA	BB	AA	BB	BB	BB	AA	BB	BB	AA	BB	AA	AA	AA	BB	AA	BB	AA	BB	AA	AA	BB	BB	BB	AA
SNP-184177318_2D	2D	99.9903	2D.4	BB	AA	BB	BB	BB	AA	BB	BB	BB	AA	AA	BB	BB	BB	AA	AA	AA	BB	BB	AA	BB	AA	BB	AA	BB	BB	BB	AA	BB	BB	AA	BB	AA	AA	AA	BB	AA	BB	AA	BB	AA	AA	BB	BB	BB	AA
SNP-184339432_2D	2D	99.9903	2D.4	BB	AA	BB	BB	BB	AA	BB	BB	BB	AA	AA	BB	BB	BB	AA	AA	AA	BB	BB	AA	BB	AA	BB	AA	BB	BB	BB	AA	BB	BB	AA	BB	AA	AA	AA	BB	AA	BB	AA	BB	AA	AA	BB	BB	BB	AA
SNP-185563583_2D	2D	101.138	2D.4	AA	AA	BB	BB	BB	AA	BB	BB	BB	AA	AA	BB	BB	BB	AA	AA	AA	BB	BB	AA	BB	BB	BB	AA	BB	BB	BB	AA	BB	BB	AA	BB	AA	AA	AA	BB	AA	BB	AA	BB	AA	AA	BB	BB	BB	AA
SNP-185699044_2D	2D	101.138	2D.4	AA	AA	BB	BB	BB	AA	BB	BB	BB	AA	AA	BB	BB	BB	AA	AA	AA	BB	BB	AA	BB	BB	BB	AA	BB	BB	BB	AA	BB	BB	AA	BB	AA	AA	AA	BB	AA	BB	AA	BB	AA	AA	BB	BB	BB	AA
SNP-186376320_2D	2D	101.138	2D.4	AA	AA	BB	BB	BB	AA	BB	BB	BB	AA	AA	BB	BB	BB	AA	AA	AA	BB	BB	AA	BB	BB	BB	AA	BB	BB	BB	AA	BB	BB	AA	BB	AA	AA	AA	BB	AA	-	AA	BB	AA	AA	BB	BB	BB	AA
SNP-186419688_2D	2D	101.138	2D.4	AA	AA	BB	BB	BB	AA	BB	BB	BB	AA	AA	BB	BB	BB	AA	AA	AA	BB	BB	AA	BB	BB	BB	AA	BB	BB	BB	AA	BB	BB	AA	BB	AA	AA	AA	BB	AA	-	AA	BB	AA	AA	BB	BB	BB	AA
SNP-189259212_2D	2D	104.023	2D.4	BB	BB	BB	BB	BB	AA	BB	BB	BB	AA	AA	BB	AA	BB	AA	AA	AA	BB	BB	AA	BB	BB	BB	AA	BB	BB	BB	AA	BB	BB	AA	BB	AA	AA	AA	BB	AA	-	AA	BB	AA	AA	BB	BB	BB	AA
SNP-189288646_2D	2D	104.023	2D.4	BB	BB	BB	BB	BB	AA	BB	BB	BB	AA	AA	BB	AA	BB	AA	AA	AA	BB	BB	AA	BB	BB	BB	AA	BB	BB	BB	AA	BB	BB	AA	BB	AA	AA	AA	BB	AA	BB	AA	BB	AA	AA	BB	BB	BB	AA
SNP-189577077_2D	2D	104.023	2D.4	BB	BB	BB	BB	BB	AA	BB	BB	BB	AA	AA	BB	AA	BB	AA	AA	AA	BB	BB	AA	BB	BB	BB	AA	BB	BB	BB	AA	BB	BB	AA	BB	AA	AA	AA	BB	AA	BB	AA	BB	AA	AA	BB	BB	BB	AA
SNP-190168103_2D	2D	105.729	2D.4	BB	BB	BB	BB	BB	AA	BB	BB	BB	AA	AA	BB	AA	BB	AA	BB	AA	BB	AA	AA	BB	BB	BB	AA	BB	BB	BB	AA	BB	BB	AA	BB	AA	AA	AA	BB	AA	BB	AA	BB	AA	AA	BB	AA	BB	AA
SNP-190363356_2D	2D	105.729	2D.4	BB	BB	BB	BB	BB	AA	BB	BB	BB	AA	AA	BB	AA	BB	AA	BB	AA	BB	AA	AA	BB	BB	BB	AA	BB	BB	BB	AA	BB	BB	AA	BB	AA	AA	AA	BB	AA	BB	AA	BB	AA	AA	BB	AA	BB	AA
SNP-190492392_2D	2D	105.729	2D.4	BB	BB	BB	BB	BB	AA	BB	BB	BB	AA	AA	BB	AA	BB	AA	BB	AA	BB	AA	AA	BB	BB	BB	AA	BB	BB	BB	AA	BB	BB	AA	BB	AA	AA	AA	BB	AA	BB	AA	BB	AA	AA	BB	AA	BB	AA
SNP-191284776_2D	2D	105.729	2D.4	BB	BB	BB	BB	BB	AA	BB	BB	BB	AA	AA	BB	AA	BB	AA	BB	AA	BB	AA	AA	BB	BB	BB	AA	BB	BB	BB	AA	BB	BB	AA	BB	AA	AA	AA	BB	AA	BB	-	BB	AA	AA	BB	AA	BB	AA
SNP-191367530_2D	2D	105.729	2D.4	BB	BB	BB	BB	BB	AA	BB	BB	BB	AA	AA	BB	AA	BB	AA	BB	AA	BB	AA	AA	BB	BB	BB	AA	BB	BB	BB	AA	BB	BB	AA	BB	AA	AA	AA	BB	AA	BB	-	BB	AA	AA	BB	AA	BB	AA
SNP-191788788_2D	2D	105.729	2D.4	BB	BB	BB	BB	BB	AA	BB	BB	BB	AA	AA	BB	AA	BB	AA	BB	AA	BB	AA	AA	BB	BB	BB	AA	BB	BB	BB	AA	BB	BB	AA	BB	AA	AA	AA	BB	AA	BB	-	BB	AA	AA	BB	AA	BB	AA
SNP-191807627_2D	2D	105.729	2D.4	BB	BB	BB	BB	BB	AA	BB	BB	BB	AA	AA	BB	AA	BB	AA	BB	AA	BB	AA	AA	BB	BB	BB	AA	BB	BB	BB	AA	BB	BB	AA	BB	AA	AA	AA	BB	AA	BB	-	BB	AA	AA	BB	AA	BB	AA
SNP-191839653_2D	2D	105.729	2D.4	BB	BB	BB	BB	BB	AA	BB	BB	BB	AA	AA	BB	AA	BB	AA	BB	AA	BB	AA	AA	BB	BB	BB	AA	BB	BB	BB	AA	BB	BB	AA	BB	AA	AA	AA	BB	AA	BB	AA	BB	AA	AA	BB	AA	BB	AA
SNP-191849116_2D	2D	105.729	2D.4	BB	BB	BB	BB	BB	AA	BB	BB	BB	AA	AA	BB	AA	BB	AA	BB	AA	BB	AA	AA	BB	BB	BB	AA	BB	BB	BB	AA	BB	BB	AA	BB	AA	AA	AA	BB	AA	BB	AA	BB	AA	AA	BB	AA	BB	AA
SNP-191950873_2D	2D	105.729	2D.4	BB	BB	BB	BB	BB	AA	BB	BB	BB	AA	AA	BB	AA	BB	AA	BB	AA	BB	AA	AA	BB	BB	BB	AA	BB	BB	BB	AA	BB	BB	AA	BB	AA	AA	AA	BB	AA	-	AA	BB	AA	AA	BB	AA	BB	AA
SNP-196476981_2D	2D	109.911	2D.4	BB	BB	BB	AA	BB	AA	BB	BB	AA	AA	AA	BB	AA	BB	AA	BB	BB	BB	AA	BB	BB	BB	BB	AA	AA	BB	BB	AA	BB	BB	AA	BB	AA	AA	AA	BB	AA	-	AA	BB	AA	AA	BB	AA	BB	BB
SNP-196505948_2D	2D	109.911	2D.4	BB	BB	BB	AA	BB	AA	BB	BB	AA	AA	AA	BB	AA	BB	AA	BB	BB	BB	AA	BB	BB	BB	BB	AA	AA	BB	BB	AA	BB	BB	AA	BB	AA	AA	AA	BB	AA	-	-	BB	AA	AA	BB	AA	BB	BB
SNP-236002860_2D	2D	136.847	2D.4	BB	AA	BB	AA	AA	AA	AA	AA	AA	BB	AA	BB	AA	AA	AA	AA	AA	AA	AA	BB	BB	BB	BB	AA	AA	BB	AA	AA	BB	AA	AA	AA	AA	AA	AA	BB	AA	BB	BB	BB	AA	AA	AA	AA	BB	BB
SNP-236670113_2D	2D	136.847	2D.4	BB	AA	BB	AA	AA	AA	AA	AA	AA	BB	AA	BB	AA	AA	AA	AA	AA	AA	AA	BB	BB	BB	BB	AA	AA	BB	AA	AA	BB	AA	AA	AA	AA	AA	AA	BB	AA	BB	BB	BB	AA	AA	AA	AA	BB	BB
SNP-237561310_2D	2D	136.847	2D.4	BB	AA	BB	AA	AA	AA	AA	AA	AA	BB	AA	BB	AA	AA	AA	AA	AA	AA	AA	BB	BB	BB	BB	AA	AA	BB	AA	AA	BB	AA	AA	AA	AA	-	AA	BB	AA	BB	BB	BB	AA	AA	AA	AA	BB	BB
SNP-241204988_2D	2D	148.542	2D.4	BB	BB	BB	AA	BB	AA	AA	BB	AA	BB	AA	BB	AA	AA	AA	BB	BB	BB	AA	BB	BB	BB	BB	AA	AA	BB	BB	AA	BB	AA	BB	AA	AA	-	AA	BB	AA	BB	BB	BB	BB	AA	AA	AA	BB	BB
SNP-243629907_2D	2D	148.542	2D.4	BB	BB	BB	AA	BB	AA	AA	BB	AA	BB	AA	BB	AA	AA	AA	BB	BB	BB	AA	BB	BB	BB	BB	AA	AA	BB	BB	AA	BB	AA	BB	AA	AA	-	AA	BB	AA	BB	BB	BB	BB	AA	AA	AA	BB	BB
SNP-243629916_2D	2D	148.542	2D.4	BB	BB	BB	AA	BB	AA	AA	BB	AA	BB	AA	BB	AA	AA	AA	BB	BB	BB	AA	BB	BB	BB	BB	AA	AA	BB	BB	AA	BB	AA	BB	AA	AA	-	AA	BB	AA	BB	BB	BB	BB	AA	AA	AA	BB	BB
SNP-386118749_2D	2D	149.098	2D.4	BB	BB	BB	AA	BB	AA	AA	BB	AA	BB	AA	BB	AA	AA	AA	BB	BB	BB	AA	BB	BB	BB	BB	AA	AA	BB	BB	AA	BB	AA	BB	AA	AA	AA	AA	BB	AA	AA	BB	BB	BB	AA	AA	AA	BB	BB
SNP-281433557_2D	2D	149.67	2D.4	BB	BB	BB	AA	BB	AA	AA	BB	AA	BB	AA	BB	AA	AA	AA	BB	BB	BB	AA	BB	BB	BB	BB	AA	AA	BB	BB	AA	BB	AA	BB	AA	AA	AA	AA	BB	AA	AA	BB	BB	BB	AA	AA	AA	BB	BB
SNP-244512942_2D	2D	150.242	2D.4	BB	BB	BB	AA	BB	AA	AA	BB	AA	BB	AA	BB	AA	AA	AA	BB	BB	BB	AA	BB	BB	BB	BB	AA	AA	BB	BB	AA	BB	AA	BB	AA	AA	AA	AA	BB	AA	BB	BB	BB	BB	AA	AA	AA	BB	BB
SNP-249676934_2D	2D	150.242	2D.4	BB	BB	BB	AA	BB	AA	AA	BB	AA	BB	AA	BB	AA	AA	AA	BB	BB	BB	AA	BB	BB	BB	BB	AA	AA	BB	BB	AA	BB	AA	BB	AA	AA	AA	AA	BB	AA	BB	BB	BB	BB	AA	AA	AA	BB	BB
SNP-250139561_2D	2D	150.242	2D.4	BB	BB	BB	AA	BB	AA	AA	BB	AA	BB	AA	BB	AA	AA	AA	BB	BB	BB	AA	BB	BB	BB	BB	AA	AA	BB	BB	AA	BB	AA	BB	AA	AA	AA	AA	BB	AA	BB	BB	BB	BB	AA	AA	AA	BB	BB
SNP-250978976_2D	2D	150.242	2D.4	BB	BB	BB	AA	BB	AA	AA	BB	AA	BB	AA	BB	AA	AA	AA	BB	BB	BB	AA	BB	BB	BB	BB	AA	AA	BB	BB	AA	BB	AA	BB	AA	AA	AA	AA	BB	AA	BB	-	BB	BB	AA	AA	AA	BB	BB
SNP-255796335_2D	2D	150.242	2D.4	BB	BB	BB	AA	BB	AA	AA	BB	AA	BB	AA	BB	AA	AA	AA	BB	BB	BB	AA	BB	BB	BB	BB	AA	AA	BB	BB	AA	BB	AA	BB	AA	AA	AA	AA	BB	AA	BB	-	BB	BB	AA	AA	AA	BB	BB
SNP-256066562_2D	2D	150.242	2D.4	BB	BB	BB	AA	BB	AA	AA	BB	AA	BB	AA	BB	AA	AA	AA	BB	BB	BB	AA	BB	BB	BB	BB	AA	AA	BB	BB	AA	BB	AA	BB	AA	AA	AA	AA	BB	AA	BB	-	BB	BB	AA	AA	AA	BB	BB
SNP-265050632_2D	2D	150.242	2D.4	BB	BB	BB	AA	BB	AA	AA	BB	AA	BB	AA	BB	AA	AA	AA	BB	BB	BB	AA	BB	BB	BB	BB	AA	AA	BB	BB	AA	BB	AA	BB	AA	AA	AA	AA	BB	AA	BB	-	BB	BB	AA	AA	AA	BB	BB
SNP-266303195_2D	2D	150.242	2D.4	BB	BB	BB	AA	BB	AA	AA	BB	AA	BB	AA	BB	AA	AA	AA	BB	BB	BB	AA	BB	BB	BB	BB	AA	AA	BB	BB	AA	BB	AA	BB	AA	AA	AA	AA	BB	AA	-	-	BB	BB	AA	AA	AA	BB	BB
SNP-266303244_2D	2D	150.242	2D.4	BB	BB	BB	AA	BB	AA	AA	BB	AA	BB	AA	BB	AA	AA	AA	BB	BB	BB	AA	BB	BB	BB	BB	AA	AA	BB	BB	AA	BB	AA	BB	AA	AA	AA	AA	BB	AA	-	-	BB	BB	AA	AA	AA	BB	BB
SNP-268275280_2D	2D	150.242	2D.4	BB	BB	BB	AA	BB	AA	AA	BB	AA	BB	AA	BB	AA	AA	AA	BB	BB	BB	AA	BB	BB	BB	BB	AA	AA	BB	BB	AA	BB	AA	BB	AA	AA	AA	AA	BB	AA	-	BB	BB	BB	AA	AA	AA	BB	BB
SNP-274755955_2D	2D	150.242	2D.4	BB	BB	BB	AA	BB	AA	AA	BB	AA	BB	AA	BB	AA	AA	AA	BB	BB	BB	AA	BB	BB	BB	BB	AA	AA	BB	BB	AA	BB	AA	BB	AA	AA	AA	AA	BB	AA	-	BB	BB	BB	AA	AA	AA	BB	BB
SNP-275108419_2D	2D	150.242	2D.4	BB	BB	BB	AA	BB	AA	AA	BB	AA	BB	AA	BB	AA	AA	AA	BB	BB	BB	AA	BB	BB	BB	BB	AA	AA	BB	BB	AA	BB	AA	BB	AA	AA	AA	AA	BB	AA	-	BB	BB	BB	AA	AA	AA	BB	BB
SNP-295580930_2D	2D	150.242	2D.4	BB	BB	BB	AA	BB	AA	AA	BB	AA	BB	AA	BB	AA	AA	AA	BB	BB	BB	AA	BB	BB	BB	BB	AA	AA	BB	BB	AA	BB	AA	BB	AA	AA	AA	AA	BB	AA	BB	BB	BB	BB	AA	AA	AA	BB	BB
SNP-297457241_2D	2D	150.242	2D.4	BB	BB	BB	AA	BB	AA	AA	BB	AA	BB	AA	BB	AA	AA	AA	BB	BB	BB	AA	BB	BB	BB	BB	AA	AA	BB	BB	AA	BB	AA	BB	AA	AA	AA	AA	BB	AA	BB	BB	BB	BB	AA	AA	AA	BB	BB
SNP-300446308_2D	2D	150.242	2D.4	BB	BB	BB	AA	BB	AA	AA	BB	AA	BB	AA	BB	AA	AA	AA	BB	BB	BB	AA	BB	BB	BB	BB	AA	AA	BB	BB	AA	BB	AA	BB	AA	AA	AA	AA	BB	AA	BB	BB	BB	BB	AA	AA	AA	BB	BB
SNP-300456303_2D	2D	150.242	2D.4	BB	BB	BB	AA	BB	AA	AA	BB	AA	BB	AA	BB	AA	AA	AA	BB	BB	BB	AA	BB	BB	BB	BB	AA	AA	BB	BB	AA	BB	AA	BB	AA	AA	AA	AA	BB	AA	BB	BB	BB	BB	AA	AA	AA	BB	BB
SNP-311693429_2D	2D	150.242	2D.4	BB	BB	BB	AA	BB	AA	AA	BB	AA	BB	AA	BB	AA	AA	AA	BB	BB	BB	AA	BB	BB	BB	BB	AA	AA	BB	BB	AA	BB	AA	BB	AA	AA	AA	AA	BB	AA	BB	BB	BB	BB	AA	AA	AA	BB	BB
SNP-316801236_2D	2D	150.242	2D.4	BB	BB	BB	AA	BB	AA	AA	BB	AA	BB	AA	BB	AA	AA	AA	BB	BB	BB	AA	BB	BB	BB	BB	AA	AA	BB	BB	AA	BB	AA	BB	AA	AA	AA	AA	BB	AA	BB	BB	BB	BB	AA	AA	AA	BB	BB
SNP-322823154_2D	2D	150.242	2D.4	BB	BB	BB	AA	BB	AA	AA	BB	AA	BB	AA	BB	AA	AA	AA	BB	BB	BB	AA	BB	BB	BB	BB	AA	AA	BB	BB	AA	BB	AA	BB	AA	AA	AA	AA	BB	AA	BB	BB	BB	BB	AA	AA	AA	BB	BB
SNP-331180943_2D	2D	150.242	2D.4	BB	BB	BB	AA	BB	AA	AA	BB	AA	BB	AA	BB	AA	AA	AA	BB	BB	BB	AA	BB	BB	BB	BB	AA	AA	BB	BB	AA	BB	AA	BB	AA	AA	AA	AA	BB	AA	BB	BB	BB	BB	AA	AA	AA	BB	BB
SNP-333698317_2D	2D	150.242	2D.4	BB	BB	BB	AA	BB	AA	AA	BB	AA	BB	AA	BB	AA	AA	AA	BB	BB	BB	AA	BB	BB	BB	BB	AA	AA	BB	BB	AA	BB	AA	BB	AA	AA	AA	AA	BB	AA	BB	BB	BB	BB	AA	AA	AA	BB	BB
SNP-334625096_2D	2D	150.242	2D.4	BB	BB	BB	AA	BB	AA	AA	BB	AA	BB	AA	BB	AA	AA	AA	BB	BB	BB	AA	BB	BB	BB	BB	AA	AA	BB	BB	AA	BB	AA	BB	AA	AA	AA	AA	BB	AA	BB	BB	BB	BB	AA	AA	AA	BB	BB
SNP-346027384_2D	2D	150.242	2D.4	BB	BB	BB	AA	BB	AA	AA	BB	AA	BB	AA	BB	AA	AA	AA	BB	BB	BB	AA	BB	BB	BB	BB	AA	AA	BB	BB	AA	BB	AA	BB	AA	AA	AA	AA	BB	AA	BB	BB	BB	BB	AA	AA	AA	BB	BB
SNP-346212745_2D	2D	150.242	2D.4	BB	BB	BB	AA	BB	AA	AA	BB	AA	BB	AA	BB	AA	AA	AA	-	BB	BB	AA	BB	BB	BB	BB	AA	AA	BB	BB	AA	BB	AA	BB	AA	AA	AA	AA	BB	AA	BB	BB	BB	BB	AA	AA	AA	BB	BB
SNP-355635137_2D	2D	150.242	2D.4	BB	BB	BB	AA	BB	AA	AA	BB	AA	BB	AA	BB	AA	AA	AA	-	BB	BB	AA	BB	BB	BB	BB	AA	AA	BB	BB	AA	BB	AA	BB	AA	AA	AA	AA	BB	AA	BB	BB	BB	BB	AA	AA	AA	BB	BB
SNP-391988505_2D	2D	150.242	2D.4	BB	BB	BB	AA	BB	AA	AA	BB	AA	BB	AA	BB	AA	AA	AA	BB	BB	BB	AA	BB	BB	BB	BB	AA	AA	BB	BB	AA	BB	AA	BB	AA	AA	AA	AA	BB	AA	-	BB	BB	BB	AA	AA	AA	BB	BB
SNP-395810026_2D	2D	150.242	2D.4	BB	-	BB	AA	BB	AA	AA	BB	AA	BB	AA	BB	AA	AA	AA	BB	BB	BB	AA	BB	BB	BB	BB	AA	AA	BB	BB	AA	BB	AA	BB	AA	AA	AA	AA	BB	AA	-	-	BB	-	AA	AA	AA	-	BB
SNP-426646734_2D	2D	150.242	2D.4	BB	BB	-	AA	BB	AA	AA	BB	AA	BB	AA	BB	AA	AA	AA	BB	BB	BB	AA	BB	BB	BB	BB	AA	AA	BB	BB	AA	BB	AA	BB	AA	AA	AA	AA	BB	AA	BB	BB	BB	BB	AA	AA	AA	BB	BB
SNP-427983681_2D	2D	150.242	2D.4	BB	BB	-	AA	BB	AA	AA	BB	AA	BB	AA	BB	AA	AA	AA	BB	BB	BB	AA	BB	BB	BB	BB	AA	AA	BB	BB	AA	BB	AA	BB	AA	AA	AA	AA	BB	AA	BB	BB	BB	BB	AA	AA	AA	BB	BB
SNP-428925895_2D	2D	150.242	2D.4	BB	BB	-	AA	BB	AA	AA	BB	AA	BB	AA	BB	AA	AA	AA	BB	BB	BB	AA	BB	BB	BB	BB	AA	AA	BB	BB	AA	BB	AA	BB	AA	AA	AA	AA	BB	AA	BB	BB	BB	BB	AA	AA	AA	BB	BB
SNP-429113663_2D	2D	150.242	2D.4	BB	BB	BB	AA	BB	AA	AA	BB	AA	BB	AA	BB	AA	AA	AA	BB	BB	BB	AA	BB	BB	BB	BB	AA	AA	BB	BB	AA	BB	AA	BB	AA	AA	AA	AA	BB	AA	BB	BB	BB	BB	AA	AA	AA	BB	BB
SNP-429153404_2D	2D	150.242	2D.4	BB	BB	BB	AA	BB	AA	AA	BB	AA	BB	AA	BB	AA	AA	AA	BB	BB	BB	AA	BB	BB	BB	BB	AA	AA	BB	BB	AA	BB	AA	BB	AA	AA	AA	AA	BB	AA	BB	BB	BB	BB	AA	AA	AA	BB	BB
SNP-429213492_2D	2D	150.242	2D.4	BB	BB	BB	AA	BB	AA	AA	BB	AA	BB	AA	BB	AA	AA	AA	BB	BB	BB	AA	BB	BB	BB	BB	AA	AA	BB	BB	AA	BB	AA	BB	AA	AA	AA	AA	BB	AA	BB	BB	BB	BB	AA	AA	AA	BB	BB
SNP-389478332_2D	2D	150.242	2D.4	BB	BB	BB	AA	BB	AA	AA	BB	AA	BB	AA	BB	AA	AA	AA	BB	BB	BB	AA	BB	BB	BB	BB	AA	AA	BB	BB	AA	BB	AA	BB	AA	AA	AA	AA	BB	AA	-	BB	BB	BB	AA	AA	AA	BB	BB
SNP-434498629_2D	2D	150.797	2D.4	BB	BB	BB	AA	BB	AA	AA	BB	AA	BB	AA	BB	AA	AA	AA	BB	BB	BB	AA	BB	BB	BB	BB	AA	AA	BB	BB	AA	BB	BB	BB	AA	AA	AA	AA	BB	AA	BB	BB	BB	BB	AA	AA	AA	BB	BB
SNP-434696294_2D	2D	150.797	2D.4	BB	BB	BB	AA	BB	AA	AA	BB	AA	BB	AA	BB	AA	AA	AA	BB	BB	BB	AA	BB	BB	BB	BB	AA	AA	BB	BB	AA	BB	BB	BB	AA	AA	AA	AA	BB	AA	BB	BB	BB	BB	AA	AA	AA	BB	BB
SNP-431385537_2D	2D	150.797	2D.4	BB	BB	BB	AA	BB	AA	AA	BB	AA	BB	AA	BB	AA	AA	AA	BB	BB	BB	AA	BB	BB	BB	BB	AA	AA	BB	BB	AA	BB	BB	BB	AA	AA	AA	AA	BB	AA	BB	BB	BB	BB	AA	AA	AA	BB	BB
SNP-431385574_2D	2D	150.797	2D.4	BB	BB	BB	AA	BB	AA	AA	BB	AA	BB	AA	BB	AA	AA	AA	BB	BB	BB	AA	BB	BB	BB	BB	AA	AA	BB	BB	AA	BB	BB	BB	AA	AA	AA	AA	BB	AA	BB	BB	BB	BB	AA	AA	AA	BB	BB
SNP-433316336_2D	2D	150.797	2D.4	BB	BB	BB	AA	BB	AA	AA	BB	AA	BB	AA	BB	AA	AA	AA	BB	BB	BB	AA	BB	BB	BB	BB	AA	AA	BB	BB	AA	BB	BB	BB	AA	AA	AA	AA	BB	AA	BB	BB	BB	BB	AA	AA	AA	BB	BB
SNP-461105536_2D	2D	150.797	2D.4	BB	BB	BB	AA	BB	AA	AA	BB	AA	BB	AA	BB	AA	AA	AA	BB	BB	BB	AA	BB	BB	BB	BB	AA	AA	BB	BB	AA	BB	BB	BB	AA	AA	AA	AA	BB	AA	BB	BB	BB	BB	AA	AA	AA	BB	BB
SNP-463952177_2D	2D	150.797	2D.4	BB	BB	BB	AA	BB	AA	AA	BB	AA	BB	AA	BB	AA	AA	AA	BB	BB	BB	AA	BB	BB	BB	BB	AA	AA	BB	BB	AA	BB	BB	BB	AA	AA	AA	AA	BB	AA	BB	BB	BB	BB	AA	AA	AA	BB	BB
SNP-464330131_2D	2D	150.797	2D.4	BB	BB	BB	AA	BB	AA	AA	BB	AA	BB	AA	BB	AA	AA	AA	BB	BB	BB	AA	BB	BB	BB	BB	AA	AA	BB	BB	AA	BB	BB	BB	AA	AA	AA	AA	BB	AA	BB	BB	BB	BB	AA	AA	AA	BB	BB
SNP-464720487_2D	2D	150.797	2D.4	BB	BB	BB	AA	BB	AA	AA	BB	AA	BB	AA	BB	AA	AA	AA	BB	BB	BB	AA	BB	BB	BB	BB	AA	AA	BB	BB	AA	BB	BB	BB	AA	AA	AA	AA	BB	AA	BB	BB	BB	BB	AA	AA	AA	BB	BB
SNP-465029907_2D	2D	150.797	2D.4	BB	BB	BB	AA	BB	AA	AA	BB	AA	BB	AA	BB	AA	AA	AA	BB	BB	BB	AA	BB	BB	BB	BB	AA	AA	BB	BB	AA	BB	BB	BB	AA	AA	AA	AA	BB	AA	BB	BB	BB	BB	AA	AA	AA	BB	BB
SNP-470509462_2D	2D	150.797	2D.4	BB	BB	BB	AA	BB	AA	AA	BB	AA	BB	AA	BB	AA	AA	AA	BB	BB	BB	AA	BB	BB	BB	BB	AA	AA	BB	BB	AA	BB	BB	BB	AA	AA	AA	AA	BB	AA	BB	BB	BB	BB	AA	AA	AA	BB	BB
SNP-472772854_2D	2D	150.797	2D.4	BB	BB	BB	AA	BB	AA	AA	BB	AA	BB	AA	BB	AA	AA	AA	BB	BB	BB	AA	BB	BB	BB	BB	AA	AA	BB	BB	AA	BB	BB	BB	AA	AA	AA	AA	BB	AA	BB	BB	BB	BB	AA	AA	AA	BB	BB
SNP-476754510_2D	2D	150.797	2D.4	BB	BB	BB	AA	BB	AA	AA	BB	AA	BB	AA	BB	AA	AA	AA	BB	BB	BB	AA	BB	BB	BB	BB	AA	AA	BB	BB	AA	BB	BB	BB	AA	AA	AA	AA	BB	AA	BB	BB	BB	BB	AA	AA	AA	BB	BB
SNP-477155191_2D	2D	150.797	2D.4	BB	BB	BB	AA	BB	AA	AA	BB	AA	BB	AA	BB	AA	AA	AA	BB	BB	BB	AA	BB	BB	BB	BB	AA	AA	BB	BB	AA	BB	BB	BB	AA	AA	AA	AA	BB	AA	BB	BB	BB	BB	AA	AA	AA	BB	BB
SNP-477576550_2D	2D	150.797	2D.4	BB	BB	BB	AA	BB	AA	AA	BB	AA	BB	AA	BB	AA	AA	AA	BB	BB	BB	AA	BB	BB	BB	BB	AA	AA	BB	BB	AA	BB	BB	BB	AA	AA	AA	AA	BB	AA	BB	BB	BB	BB	AA	AA	AA	BB	BB
SNP-440222099_2D	2D	151.353	2D.4	BB	BB	BB	AA	BB	AA	AA	BB	AA	BB	AA	BB	AA	AA	AA	BB	BB	BB	AA	BB	BB	BB	BB	AA	AA	BB	BB	AA	BB	BB	BB	AA	AA	AA	AA	BB	AA	BB	BB	BB	BB	AA	AA	AA	BB	BB
SNP-434713013_2D	2D	151.353	2D.4	BB	BB	BB	AA	BB	AA	AA	BB	AA	BB	AA	BB	AA	AA	AA	BB	BB	BB	AA	BB	BB	BB	BB	AA	AA	BB	BB	AA	BB	BB	BB	AA	AA	AA	AA	BB	AA	BB	BB	BB	BB	AA	AA	AA	BB	BB
SNP-434713014_2D	2D	151.353	2D.4	BB	BB	BB	AA	BB	AA	AA	BB	AA	BB	AA	BB	AA	AA	AA	BB	BB	BB	AA	BB	BB	BB	BB	AA	AA	BB	BB	AA	BB	BB	BB	AA	AA	AA	AA	BB	AA	BB	BB	BB	BB	AA	AA	AA	BB	BB
SNP-434713022_2D	2D	151.353	2D.4	BB	BB	BB	AA	BB	AA	AA	BB	AA	BB	AA	BB	AA	AA	AA	BB	BB	BB	AA	BB	BB	BB	BB	AA	AA	BB	BB	AA	BB	BB	BB	AA	AA	AA	AA	BB	AA	BB	BB	BB	BB	AA	AA	AA	BB	BB
SNP-440193703_2D	2D	151.353	2D.4	BB	BB	BB	AA	BB	AA	AA	BB	AA	BB	AA	BB	AA	AA	AA	BB	BB	BB	AA	BB	BB	BB	BB	AA	AA	BB	BB	AA	BB	BB	BB	AA	AA	AA	AA	BB	AA	BB	BB	BB	BB	AA	AA	AA	BB	BB
SNP-440245356_2D	2D	151.353	2D.4	BB	BB	BB	AA	BB	AA	AA	BB	AA	BB	AA	BB	AA	AA	AA	BB	BB	BB	AA	BB	BB	BB	BB	AA	AA	BB	BB	AA	BB	BB	BB	AA	AA	AA	AA	BB	AA	BB	BB	BB	BB	AA	AA	AA	BB	BB
SNP-485999726_2D	2D	153.058	2D.4	BB	BB	BB	AA	BB	AA	AA	BB	AA	BB	AA	BB	AA	AA	AA	BB	BB	BB	AA	BB	BB	BB	BB	AA	AA	BB	BB	BB	BB	BB	BB	AA	AA	AA	AA	BB	AA	BB	BB	BB	BB	AA	AA	AA	BB	BB
SNP-486287385_2D	2D	153.058	2D.4	BB	BB	BB	AA	BB	AA	AA	BB	AA	BB	AA	BB	AA	AA	AA	BB	BB	BB	AA	BB	BB	BB	BB	AA	AA	BB	BB	BB	BB	BB	BB	AA	AA	AA	AA	BB	AA	BB	BB	BB	BB	AA	AA	AA	BB	BB
SNP-486804671_2D	2D	153.058	2D.4	BB	BB	BB	AA	BB	AA	AA	BB	AA	BB	AA	BB	AA	AA	AA	BB	BB	BB	AA	BB	BB	BB	BB	AA	AA	BB	BB	BB	BB	BB	BB	AA	AA	AA	AA	BB	AA	BB	BB	BB	BB	AA	AA	AA	BB	BB
SNP-487356075_2D	2D	153.058	2D.4	BB	BB	BB	AA	BB	AA	AA	BB	AA	BB	AA	BB	AA	AA	AA	BB	BB	BB	AA	BB	BB	BB	BB	AA	AA	BB	BB	BB	BB	BB	BB	AA	AA	AA	AA	BB	AA	BB	BB	BB	BB	AA	AA	AA	BB	BB
SNP-487607985_2D	2D	153.058	2D.4	BB	BB	BB	AA	BB	AA	AA	BB	AA	BB	AA	BB	AA	AA	AA	BB	BB	BB	AA	BB	BB	BB	BB	AA	AA	BB	BB	BB	BB	BB	BB	AA	AA	AA	AA	BB	AA	BB	BB	BB	BB	AA	AA	AA	BB	BB
SNP-488119900_2D	2D	153.058	2D.4	BB	BB	BB	AA	BB	AA	AA	BB	AA	BB	AA	BB	AA	AA	AA	BB	BB	BB	AA	BB	BB	BB	BB	AA	AA	BB	BB	BB	BB	BB	BB	AA	AA	AA	AA	BB	AA	BB	BB	BB	BB	AA	AA	AA	BB	BB
SNP-488119911_2D	2D	153.058	2D.4	BB	BB	BB	AA	BB	AA	AA	BB	AA	BB	AA	BB	AA	AA	AA	BB	BB	BB	AA	BB	BB	BB	BB	AA	AA	BB	BB	BB	BB	BB	BB	AA	AA	AA	AA	BB	AA	BB	BB	BB	BB	AA	AA	AA	BB	BB
SNP-488649349_2D	2D	153.058	2D.4	BB	BB	BB	AA	BB	AA	AA	BB	AA	BB	AA	BB	AA	AA	AA	BB	BB	BB	AA	BB	BB	BB	BB	AA	AA	BB	BB	BB	BB	BB	BB	AA	AA	AA	AA	BB	AA	BB	BB	BB	BB	AA	AA	AA	BB	BB
SNP-488909262_2D	2D	153.058	2D.4	BB	BB	BB	AA	BB	AA	AA	BB	AA	BB	AA	BB	AA	AA	AA	BB	BB	BB	AA	BB	BB	BB	BB	AA	AA	BB	BB	BB	BB	BB	BB	AA	AA	AA	AA	BB	AA	BB	BB	BB	BB	AA	AA	AA	BB	BB
SNP-488909335_2D	2D	153.058	2D.4	BB	BB	BB	AA	BB	AA	AA	BB	AA	BB	AA	BB	AA	AA	AA	BB	BB	BB	AA	BB	BB	BB	BB	AA	AA	BB	BB	BB	BB	BB	BB	AA	AA	AA	AA	BB	AA	BB	BB	BB	BB	AA	AA	AA	BB	BB
SNP-489254542_2D	2D	153.058	2D.4	BB	BB	BB	AA	BB	AA	AA	BB	-	BB	AA	BB	AA	AA	AA	BB	BB	BB	AA	BB	BB	BB	BB	AA	AA	BB	BB	BB	BB	BB	BB	AA	AA	AA	AA	BB	AA	-	BB	BB	BB	AA	AA	AA	BB	BB
SNP-489526662_2D	2D	153.058	2D.4	BB	BB	BB	AA	BB	AA	AA	BB	-	BB	AA	BB	AA	AA	AA	BB	BB	BB	AA	BB	BB	BB	BB	AA	AA	BB	BB	BB	BB	BB	BB	AA	AA	AA	AA	BB	AA	-	BB	BB	BB	AA	AA	AA	BB	BB
SNP-492973866_2D	2D	153.058	2D.4	BB	BB	BB	AA	BB	AA	AA	BB	-	BB	AA	BB	AA	AA	AA	BB	BB	BB	AA	BB	BB	BB	BB	AA	AA	BB	BB	BB	BB	BB	BB	AA	AA	AA	AA	BB	AA	-	BB	BB	BB	AA	AA	AA	BB	BB
SNP-495590372_2D	2D	153.617	2D.4	BB	BB	BB	AA	BB	AA	AA	BB	-	BB	AA	BB	AA	AA	AA	BB	BB	BB	AA	BB	BB	BB	BB	AA	AA	BB	BB	BB	BB	BB	BB	AA	AA	AA	AA	BB	AA	-	BB	BB	BB	AA	AA	AA	BB	BB
SNP-497465108_2D	2D	153.617	2D.4	BB	BB	BB	AA	BB	AA	AA	BB	AA	BB	AA	BB	AA	AA	AA	BB	BB	BB	AA	BB	BB	BB	BB	AA	AA	BB	BB	BB	BB	BB	BB	AA	AA	AA	AA	BB	AA	-	BB	BB	BB	AA	AA	AA	BB	BB
SNP-497468056_2D	2D	153.617	2D.4	BB	BB	BB	AA	BB	AA	AA	BB	AA	BB	AA	BB	AA	AA	AA	BB	BB	BB	AA	BB	BB	BB	BB	AA	AA	BB	BB	BB	BB	BB	BB	AA	AA	AA	AA	BB	AA	-	BB	BB	BB	AA	AA	AA	BB	BB
SNP-497571637_2D	2D	153.617	2D.4	BB	BB	BB	AA	BB	AA	AA	BB	AA	BB	AA	BB	AA	AA	AA	BB	BB	BB	AA	BB	BB	BB	BB	AA	AA	BB	BB	BB	BB	BB	BB	AA	AA	AA	AA	BB	AA	-	BB	BB	BB	AA	AA	AA	BB	BB
SNP-498290015_2D	2D	154.191	2D.4	BB	BB	BB	AA	BB	AA	AA	BB	AA	BB	AA	BB	AA	AA	AA	BB	BB	BB	AA	BB	BB	BB	BB	AA	AA	BB	BB	BB	BB	BB	BB	AA	AA	AA	AA	BB	AA	-	BB	BB	BB	AA	AA	AA	BB	BB
SNP-498960504_2D	2D	154.191	2D.4	BB	BB	BB	AA	BB	AA	AA	BB	AA	BB	AA	BB	AA	AA	AA	BB	BB	BB	AA	BB	BB	BB	BB	AA	AA	BB	BB	BB	BB	BB	BB	AA	AA	AA	AA	BB	AA	-	BB	BB	BB	AA	AA	AA	BB	BB
SNP-498024611_2D	2D	154.191	2D.4	BB	BB	BB	AA	BB	AA	AA	BB	AA	BB	AA	BB	AA	AA	AA	BB	BB	BB	AA	BB	BB	BB	BB	AA	AA	BB	BB	BB	BB	BB	BB	AA	AA	AA	AA	BB	AA	-	BB	BB	BB	AA	AA	AA	BB	BB
SNP-502743509_2D	2D	158.162	2D.4	BB	BB	BB	BB	BB	AA	AA	BB	AA	BB	AA	BB	-	AA	AA	BB	BB	BB	AA	BB	BB	BB	BB	AA	AA	AA	BB	BB	BB	BB	BB	BB	BB	AA	AA	BB	AA	AA	BB	BB	BB	BB	AA	AA	BB	BB
SNP-503242274_2D	2D	158.162	2D.4	BB	BB	BB	BB	BB	AA	AA	BB	AA	BB	AA	BB	BB	AA	AA	BB	BB	BB	AA	BB	BB	BB	BB	AA	AA	AA	BB	BB	BB	BB	BB	BB	BB	AA	AA	BB	AA	AA	BB	BB	BB	BB	AA	AA	BB	BB
SNP-504331708_2D	2D	158.162	2D.4	BB	BB	BB	BB	BB	AA	AA	BB	AA	BB	AA	BB	BB	AA	AA	BB	BB	BB	AA	BB	BB	BB	BB	AA	AA	AA	BB	BB	BB	BB	BB	BB	BB	AA	AA	BB	AA	AA	BB	BB	BB	BB	AA	AA	BB	BB
SNP-505476942_2D	2D	158.976	2D.4	BB	BB	BB	BB	BB	AA	AA	BB	AA	BB	AA	BB	BB	AA	AA	BB	BB	BB	AA	BB	BB	BB	BB	BB	AA	AA	BB	BB	BB	BB	BB	BB	BB	AA	AA	BB	AA	AA	BB	BB	BB	BB	AA	AA	BB	BB
SNP-505570836_2D	2D	158.976	2D.4	BB	BB	BB	BB	BB	AA	AA	BB	AA	BB	AA	BB	BB	AA	AA	BB	BB	BB	AA	BB	BB	BB	BB	BB	AA	AA	BB	BB	BB	BB	BB	BB	BB	-	AA	BB	AA	AA	BB	BB	BB	BB	AA	AA	BB	BB
SNP-508040839_2D	2D	160.584	2D.4	BB	BB	BB	BB	BB	AA	AA	BB	AA	BB	AA	BB	BB	AA	AA	BB	BB	BB	AA	BB	BB	BB	BB	BB	AA	AA	BB	BB	BB	BB	BB	BB	BB	-	AA	BB	AA	AA	BB	BB	AA	BB	AA	AA	BB	BB
SNP-508254699_2D	2D	160.584	2D.4	BB	BB	BB	BB	BB	AA	AA	BB	AA	BB	AA	BB	BB	AA	AA	BB	BB	BB	AA	BB	BB	BB	BB	BB	AA	AA	BB	BB	BB	BB	BB	BB	BB	-	AA	BB	AA	AA	BB	BB	AA	BB	AA	AA	BB	BB
SNP-508255310_2D	2D	160.584	2D.4	BB	BB	BB	BB	BB	AA	AA	BB	AA	BB	AA	BB	BB	AA	AA	BB	BB	BB	AA	BB	BB	BB	BB	BB	AA	AA	BB	BB	BB	BB	BB	BB	BB	-	AA	BB	AA	AA	BB	BB	AA	BB	AA	AA	BB	BB
SNP-522877401_2D	2D	168.996	2D.4	BB	BB	BB	BB	BB	AA	AA	BB	AA	BB	AA	BB	BB	AA	AA	AA	BB	AA	BB	BB	BB	AA	BB	BB	AA	AA	BB	BB	BB	BB	BB	BB	AA	-	AA	AA	AA	AA	BB	BB	AA	BB	BB	AA	AA	BB
SNP-523482545_2D	2D	168.996	2D.4	BB	BB	BB	BB	BB	AA	AA	BB	AA	BB	AA	BB	BB	AA	AA	AA	BB	AA	BB	BB	BB	AA	BB	BB	AA	AA	BB	BB	BB	BB	BB	BB	AA	-	AA	AA	AA	AA	BB	BB	AA	BB	BB	AA	AA	BB
SNP-523505026_2D	2D	168.996	2D.4	BB	BB	BB	BB	BB	AA	AA	BB	AA	BB	AA	BB	BB	AA	AA	AA	BB	AA	BB	BB	BB	AA	BB	BB	AA	AA	BB	BB	BB	BB	BB	BB	AA	-	AA	AA	AA	AA	BB	BB	AA	BB	BB	-	AA	BB
SNP-23550598_3A	3A	0	3A.2	BB	AA	AA	BB	BB	AA	-	AA	AA	BB	BB	BB	BB	AA	AA	AA	BB	AA	AA	AA	AA	AA	BB	BB	AA	BB	BB	AA	AA	AA	BB	BB	AA	AA	AA	BB	AA	AA	BB	BB	BB	-	AA	AA	BB	BB
SNP-23859735_3A	3A	0.787401	3A.2	BB	AA	AA	BB	BB	AA	-	AA	AA	BB	BB	BB	BB	AA	AA	AA	BB	AA	AA	AA	AA	AA	BB	-	AA	BB	BB	AA	AA	AA	BB	BB	AA	-	AA	BB	AA	AA	BB	BB	BB	-	AA	AA	BB	BB
SNP-23859790_3A	3A	0.787401	3A.2	BB	AA	AA	BB	BB	AA	-	AA	AA	BB	BB	BB	BB	AA	AA	AA	BB	AA	AA	AA	AA	AA	BB	AA	AA	BB	BB	AA	AA	AA	BB	BB	AA	-	AA	BB	AA	AA	-	BB	BB	-	AA	AA	BB	BB
SNP-24124543_3A	3A	4.21332	3A.2	BB	AA	AA	BB	BB	AA	-	AA	AA	BB	BB	BB	BB	AA	AA	AA	BB	AA	AA	AA	AA	AA	BB	AA	AA	BB	BB	AA	AA	AA	BB	BB	AA	-	AA	BB	AA	AA	BB	BB	BB	BB	AA	BB	BB	BB
SNP-27591275_3A	3A	4.21332	3A.2	BB	AA	AA	BB	BB	AA	BB	AA	-	BB	BB	BB	BB	AA	AA	AA	BB	AA	AA	AA	AA	AA	BB	AA	-	BB	BB	AA	AA	AA	BB	BB	AA	BB	AA	BB	AA	AA	BB	BB	BB	BB	AA	BB	BB	BB
SNP-27507165_3A	3A	4.70961	3A.2	BB	AA	AA	BB	BB	AA	-	AA	AA	BB	BB	BB	BB	AA	AA	AA	BB	AA	AA	AA	AA	AA	BB	AA	AA	BB	BB	AA	AA	AA	BB	BB	AA	AA	AA	BB	AA	AA	BB	BB	BB	BB	AA	BB	BB	BB
SNP-24098827_3A	3A	4.70961	3A.2	BB	AA	AA	BB	BB	AA	-	AA	AA	BB	BB	BB	BB	AA	AA	AA	BB	AA	AA	AA	AA	AA	BB	AA	AA	BB	BB	AA	AA	AA	BB	BB	AA	-	AA	BB	AA	AA	BB	BB	BB	BB	AA	BB	BB	BB
SNP-24086501_3A	3A	4.70961	3A.2	BB	AA	AA	BB	BB	AA	-	AA	AA	BB	BB	BB	BB	AA	AA	AA	BB	AA	AA	AA	AA	AA	BB	AA	AA	BB	BB	AA	AA	AA	BB	BB	AA	-	AA	BB	AA	AA	BB	BB	BB	BB	AA	BB	BB	BB
SNP-24086454_3A	3A	4.70961	3A.2	BB	AA	AA	BB	BB	AA	-	AA	AA	BB	BB	BB	BB	AA	AA	AA	BB	AA	AA	AA	AA	AA	BB	AA	AA	BB	BB	AA	AA	AA	BB	BB	AA	-	AA	BB	AA	AA	-	BB	BB	-	AA	BB	BB	BB
SNP-24085784_3A	3A	4.70961	3A.2	BB	AA	AA	BB	BB	AA	-	AA	AA	BB	BB	BB	BB	AA	AA	AA	BB	AA	AA	AA	AA	AA	BB	AA	AA	BB	BB	AA	AA	AA	BB	BB	AA	-	AA	BB	AA	AA	-	BB	BB	-	AA	BB	BB	BB
SNP-24065408_3A	3A	4.70961	3A.2	BB	AA	AA	BB	BB	AA	-	AA	AA	BB	BB	BB	BB	AA	AA	AA	BB	AA	AA	AA	AA	AA	BB	AA	AA	BB	BB	AA	AA	AA	BB	BB	AA	-	AA	BB	AA	AA	-	BB	BB	-	AA	-	BB	BB
SNP-24001972_3A	3A	4.70961	3A.2	BB	AA	AA	BB	BB	AA	-	AA	AA	BB	BB	BB	BB	AA	AA	AA	BB	AA	AA	AA	AA	AA	BB	AA	AA	BB	BB	AA	AA	AA	BB	BB	AA	-	AA	BB	AA	AA	-	BB	BB	-	AA	-	BB	BB
SNP-25518701_3A	3A	5.26868	3A.2	BB	AA	AA	BB	BB	AA	-	AA	AA	BB	BB	BB	BB	AA	AA	AA	BB	AA	AA	AA	AA	AA	BB	AA	AA	BB	BB	AA	AA	AA	BB	BB	AA	-	AA	BB	AA	AA	BB	BB	BB	BB	AA	BB	BB	BB
SNP-25518673_3A	3A	5.26868	3A.2	BB	AA	AA	BB	BB	AA	-	AA	AA	BB	BB	BB	BB	AA	AA	AA	BB	AA	AA	AA	AA	AA	BB	AA	AA	BB	BB	AA	AA	AA	BB	BB	AA	-	AA	BB	AA	AA	BB	BB	BB	BB	AA	BB	BB	BB
SNP-24743153_3A	3A	5.26868	3A.2	BB	AA	AA	BB	BB	AA	-	AA	AA	BB	BB	BB	BB	AA	AA	AA	BB	AA	AA	AA	AA	AA	BB	AA	AA	BB	BB	AA	AA	AA	BB	BB	AA	-	AA	BB	AA	AA	BB	BB	BB	BB	AA	BB	BB	BB
SNP-23548261_3A	3A	6.40564	3A.2	BB	AA	AA	BB	BB	AA	-	AA	AA	BB	BB	BB	BB	AA	AA	AA	BB	AA	AA	AA	AA	AA	BB	BB	AA	BB	BB	AA	AA	AA	BB	BB	AA	AA	AA	BB	AA	AA	BB	BB	BB	-	AA	BB	BB	BB
SNP-23487523_3A	3A	6.40564	3A.2	BB	AA	AA	BB	BB	AA	-	AA	AA	BB	BB	BB	BB	AA	AA	AA	BB	AA	AA	AA	AA	AA	BB	BB	AA	BB	BB	AA	AA	AA	BB	BB	AA	AA	AA	BB	AA	AA	BB	BB	BB	BB	AA	BB	BB	BB
SNP-23465026_3A	3A	6.40564	3A.2	BB	AA	AA	BB	BB	AA	BB	AA	AA	BB	BB	BB	BB	AA	AA	AA	BB	AA	AA	AA	AA	AA	BB	BB	AA	BB	BB	AA	AA	AA	BB	BB	AA	AA	AA	BB	AA	AA	BB	BB	BB	BB	AA	BB	BB	BB
SNP-23465022_3A	3A	6.40564	3A.2	BB	AA	AA	BB	BB	AA	BB	AA	AA	BB	BB	BB	BB	AA	AA	AA	BB	AA	AA	AA	AA	AA	BB	BB	AA	BB	BB	AA	AA	AA	BB	BB	AA	-	AA	BB	AA	AA	BB	BB	BB	BB	AA	BB	BB	BB
SNP-23365862_3A	3A	6.40564	3A.2	BB	AA	AA	BB	BB	AA	BB	AA	AA	BB	BB	BB	BB	AA	AA	AA	BB	AA	AA	AA	AA	AA	BB	BB	AA	BB	BB	AA	AA	AA	BB	BB	AA	-	AA	BB	AA	AA	BB	BB	BB	BB	AA	BB	BB	BB
SNP-21218970_3A	3A	6.9643	3A.2	BB	AA	AA	BB	BB	AA	AA	AA	AA	BB	BB	BB	BB	AA	AA	AA	BB	AA	AA	AA	AA	AA	BB	BB	AA	BB	BB	AA	AA	AA	BB	BB	AA	-	AA	BB	AA	AA	BB	BB	BB	BB	AA	-	BB	BB
SNP-21149865_3A	3A	6.9643	3A.2	BB	AA	AA	BB	BB	AA	-	AA	AA	BB	BB	BB	BB	AA	AA	AA	BB	AA	AA	AA	AA	AA	BB	BB	AA	BB	BB	AA	AA	AA	BB	BB	AA	-	AA	BB	AA	AA	BB	BB	BB	BB	AA	-	BB	BB
SNP-21144598_3A	3A	6.9643	3A.2	BB	AA	AA	BB	BB	AA	-	AA	AA	BB	BB	BB	BB	AA	AA	AA	BB	AA	AA	AA	AA	AA	BB	BB	AA	BB	BB	AA	AA	AA	BB	BB	AA	-	AA	BB	AA	AA	BB	BB	BB	BB	AA	-	BB	BB
SNP-20647175_3A	3A	6.9643	3A.2	BB	AA	AA	BB	BB	AA	-	AA	AA	BB	BB	BB	BB	AA	AA	AA	BB	AA	AA	AA	AA	AA	BB	BB	AA	BB	BB	AA	AA	AA	BB	BB	AA	AA	AA	BB	AA	AA	BB	BB	BB	BB	AA	-	BB	BB
SNP-20210734_3A	3A	6.9643	3A.2	BB	AA	AA	BB	BB	AA	-	AA	AA	BB	BB	BB	BB	AA	AA	AA	BB	AA	AA	AA	AA	AA	BB	BB	AA	BB	BB	AA	AA	AA	BB	BB	AA	AA	AA	BB	AA	AA	BB	BB	BB	BB	AA	-	BB	BB
SNP-19964741_3A	3A	6.9643	3A.2	BB	AA	AA	BB	BB	AA	-	AA	AA	BB	BB	BB	BB	AA	AA	AA	BB	AA	AA	AA	AA	AA	BB	BB	AA	BB	BB	AA	AA	AA	BB	BB	AA	AA	AA	BB	AA	AA	BB	BB	BB	BB	AA	BB	BB	BB
SNP-19606127_3A	3A	6.9643	3A.2	BB	AA	AA	BB	BB	AA	-	AA	AA	BB	BB	BB	BB	AA	AA	AA	BB	AA	AA	AA	AA	AA	BB	BB	AA	BB	BB	AA	AA	AA	BB	BB	AA	AA	AA	BB	AA	AA	BB	BB	BB	BB	AA	BB	BB	BB
SNP-19604743_3A	3A	6.9643	3A.2	BB	AA	AA	BB	BB	AA	-	AA	AA	BB	BB	BB	BB	AA	AA	AA	BB	AA	AA	AA	AA	AA	BB	BB	AA	BB	BB	AA	AA	AA	BB	BB	AA	AA	AA	BB	AA	AA	BB	BB	BB	BB	AA	BB	BB	BB
SNP-19517048_3A	3A	6.9643	3A.2	BB	AA	AA	BB	BB	AA	-	AA	AA	BB	BB	BB	BB	AA	AA	AA	BB	AA	AA	AA	AA	AA	BB	BB	AA	BB	BB	AA	AA	AA	BB	BB	AA	AA	AA	BB	AA	AA	BB	BB	BB	BB	AA	BB	BB	BB
SNP-19417016_3A	3A	6.9643	3A.2	BB	AA	AA	BB	BB	AA	-	AA	AA	BB	BB	BB	BB	AA	AA	AA	BB	AA	AA	AA	AA	AA	BB	BB	AA	BB	BB	AA	AA	AA	BB	BB	AA	AA	AA	BB	AA	AA	BB	BB	BB	BB	AA	BB	BB	BB
SNP-19379304_3A	3A	6.9643	3A.2	BB	AA	AA	BB	BB	AA	AA	AA	AA	BB	BB	BB	BB	AA	AA	AA	BB	AA	AA	AA	AA	AA	BB	BB	AA	BB	BB	AA	AA	AA	BB	BB	AA	AA	AA	BB	AA	AA	BB	BB	BB	BB	AA	BB	BB	BB
SNP-19379257_3A	3A	6.9643	3A.2	BB	AA	AA	BB	BB	AA	AA	AA	AA	BB	BB	BB	BB	AA	AA	AA	BB	AA	AA	AA	AA	AA	BB	BB	AA	BB	BB	AA	AA	AA	BB	BB	AA	AA	AA	BB	AA	AA	BB	BB	BB	BB	AA	BB	BB	BB
SNP-19253844_3A	3A	6.9643	3A.2	BB	AA	AA	BB	BB	AA	AA	AA	AA	BB	BB	BB	BB	AA	AA	AA	BB	AA	AA	AA	AA	AA	BB	BB	AA	BB	BB	AA	AA	AA	BB	BB	AA	AA	AA	BB	AA	AA	BB	BB	BB	BB	AA	BB	BB	BB
SNP-19176850_3A	3A	6.9643	3A.2	BB	AA	AA	BB	BB	AA	AA	AA	AA	BB	BB	BB	BB	AA	AA	AA	BB	AA	AA	AA	AA	AA	BB	BB	AA	BB	BB	AA	AA	AA	BB	BB	AA	AA	AA	BB	AA	AA	BB	BB	BB	BB	AA	BB	BB	BB
SNP-19084989_3A	3A	6.9643	3A.2	BB	AA	AA	BB	BB	AA	AA	AA	AA	BB	BB	BB	BB	AA	AA	AA	BB	AA	AA	AA	AA	AA	BB	BB	AA	BB	BB	AA	AA	AA	BB	BB	AA	AA	AA	BB	AA	AA	BB	BB	BB	BB	AA	BB	BB	BB
SNP-18814257_3A	3A	6.9643	3A.2	BB	AA	AA	BB	BB	AA	AA	AA	AA	BB	BB	BB	BB	AA	AA	AA	BB	AA	AA	AA	AA	AA	BB	BB	AA	BB	BB	AA	AA	AA	BB	BB	AA	AA	AA	BB	AA	AA	BB	BB	BB	BB	AA	BB	BB	BB
SNP-18814212_3A	3A	6.9643	3A.2	BB	AA	AA	BB	BB	AA	AA	AA	AA	BB	BB	BB	BB	AA	AA	AA	BB	AA	AA	AA	AA	AA	BB	BB	AA	BB	BB	AA	AA	AA	BB	BB	AA	AA	AA	BB	AA	AA	BB	BB	BB	BB	AA	BB	BB	BB
SNP-18786027_3A	3A	6.9643	3A.2	BB	AA	AA	BB	BB	AA	-	AA	AA	BB	BB	BB	BB	AA	AA	AA	BB	AA	AA	AA	AA	AA	BB	BB	AA	BB	BB	AA	AA	AA	BB	BB	AA	AA	AA	BB	AA	AA	-	BB	BB	BB	AA	BB	BB	BB
SNP-18758023_3A	3A	6.9643	3A.2	BB	AA	AA	BB	BB	AA	-	AA	AA	BB	BB	BB	BB	AA	AA	AA	BB	AA	AA	AA	AA	AA	BB	BB	AA	BB	BB	AA	AA	AA	BB	BB	AA	AA	AA	BB	AA	AA	-	BB	BB	BB	AA	BB	BB	BB
SNP-18420184_3A	3A	6.9643	3A.2	BB	AA	AA	BB	BB	AA	-	AA	AA	BB	BB	BB	BB	AA	AA	AA	BB	AA	AA	AA	AA	AA	BB	BB	AA	BB	BB	AA	AA	AA	BB	BB	AA	AA	AA	BB	AA	AA	-	BB	BB	BB	AA	BB	BB	BB
SNP-17978113_3A	3A	6.9643	3A.2	BB	AA	AA	BB	BB	AA	-	AA	AA	BB	BB	BB	BB	AA	AA	AA	BB	AA	AA	AA	AA	AA	BB	BB	AA	BB	BB	AA	AA	AA	BB	BB	AA	AA	AA	BB	AA	AA	-	BB	BB	BB	AA	BB	BB	BB
SNP-17977792_3A	3A	6.9643	3A.2	BB	AA	AA	BB	BB	AA	-	AA	AA	BB	BB	BB	BB	AA	AA	AA	BB	AA	AA	AA	AA	AA	BB	BB	AA	BB	BB	AA	AA	AA	BB	BB	AA	AA	AA	BB	AA	AA	BB	BB	BB	BB	AA	BB	BB	BB
SNP-17908661_3A	3A	6.9643	3A.2	BB	AA	AA	BB	BB	AA	-	AA	AA	BB	BB	BB	BB	AA	AA	AA	BB	AA	AA	AA	AA	AA	BB	BB	AA	BB	BB	AA	AA	AA	BB	BB	AA	AA	AA	BB	AA	AA	BB	BB	BB	BB	AA	BB	BB	BB
SNP-17616642_3A	3A	6.9643	3A.2	BB	AA	AA	BB	BB	AA	-	AA	AA	BB	BB	BB	BB	AA	AA	AA	BB	AA	AA	AA	AA	AA	BB	BB	AA	BB	BB	AA	AA	AA	BB	BB	AA	AA	AA	BB	AA	AA	BB	BB	BB	BB	AA	BB	BB	BB
SNP-17440544_3A	3A	6.9643	3A.2	BB	AA	AA	BB	BB	AA	-	AA	AA	BB	BB	BB	BB	AA	AA	AA	BB	AA	AA	AA	AA	AA	BB	BB	AA	BB	BB	AA	AA	AA	BB	BB	AA	AA	AA	BB	AA	AA	BB	BB	BB	BB	AA	BB	BB	BB
SNP-17160140_3A	3A	6.9643	3A.2	BB	AA	AA	BB	BB	AA	AA	AA	AA	BB	BB	BB	BB	AA	AA	AA	BB	AA	AA	AA	AA	AA	BB	BB	AA	BB	BB	AA	AA	AA	BB	BB	AA	AA	AA	BB	AA	AA	BB	BB	BB	BB	AA	BB	BB	BB
SNP-17160107_3A	3A	6.9643	3A.2	BB	AA	AA	BB	BB	AA	AA	AA	AA	BB	BB	BB	BB	AA	AA	AA	BB	AA	AA	AA	AA	AA	BB	BB	AA	BB	BB	AA	AA	AA	BB	BB	AA	AA	AA	BB	AA	AA	BB	BB	BB	BB	AA	BB	BB	BB
SNP-16984605_3A	3A	6.9643	3A.2	BB	AA	AA	BB	BB	AA	AA	AA	AA	BB	BB	BB	BB	AA	AA	AA	BB	AA	AA	AA	AA	AA	BB	BB	AA	BB	BB	AA	AA	AA	BB	BB	AA	AA	AA	BB	AA	AA	BB	BB	BB	BB	AA	BB	BB	BB
SNP-16939791_3A	3A	7.46063	3A.2	BB	AA	AA	BB	BB	AA	BB	AA	AA	BB	BB	BB	BB	AA	AA	AA	BB	AA	AA	AA	AA	AA	BB	BB	AA	BB	BB	AA	AA	AA	BB	BB	AA	AA	AA	BB	AA	AA	BB	BB	BB	BB	AA	BB	BB	BB
SNP-16937664_3A	3A	7.46063	3A.2	BB	AA	AA	BB	BB	AA	-	AA	AA	BB	BB	BB	BB	AA	AA	AA	BB	AA	AA	AA	AA	AA	BB	BB	AA	BB	BB	AA	AA	AA	BB	BB	AA	AA	AA	BB	AA	AA	BB	BB	BB	BB	AA	BB	BB	BB
SNP-16784269_3A	3A	7.46063	3A.2	BB	AA	AA	BB	BB	AA	-	AA	AA	BB	BB	BB	BB	AA	AA	AA	BB	AA	AA	AA	AA	AA	BB	BB	AA	BB	BB	AA	AA	AA	BB	BB	AA	AA	AA	BB	AA	AA	BB	BB	BB	BB	AA	BB	BB	BB
SNP-16635365_3A	3A	7.46063	3A.2	BB	AA	AA	BB	BB	AA	-	AA	AA	BB	BB	BB	BB	AA	AA	AA	BB	AA	AA	AA	AA	AA	BB	BB	AA	BB	BB	AA	AA	AA	BB	BB	AA	AA	AA	BB	AA	AA	BB	BB	BB	BB	AA	BB	BB	BB
SNP-16453144_3A	3A	7.46063	3A.2	BB	AA	AA	BB	BB	AA	-	AA	AA	BB	BB	BB	BB	AA	AA	AA	BB	AA	AA	AA	AA	AA	BB	BB	AA	BB	BB	AA	AA	AA	BB	BB	AA	AA	AA	BB	AA	AA	BB	BB	BB	BB	AA	BB	BB	BB
SNP-16332411_3A	3A	7.46063	3A.2	BB	AA	AA	BB	BB	AA	-	AA	AA	BB	BB	BB	BB	AA	AA	AA	BB	AA	AA	AA	AA	AA	BB	BB	AA	BB	BB	AA	AA	AA	BB	BB	AA	AA	AA	BB	AA	AA	BB	BB	BB	BB	AA	BB	BB	BB
SNP-16331636_3A	3A	7.46063	3A.2	BB	AA	AA	BB	BB	AA	-	AA	AA	BB	BB	BB	BB	AA	AA	AA	BB	AA	AA	AA	AA	AA	BB	BB	AA	BB	BB	AA	AA	AA	BB	BB	AA	AA	AA	BB	AA	AA	BB	BB	BB	BB	AA	BB	BB	BB
SNP-16331626_3A	3A	7.46063	3A.2	BB	AA	AA	BB	BB	AA	-	AA	AA	BB	BB	BB	BB	AA	AA	AA	BB	AA	AA	AA	AA	AA	BB	BB	AA	BB	BB	AA	AA	AA	BB	BB	AA	AA	AA	BB	AA	AA	BB	BB	BB	BB	AA	BB	BB	BB
SNP-16239054_3A	3A	7.46063	3A.2	BB	AA	AA	BB	BB	AA	-	AA	AA	BB	BB	BB	BB	AA	AA	AA	BB	AA	AA	AA	AA	AA	BB	BB	AA	BB	BB	AA	AA	AA	BB	BB	AA	-	AA	-	AA	AA	BB	BB	BB	BB	AA	BB	BB	BB
SNP-32655758_3A	3A	11.7366	3A.2	AA	AA	AA	BB	BB	AA	AA	AA	BB	BB	BB	BB	BB	AA	AA	AA	BB	AA	AA	AA	AA	AA	BB	AA	-	BB	BB	AA	AA	AA	BB	BB	AA	BB	AA	BB	AA	AA	BB	BB	BB	BB	AA	BB	BB	BB
SNP-32444239_3A	3A	11.7366	3A.2	AA	AA	AA	BB	BB	AA	AA	AA	BB	BB	BB	BB	BB	AA	AA	AA	BB	AA	AA	AA	AA	AA	BB	AA	BB	BB	BB	AA	AA	AA	BB	BB	AA	BB	AA	BB	AA	AA	BB	BB	BB	BB	AA	BB	BB	BB
SNP-32359740_3A	3A	11.7366	3A.2	-	AA	AA	BB	BB	AA	-	AA	-	BB	BB	BB	BB	AA	AA	AA	BB	AA	AA	AA	AA	AA	BB	AA	-	BB	BB	AA	AA	AA	BB	BB	AA	BB	AA	BB	AA	AA	BB	BB	BB	BB	AA	BB	BB	BB
SNP-36097054_3A	3A	14.0924	3A.2	AA	AA	AA	BB	BB	AA	AA	AA	AA	BB	BB	BB	BB	AA	AA	AA	BB	AA	AA	AA	AA	AA	BB	AA	BB	AA	BB	-	AA	AA	BB	BB	AA	-	AA	BB	AA	AA	BB	BB	BB	BB	AA	BB	BB	BB
SNP-35696098_3A	3A	14.0924	3A.2	AA	AA	AA	BB	BB	AA	AA	AA	AA	BB	BB	BB	BB	AA	AA	AA	BB	AA	AA	AA	AA	AA	BB	AA	BB	AA	BB	AA	AA	AA	BB	BB	AA	-	AA	BB	AA	AA	BB	BB	BB	BB	AA	BB	BB	BB
SNP-35428737_3A	3A	14.0924	3A.2	AA	AA	AA	BB	BB	AA	AA	AA	AA	BB	BB	BB	BB	AA	AA	AA	BB	AA	AA	AA	AA	AA	BB	AA	BB	AA	BB	AA	AA	AA	BB	BB	AA	BB	AA	BB	AA	AA	BB	BB	BB	BB	AA	BB	BB	BB
SNP-35173488_3A	3A	14.0924	3A.2	AA	AA	AA	BB	BB	AA	AA	AA	AA	BB	BB	BB	BB	AA	AA	AA	BB	AA	AA	AA	AA	AA	BB	AA	BB	AA	BB	AA	AA	AA	BB	BB	AA	BB	AA	BB	AA	AA	BB	BB	BB	BB	AA	BB	BB	BB
SNP-34861010_3A	3A	14.0924	3A.2	AA	AA	AA	BB	BB	AA	AA	AA	AA	BB	BB	BB	BB	AA	AA	AA	BB	AA	AA	AA	AA	AA	BB	AA	BB	AA	BB	AA	AA	AA	BB	BB	AA	BB	AA	BB	AA	AA	BB	BB	BB	BB	AA	BB	BB	BB
SNP-34686444_3A	3A	14.0924	3A.2	AA	AA	AA	BB	BB	AA	AA	AA	AA	BB	BB	BB	BB	AA	AA	AA	BB	AA	AA	AA	AA	AA	BB	AA	BB	AA	BB	AA	AA	AA	BB	BB	AA	BB	AA	BB	AA	AA	BB	BB	BB	BB	AA	BB	BB	BB
SNP-34686401_3A	3A	14.0924	3A.2	AA	AA	AA	BB	BB	AA	AA	AA	AA	BB	BB	BB	BB	AA	AA	AA	BB	AA	AA	AA	AA	AA	BB	AA	BB	AA	BB	AA	AA	AA	BB	BB	AA	BB	AA	BB	AA	AA	BB	BB	BB	BB	AA	BB	BB	BB
SNP-34594344_3A	3A	14.0924	3A.2	AA	AA	AA	BB	BB	AA	AA	AA	AA	BB	BB	BB	BB	AA	AA	AA	BB	AA	AA	AA	AA	AA	BB	AA	BB	AA	BB	AA	AA	AA	BB	BB	AA	BB	AA	BB	AA	AA	BB	BB	BB	BB	AA	BB	BB	BB
SNP-34542591_3A	3A	14.0924	3A.2	AA	AA	AA	BB	BB	AA	AA	AA	AA	BB	BB	BB	BB	AA	AA	AA	BB	AA	AA	AA	AA	AA	BB	AA	BB	AA	BB	AA	AA	AA	BB	BB	AA	BB	AA	BB	AA	AA	BB	BB	BB	BB	AA	BB	BB	BB
SNP-34371222_3A	3A	14.0924	3A.2	AA	AA	AA	BB	BB	AA	AA	AA	AA	BB	BB	BB	BB	AA	AA	AA	BB	AA	AA	AA	AA	AA	BB	AA	BB	AA	BB	AA	AA	AA	BB	BB	AA	BB	AA	BB	AA	AA	BB	BB	BB	BB	AA	BB	BB	BB
SNP-34371173_3A	3A	14.0924	3A.2	AA	AA	AA	BB	BB	AA	AA	AA	AA	BB	BB	BB	BB	AA	AA	AA	BB	AA	AA	AA	AA	AA	BB	AA	BB	AA	BB	AA	AA	AA	BB	BB	AA	BB	AA	BB	AA	AA	BB	BB	BB	BB	AA	BB	BB	BB
SNP-33814095_3A	3A	14.6498	3A.2	AA	AA	AA	BB	BB	AA	AA	AA	AA	BB	BB	BB	BB	AA	AA	AA	BB	AA	AA	AA	AA	AA	BB	AA	AA	AA	BB	AA	AA	AA	BB	BB	AA	BB	AA	BB	AA	AA	BB	BB	BB	BB	AA	BB	BB	BB
SNP-33788131_3A	3A	14.6498	3A.2	AA	AA	AA	BB	BB	AA	AA	AA	AA	BB	BB	BB	BB	AA	AA	AA	BB	AA	AA	AA	AA	AA	BB	AA	-	AA	BB	AA	AA	AA	BB	BB	AA	BB	AA	BB	AA	AA	BB	BB	BB	BB	AA	BB	BB	BB
SNP-33504198_3A	3A	14.6498	3A.2	AA	AA	AA	BB	BB	AA	AA	AA	AA	BB	BB	BB	BB	AA	AA	AA	BB	AA	AA	AA	AA	AA	BB	AA	-	AA	BB	AA	AA	AA	BB	BB	AA	BB	AA	BB	AA	AA	BB	BB	BB	BB	AA	BB	BB	BB
SNP-44453870_3A	3A	28.8086	3A.2	AA	AA	AA	AA	BB	AA	AA	AA	AA	BB	BB	AA	BB	AA	AA	AA	BB	AA	AA	AA	BB	AA	BB	AA	AA	AA	BB	BB	AA	AA	BB	AA	AA	AA	AA	BB	AA	AA	BB	BB	BB	AA	BB	BB	AA	BB
SNP-44396965_3A	3A	28.8086	3A.2	AA	AA	AA	AA	BB	AA	AA	AA	AA	BB	BB	AA	BB	AA	AA	AA	BB	AA	AA	AA	BB	AA	BB	AA	AA	AA	BB	BB	AA	AA	BB	AA	AA	AA	-	-	AA	AA	BB	BB	BB	AA	BB	BB	AA	BB
SNP-44396611_3A	3A	28.8086	3A.2	AA	AA	AA	AA	BB	AA	AA	AA	AA	BB	BB	AA	BB	AA	AA	AA	BB	AA	AA	AA	BB	AA	BB	AA	AA	AA	BB	BB	AA	AA	BB	AA	AA	AA	-	-	AA	AA	BB	BB	BB	AA	BB	BB	AA	BB
SNP-43705387_3A	3A	28.8086	3A.2	AA	AA	AA	AA	BB	AA	AA	AA	AA	BB	BB	AA	BB	AA	AA	AA	BB	AA	AA	AA	BB	AA	BB	AA	AA	AA	BB	BB	AA	AA	BB	AA	AA	AA	-	-	AA	AA	BB	BB	BB	AA	BB	BB	AA	BB
SNP-43406484_3A	3A	28.8086	3A.2	AA	AA	AA	AA	BB	AA	AA	AA	AA	BB	BB	AA	BB	AA	AA	AA	BB	AA	AA	AA	BB	AA	BB	AA	AA	AA	BB	BB	AA	AA	BB	AA	AA	AA	-	-	AA	AA	BB	BB	BB	AA	BB	BB	AA	BB
SNP-43372972_3A	3A	28.8086	3A.2	AA	AA	AA	AA	BB	AA	AA	AA	AA	BB	BB	AA	BB	AA	AA	AA	BB	AA	AA	AA	BB	AA	BB	AA	AA	AA	BB	BB	AA	AA	BB	AA	AA	AA	-	-	AA	AA	BB	BB	BB	AA	BB	BB	AA	BB
SNP-42809440_3A	3A	28.8086	3A.2	AA	AA	AA	AA	BB	AA	AA	AA	AA	BB	BB	AA	BB	AA	AA	AA	BB	AA	AA	AA	BB	AA	BB	AA	AA	AA	BB	BB	AA	AA	BB	AA	AA	AA	AA	-	AA	AA	BB	BB	BB	AA	-	BB	AA	BB
SNP-42669605_3A	3A	28.8086	3A.2	AA	AA	AA	AA	BB	AA	AA	AA	AA	BB	BB	AA	BB	AA	AA	AA	BB	AA	AA	AA	BB	AA	BB	AA	AA	AA	BB	BB	AA	AA	BB	AA	AA	AA	AA	-	AA	AA	BB	BB	BB	AA	-	BB	AA	BB
SNP-42653156_3A	3A	28.8086	3A.2	AA	AA	AA	AA	BB	AA	AA	AA	AA	BB	BB	AA	BB	AA	AA	AA	BB	AA	AA	AA	BB	AA	BB	AA	AA	AA	BB	BB	AA	AA	BB	AA	AA	AA	AA	-	AA	AA	BB	BB	BB	AA	-	BB	AA	BB
SNP-42653141_3A	3A	28.8086	3A.2	AA	AA	AA	AA	BB	AA	AA	AA	AA	BB	BB	AA	BB	AA	AA	AA	BB	AA	AA	AA	BB	AA	BB	AA	AA	AA	BB	BB	AA	AA	BB	AA	AA	AA	AA	-	AA	AA	BB	BB	BB	AA	-	BB	AA	BB
SNP-42653137_3A	3A	28.8086	3A.2	AA	AA	AA	AA	BB	AA	AA	AA	AA	BB	BB	AA	BB	AA	AA	AA	BB	AA	AA	AA	BB	AA	BB	AA	AA	AA	BB	BB	AA	AA	BB	AA	AA	AA	AA	BB	AA	AA	BB	BB	BB	AA	-	BB	AA	BB
SNP-42418511_3A	3A	28.8086	3A.2	AA	AA	AA	AA	BB	AA	AA	AA	AA	BB	BB	AA	BB	AA	AA	AA	BB	AA	AA	AA	BB	AA	BB	AA	AA	AA	BB	BB	AA	AA	BB	AA	AA	AA	AA	BB	AA	AA	BB	BB	BB	AA	-	BB	AA	BB
SNP-44606767_3A	3A	29.3672	3A.2	AA	AA	AA	AA	BB	AA	AA	AA	AA	BB	BB	AA	BB	AA	AA	AA	BB	AA	AA	AA	BB	AA	BB	AA	AA	AA	BB	BB	AA	AA	BB	AA	AA	AA	AA	BB	AA	AA	BB	BB	BB	AA	BB	BB	AA	BB
SNP-44630100_3A	3A	29.3672	3A.2	AA	AA	AA	AA	BB	AA	AA	AA	AA	BB	BB	AA	BB	AA	AA	AA	BB	AA	AA	AA	BB	AA	BB	AA	AA	AA	BB	BB	AA	AA	BB	AA	AA	AA	AA	BB	AA	AA	BB	BB	BB	AA	BB	BB	AA	BB
SNP-390095214_3D	3A	30.1759	3A.2	AA	AA	AA	AA	BB	AA	AA	AA	AA	-	BB	AA	BB	AA	AA	AA	BB	AA	AA	AA	BB	BB	BB	AA	AA	AA	BB	BB	AA	AA	-	AA	AA	BB	AA	BB	AA	AA	BB	-	BB	AA	BB	BB	AA	BB
SNP-45665882_3A	3A	30.4176	3A.2	AA	AA	AA	AA	BB	AA	AA	AA	AA	BB	BB	AA	BB	AA	AA	AA	BB	AA	AA	AA	BB	BB	BB	AA	AA	AA	BB	BB	AA	AA	BB	AA	AA	AA	AA	BB	AA	AA	BB	BB	BB	AA	BB	BB	AA	BB
SNP-45665840_3A	3A	30.4176	3A.2	AA	AA	AA	AA	BB	AA	AA	AA	AA	BB	BB	AA	BB	AA	AA	AA	BB	AA	AA	AA	BB	BB	BB	AA	AA	AA	BB	BB	AA	AA	BB	AA	AA	AA	AA	BB	AA	AA	BB	BB	BB	AA	BB	BB	AA	BB
SNP-45322895_3A	3A	30.4176	3A.2	AA	AA	AA	AA	BB	AA	AA	AA	AA	BB	BB	AA	BB	AA	AA	AA	BB	AA	AA	AA	BB	BB	BB	AA	AA	AA	BB	BB	AA	AA	BB	AA	AA	AA	AA	BB	AA	AA	BB	BB	BB	AA	BB	BB	AA	BB
SNP-45322890_3A	3A	30.4176	3A.2	AA	AA	AA	AA	BB	AA	AA	AA	AA	BB	BB	AA	BB	AA	AA	AA	BB	AA	AA	AA	BB	BB	BB	AA	AA	AA	BB	BB	AA	AA	BB	AA	AA	AA	AA	BB	AA	AA	BB	BB	BB	AA	BB	BB	AA	BB
SNP-44883285_3A	3A	30.4176	3A.2	AA	AA	AA	AA	BB	AA	AA	AA	AA	BB	BB	AA	BB	AA	AA	AA	BB	AA	AA	AA	BB	BB	BB	AA	AA	AA	BB	BB	AA	AA	BB	AA	AA	AA	AA	BB	AA	AA	BB	BB	BB	AA	BB	BB	AA	BB
SNP-44881625_3A	3A	30.4176	3A.2	AA	AA	AA	AA	BB	AA	AA	AA	AA	BB	BB	AA	BB	AA	AA	AA	BB	AA	AA	AA	BB	BB	BB	AA	AA	AA	BB	BB	AA	AA	BB	AA	AA	AA	AA	BB	AA	AA	BB	BB	BB	AA	BB	BB	AA	BB
SNP-48238576_3A	3A	30.4176	3A.2	AA	AA	AA	AA	BB	AA	AA	AA	AA	BB	BB	AA	BB	AA	AA	AA	BB	AA	AA	AA	BB	BB	BB	AA	AA	AA	BB	BB	AA	AA	BB	AA	AA	AA	AA	BB	AA	AA	BB	BB	BB	AA	BB	BB	AA	BB
SNP-48116686_3A	3A	30.4176	3A.2	AA	AA	AA	AA	BB	AA	AA	AA	AA	BB	BB	AA	BB	AA	AA	AA	BB	AA	AA	AA	BB	BB	BB	AA	AA	AA	BB	BB	AA	AA	BB	AA	AA	AA	AA	BB	AA	AA	BB	BB	BB	AA	BB	BB	AA	BB
SNP-48050625_3A	3A	30.4176	3A.2	AA	AA	AA	AA	BB	AA	AA	AA	AA	BB	BB	AA	BB	AA	AA	AA	BB	AA	AA	AA	BB	BB	BB	AA	AA	AA	BB	BB	AA	AA	BB	AA	AA	AA	AA	BB	AA	AA	BB	BB	BB	AA	BB	BB	AA	BB
SNP-48047628_3A	3A	30.4176	3A.2	AA	AA	AA	AA	BB	AA	AA	AA	AA	BB	BB	AA	BB	AA	AA	AA	BB	AA	AA	AA	BB	BB	BB	AA	AA	AA	BB	BB	AA	AA	BB	AA	AA	AA	AA	BB	AA	AA	BB	BB	BB	AA	BB	BB	AA	BB
SNP-47832604_3A	3A	30.4176	3A.2	AA	AA	AA	AA	BB	AA	AA	AA	AA	BB	BB	AA	BB	AA	AA	AA	BB	AA	AA	AA	BB	BB	BB	AA	AA	AA	BB	BB	AA	AA	BB	AA	AA	AA	AA	BB	AA	AA	BB	BB	BB	AA	BB	BB	AA	BB
SNP-47266319_3A	3A	30.4176	3A.2	AA	AA	AA	AA	BB	AA	AA	AA	AA	BB	BB	AA	BB	AA	AA	AA	BB	AA	AA	AA	BB	BB	BB	AA	AA	AA	BB	BB	AA	AA	BB	AA	AA	AA	AA	BB	AA	AA	BB	BB	BB	AA	BB	BB	AA	BB
SNP-47029656_3A	3A	30.4176	3A.2	AA	AA	AA	AA	BB	AA	AA	AA	AA	BB	BB	AA	BB	AA	AA	AA	BB	AA	AA	AA	BB	BB	BB	AA	AA	AA	BB	BB	AA	AA	BB	AA	AA	AA	AA	BB	AA	AA	BB	BB	BB	AA	BB	BB	AA	BB
SNP-46972319_3A	3A	30.4176	3A.2	AA	AA	AA	AA	BB	AA	AA	AA	AA	BB	BB	AA	BB	AA	AA	AA	BB	AA	AA	AA	BB	BB	BB	AA	AA	AA	BB	BB	AA	AA	BB	AA	AA	AA	AA	BB	AA	AA	BB	BB	BB	AA	BB	BB	AA	BB
SNP-46972265_3A	3A	30.4176	3A.2	AA	AA	AA	AA	BB	AA	AA	AA	AA	BB	BB	AA	BB	AA	AA	AA	BB	AA	AA	AA	BB	BB	BB	AA	AA	AA	BB	BB	AA	AA	BB	AA	AA	AA	AA	BB	AA	AA	BB	BB	BB	AA	BB	BB	AA	BB
SNP-46866101_3A	3A	30.4176	3A.2	AA	AA	AA	AA	BB	AA	AA	AA	AA	BB	BB	AA	BB	AA	AA	AA	BB	AA	AA	AA	BB	BB	BB	AA	AA	AA	BB	BB	AA	AA	BB	AA	AA	AA	AA	BB	AA	AA	BB	BB	BB	AA	BB	BB	AA	BB
SNP-46164806_3A	3A	30.4176	3A.2	AA	AA	AA	AA	BB	AA	AA	AA	AA	BB	BB	AA	BB	AA	AA	AA	BB	AA	AA	AA	BB	BB	BB	AA	AA	AA	BB	BB	AA	AA	BB	AA	AA	AA	AA	BB	AA	AA	BB	BB	BB	AA	BB	BB	AA	BB
SNP-46069494_3A	3A	30.4176	3A.2	AA	AA	AA	AA	BB	AA	AA	AA	AA	BB	BB	AA	BB	AA	AA	AA	BB	AA	AA	AA	BB	BB	BB	AA	AA	AA	BB	BB	AA	AA	BB	AA	AA	AA	AA	BB	AA	AA	BB	BB	BB	AA	BB	BB	AA	BB
SNP-45888993_3A	3A	30.4176	3A.2	AA	AA	AA	AA	BB	AA	AA	AA	AA	BB	BB	AA	BB	AA	AA	AA	BB	AA	AA	AA	BB	BB	BB	AA	AA	AA	BB	BB	AA	AA	BB	AA	AA	AA	AA	BB	AA	AA	BB	BB	BB	AA	BB	BB	AA	BB
SNP-44881479_3A	3A	30.4176	3A.2	AA	AA	AA	AA	BB	AA	AA	AA	AA	BB	BB	AA	BB	AA	AA	AA	BB	AA	AA	AA	BB	BB	BB	AA	AA	AA	BB	BB	AA	AA	BB	AA	AA	AA	AA	BB	AA	AA	BB	BB	BB	AA	BB	BB	AA	BB
SNP-44743769_3A	3A	30.4176	3A.2	AA	AA	AA	AA	BB	AA	AA	AA	AA	BB	BB	AA	BB	AA	AA	AA	BB	AA	AA	AA	BB	BB	BB	AA	AA	AA	BB	BB	AA	AA	BB	AA	AA	AA	AA	BB	AA	AA	BB	BB	BB	AA	BB	BB	AA	BB
SNP-389264862_3D	3A	30.4176	3A.2	AA	AA	AA	AA	BB	AA	AA	AA	AA	BB	BB	AA	BB	AA	AA	AA	BB	-	-	-	BB	BB	BB	AA	AA	AA	BB	BB	AA	AA	BB	AA	AA	-	AA	BB	AA	AA	BB	BB	BB	-	BB	BB	-	BB
SNP-389083472_3D	3A	30.4176	3A.2	AA	AA	AA	AA	BB	AA	AA	AA	AA	BB	BB	AA	BB	AA	AA	AA	BB	-	-	-	BB	BB	BB	AA	AA	AA	BB	BB	AA	AA	BB	AA	AA	-	AA	BB	AA	AA	BB	BB	BB	-	BB	BB	-	BB
SNP-48558817_3A	3A	30.9764	3A.2	AA	AA	AA	AA	BB	AA	AA	AA	AA	BB	BB	AA	BB	AA	AA	AA	BB	AA	AA	AA	BB	BB	BB	AA	AA	AA	BB	BB	AA	AA	BB	AA	AA	AA	AA	BB	AA	AA	BB	BB	BB	BB	BB	BB	AA	-
SNP-48477705_3A	3A	30.9764	3A.2	AA	AA	AA	AA	BB	AA	AA	AA	AA	BB	BB	AA	BB	AA	AA	AA	BB	AA	AA	AA	BB	BB	BB	AA	AA	AA	BB	BB	AA	AA	BB	AA	AA	AA	AA	BB	AA	AA	BB	BB	BB	BB	BB	BB	AA	-
SNP-48477660_3A	3A	30.9764	3A.2	AA	AA	AA	AA	BB	AA	AA	AA	AA	BB	BB	AA	BB	AA	AA	AA	BB	AA	AA	AA	BB	BB	BB	AA	AA	AA	BB	BB	AA	AA	BB	AA	AA	AA	AA	BB	AA	AA	BB	BB	BB	BB	BB	BB	AA	-
SNP-48388705_3A	3A	30.9764	3A.2	AA	AA	AA	AA	BB	AA	AA	AA	AA	BB	BB	AA	BB	AA	AA	AA	BB	AA	AA	AA	BB	BB	BB	AA	AA	AA	BB	BB	AA	AA	BB	AA	AA	AA	AA	BB	AA	AA	BB	BB	BB	BB	BB	BB	AA	-
SNP-49297629_3A	3A	32.113	3A.2	AA	AA	AA	AA	BB	AA	AA	AA	AA	BB	BB	AA	BB	AA	AA	AA	BB	AA	AA	AA	BB	BB	BB	AA	BB	AA	BB	BB	AA	AA	BB	AA	AA	BB	AA	BB	AA	AA	BB	BB	BB	BB	BB	BB	AA	BB
SNP-49209262_3A	3A	32.113	3A.2	AA	AA	AA	AA	BB	AA	AA	AA	AA	BB	BB	AA	BB	AA	AA	AA	BB	AA	AA	AA	BB	BB	BB	AA	BB	AA	BB	BB	AA	AA	BB	AA	AA	BB	-	BB	AA	AA	BB	BB	BB	BB	BB	BB	AA	BB
SNP-49173423_3A	3A	32.113	3A.2	AA	AA	AA	AA	BB	AA	AA	AA	AA	BB	BB	AA	BB	AA	AA	AA	BB	AA	AA	AA	BB	BB	BB	AA	BB	AA	BB	BB	AA	AA	BB	AA	AA	BB	-	BB	AA	AA	BB	BB	BB	BB	BB	BB	AA	BB
SNP-49173418_3A	3A	32.113	3A.2	AA	AA	AA	AA	BB	AA	AA	AA	AA	BB	BB	AA	BB	AA	AA	AA	BB	AA	AA	AA	BB	BB	BB	AA	BB	AA	BB	BB	AA	AA	BB	AA	AA	BB	-	BB	AA	AA	BB	BB	BB	BB	BB	BB	AA	BB
SNP-49173351_3A	3A	32.113	3A.2	AA	AA	AA	AA	BB	AA	AA	AA	AA	BB	BB	AA	BB	AA	AA	AA	BB	AA	AA	AA	BB	BB	BB	AA	BB	AA	BB	BB	AA	AA	BB	AA	AA	BB	-	BB	AA	AA	BB	BB	BB	BB	BB	BB	AA	-
SNP-57035278_3A	3A	32.6717	3A.2	AA	AA	AA	AA	BB	AA	AA	AA	AA	BB	BB	AA	BB	AA	AA	AA	BB	AA	AA	AA	BB	BB	BB	AA	BB	AA	BB	BB	AA	AA	BB	AA	AA	BB	-	BB	AA	AA	BB	BB	BB	BB	BB	BB	AA	BB
SNP-56441007_3A	3A	32.6717	3A.2	AA	AA	AA	AA	BB	AA	AA	AA	AA	BB	BB	AA	BB	AA	AA	AA	BB	AA	AA	AA	BB	BB	BB	AA	BB	AA	BB	BB	AA	AA	BB	AA	AA	BB	-	BB	AA	AA	BB	BB	BB	BB	BB	BB	AA	BB
SNP-56421660_3A	3A	32.6717	3A.2	AA	AA	AA	AA	BB	AA	AA	AA	AA	BB	BB	AA	BB	AA	AA	AA	BB	AA	AA	AA	BB	BB	BB	AA	BB	AA	BB	BB	AA	AA	BB	AA	AA	BB	-	BB	AA	AA	BB	BB	BB	BB	BB	BB	AA	BB
SNP-53939258_3A	3A	32.6717	3A.2	AA	AA	AA	AA	BB	AA	AA	AA	AA	BB	BB	AA	BB	AA	AA	AA	BB	AA	AA	AA	BB	BB	BB	AA	BB	AA	BB	BB	AA	AA	BB	AA	AA	BB	-	BB	AA	AA	BB	BB	BB	BB	BB	BB	AA	BB
SNP-53597546_3A	3A	32.6717	3A.2	AA	AA	AA	AA	BB	AA	AA	AA	AA	BB	BB	AA	BB	AA	AA	AA	BB	AA	AA	AA	BB	BB	BB	AA	BB	AA	BB	BB	AA	AA	BB	AA	AA	BB	-	BB	AA	AA	BB	BB	BB	BB	BB	BB	AA	BB
SNP-52405663_3A	3A	32.6717	3A.2	AA	AA	AA	AA	BB	AA	AA	AA	AA	BB	BB	AA	BB	AA	AA	AA	BB	AA	AA	AA	BB	BB	BB	AA	BB	AA	BB	BB	AA	AA	BB	AA	AA	BB	-	BB	AA	AA	BB	BB	BB	BB	BB	BB	AA	BB
SNP-52293558_3A	3A	32.6717	3A.2	AA	AA	AA	AA	BB	AA	AA	AA	AA	BB	BB	AA	BB	AA	AA	AA	BB	AA	AA	AA	BB	BB	BB	AA	BB	AA	BB	BB	AA	AA	BB	AA	AA	BB	-	BB	AA	AA	BB	BB	BB	BB	BB	BB	AA	BB
SNP-51803334_3A	3A	32.6717	3A.2	AA	AA	AA	AA	BB	AA	AA	AA	AA	BB	BB	AA	BB	AA	AA	AA	BB	AA	AA	AA	BB	BB	BB	AA	BB	AA	BB	BB	AA	AA	BB	AA	AA	BB	AA	BB	AA	AA	BB	BB	BB	BB	BB	BB	AA	BB
SNP-159665254_3A	3A	59.7278	3A.3	AA	AA	AA	AA	AA	BB	AA	AA	BB	BB	BB	AA	BB	BB	AA	AA	BB	BB	AA	BB	BB	BB	BB	AA	BB	AA	AA	BB	AA	AA	BB	AA	AA	BB	BB	BB	AA	AA	BB	AA	BB	BB	BB	BB	AA	BB
SNP-171978964_3A	3A	60.2974	3A.3	AA	AA	AA	AA	AA	BB	AA	AA	BB	BB	BB	AA	BB	BB	AA	AA	BB	BB	AA	BB	BB	BB	BB	AA	BB	AA	AA	BB	AA	AA	BB	AA	AA	BB	BB	BB	AA	AA	BB	AA	BB	BB	BB	BB	AA	BB
SNP-158231132_3A	3A	60.2974	3A.3	AA	AA	AA	AA	AA	BB	AA	AA	BB	BB	BB	AA	BB	BB	AA	AA	BB	BB	AA	BB	BB	BB	BB	AA	BB	AA	AA	BB	AA	AA	BB	AA	AA	BB	BB	BB	AA	AA	BB	AA	BB	BB	BB	BB	AA	BB
SNP-151517437_3A	3A	60.2974	3A.3	AA	AA	AA	AA	AA	BB	AA	AA	BB	BB	BB	AA	BB	BB	AA	AA	BB	BB	AA	BB	BB	BB	BB	AA	BB	AA	AA	BB	AA	AA	BB	AA	AA	BB	BB	BB	AA	AA	BB	AA	BB	BB	BB	BB	AA	BB
SNP-363545842_3A	3A	60.2974	3A.3	AA	AA	AA	AA	AA	BB	AA	AA	BB	BB	BB	AA	BB	BB	AA	AA	BB	BB	AA	BB	BB	BB	BB	AA	BB	AA	AA	BB	AA	AA	BB	AA	AA	BB	BB	BB	AA	AA	BB	AA	BB	BB	BB	BB	AA	BB
SNP-363091474_3A	3A	60.2974	3A.3	AA	AA	AA	AA	AA	BB	AA	AA	BB	BB	BB	AA	BB	BB	AA	AA	BB	BB	AA	BB	BB	BB	BB	AA	BB	AA	AA	BB	AA	AA	BB	AA	AA	BB	BB	BB	AA	AA	BB	AA	BB	BB	BB	BB	AA	BB
SNP-361328947_3A	3A	60.2974	3A.3	AA	AA	AA	AA	AA	BB	AA	AA	BB	BB	BB	AA	BB	BB	AA	AA	BB	BB	AA	BB	BB	BB	BB	AA	BB	AA	AA	BB	AA	AA	BB	AA	AA	BB	BB	BB	AA	AA	BB	AA	BB	BB	BB	BB	AA	BB
SNP-349348951_3A	3A	60.2974	3A.3	AA	AA	AA	AA	AA	BB	AA	AA	BB	BB	BB	AA	BB	BB	AA	AA	BB	BB	AA	BB	BB	BB	BB	AA	BB	AA	AA	BB	AA	AA	BB	AA	AA	BB	BB	BB	AA	AA	BB	AA	BB	BB	BB	BB	AA	BB
SNP-349089763_3A	3A	60.2974	3A.3	AA	AA	AA	AA	AA	BB	AA	AA	BB	BB	BB	AA	BB	BB	AA	AA	BB	BB	AA	BB	BB	BB	BB	AA	BB	AA	AA	BB	AA	AA	BB	AA	AA	BB	BB	BB	AA	AA	BB	AA	BB	BB	BB	BB	AA	BB
SNP-348028513_3A	3A	60.2974	3A.3	AA	AA	AA	AA	AA	BB	AA	AA	BB	BB	BB	AA	BB	BB	AA	AA	BB	BB	AA	BB	BB	BB	BB	AA	BB	AA	AA	BB	AA	AA	BB	AA	AA	BB	BB	BB	AA	AA	BB	AA	BB	BB	BB	BB	AA	BB
SNP-347716493_3A	3A	60.2974	3A.3	AA	AA	AA	AA	AA	BB	AA	AA	BB	BB	BB	AA	BB	BB	AA	AA	BB	BB	AA	BB	BB	BB	BB	AA	BB	AA	AA	BB	AA	AA	BB	AA	AA	BB	BB	BB	AA	AA	BB	AA	BB	BB	BB	BB	AA	BB
SNP-346074233_3A	3A	60.2974	3A.3	AA	AA	AA	AA	AA	BB	AA	AA	BB	BB	BB	AA	BB	BB	AA	AA	BB	BB	AA	BB	BB	BB	BB	AA	BB	AA	AA	BB	AA	AA	BB	AA	AA	BB	BB	BB	AA	AA	BB	AA	BB	BB	BB	BB	AA	BB
SNP-344488514_3A	3A	60.2974	3A.3	AA	AA	AA	AA	AA	BB	AA	AA	BB	BB	BB	AA	BB	BB	AA	AA	BB	BB	AA	BB	BB	BB	BB	AA	BB	AA	AA	BB	AA	AA	BB	AA	AA	BB	BB	BB	AA	AA	BB	AA	BB	BB	BB	BB	AA	BB
SNP-344281963_3A	3A	60.2974	3A.3	AA	AA	AA	AA	AA	BB	AA	AA	BB	BB	BB	AA	BB	BB	AA	AA	BB	BB	AA	BB	BB	BB	BB	AA	BB	AA	AA	BB	AA	AA	BB	AA	AA	BB	BB	BB	AA	AA	BB	AA	BB	BB	BB	BB	AA	BB
SNP-342172833_3A	3A	60.2974	3A.3	AA	AA	AA	AA	AA	BB	AA	AA	BB	BB	BB	AA	BB	BB	AA	AA	BB	BB	AA	BB	BB	BB	BB	AA	BB	AA	AA	BB	AA	AA	BB	AA	AA	BB	BB	BB	AA	AA	BB	AA	BB	BB	BB	BB	AA	BB
SNP-341114451_3A	3A	60.2974	3A.3	AA	AA	AA	AA	AA	BB	AA	AA	BB	BB	BB	AA	BB	BB	AA	AA	BB	BB	AA	BB	BB	BB	BB	AA	BB	AA	AA	BB	AA	AA	BB	AA	AA	BB	BB	BB	AA	AA	BB	AA	BB	BB	BB	BB	AA	BB
SNP-338634844_3A	3A	60.2974	3A.3	AA	AA	AA	AA	AA	BB	AA	AA	BB	BB	BB	AA	BB	BB	AA	AA	BB	BB	AA	BB	BB	BB	BB	AA	BB	AA	AA	BB	AA	AA	BB	AA	AA	BB	BB	BB	AA	AA	BB	AA	BB	BB	BB	BB	AA	BB
SNP-338478806_3A	3A	60.2974	3A.3	AA	AA	AA	AA	AA	BB	AA	AA	BB	BB	BB	AA	BB	BB	AA	AA	BB	BB	AA	BB	BB	BB	BB	AA	BB	AA	AA	BB	AA	AA	BB	AA	AA	BB	BB	BB	AA	AA	BB	AA	BB	BB	BB	BB	AA	BB
SNP-338284663_3A	3A	60.2974	3A.3	AA	AA	AA	AA	AA	BB	AA	AA	BB	BB	BB	AA	BB	BB	AA	AA	BB	BB	AA	BB	BB	BB	BB	AA	BB	AA	AA	BB	AA	AA	BB	AA	AA	BB	BB	BB	AA	AA	BB	AA	BB	BB	BB	BB	AA	BB
SNP-334665169_3A	3A	60.2974	3A.3	AA	AA	AA	AA	AA	BB	AA	AA	BB	BB	BB	AA	BB	BB	AA	AA	BB	BB	AA	BB	BB	BB	BB	AA	BB	AA	AA	BB	AA	AA	BB	AA	AA	BB	BB	BB	AA	AA	BB	AA	BB	BB	BB	BB	AA	BB
SNP-327012722_3A	3A	60.2974	3A.3	AA	AA	AA	AA	AA	BB	AA	AA	BB	BB	BB	AA	BB	BB	AA	AA	BB	BB	AA	BB	BB	BB	BB	AA	BB	AA	AA	BB	AA	AA	BB	AA	AA	BB	BB	BB	AA	AA	BB	AA	BB	BB	BB	BB	AA	BB
SNP-302285660_3A	3A	60.2974	3A.3	AA	AA	AA	AA	AA	BB	AA	AA	BB	BB	BB	AA	BB	BB	AA	AA	BB	BB	AA	BB	BB	BB	BB	AA	BB	AA	AA	BB	AA	AA	BB	AA	AA	BB	BB	BB	AA	AA	BB	AA	BB	BB	BB	BB	AA	BB
SNP-301026694_3A	3A	60.2974	3A.3	AA	AA	AA	AA	AA	BB	AA	AA	BB	BB	BB	AA	BB	BB	AA	AA	BB	BB	AA	BB	BB	BB	BB	AA	BB	AA	AA	BB	AA	AA	BB	AA	AA	BB	BB	BB	AA	AA	BB	AA	BB	BB	BB	BB	AA	BB
SNP-291943362_3A	3A	60.2974	3A.3	AA	AA	AA	AA	AA	BB	AA	AA	BB	BB	BB	AA	BB	BB	AA	AA	BB	BB	AA	BB	BB	BB	BB	AA	BB	AA	AA	BB	AA	AA	BB	AA	AA	BB	BB	BB	AA	AA	BB	AA	BB	BB	BB	BB	AA	BB
SNP-287097532_3A	3A	60.2974	3A.3	AA	AA	AA	AA	AA	BB	AA	AA	BB	BB	BB	AA	BB	BB	AA	AA	BB	BB	AA	BB	BB	BB	BB	AA	BB	AA	AA	BB	AA	AA	BB	AA	AA	BB	BB	BB	AA	AA	BB	AA	BB	BB	BB	BB	AA	BB
SNP-270111596_3A	3A	60.2974	3A.3	AA	AA	AA	AA	AA	BB	AA	AA	BB	BB	BB	AA	BB	BB	AA	AA	BB	BB	AA	BB	BB	BB	BB	AA	BB	AA	AA	BB	AA	AA	BB	AA	AA	BB	BB	BB	AA	AA	BB	AA	BB	BB	BB	BB	AA	BB
SNP-261665560_3A	3A	60.2974	3A.3	AA	AA	AA	AA	AA	BB	AA	AA	BB	BB	BB	AA	BB	BB	AA	AA	BB	BB	AA	BB	BB	BB	BB	AA	BB	AA	AA	BB	AA	AA	BB	AA	AA	BB	BB	BB	AA	AA	BB	AA	BB	BB	BB	BB	AA	BB
SNP-234520103_3A	3A	60.2974	3A.3	AA	AA	AA	AA	AA	BB	AA	AA	BB	BB	BB	AA	BB	BB	AA	AA	BB	BB	AA	BB	BB	BB	BB	AA	BB	AA	AA	BB	AA	AA	BB	AA	AA	BB	BB	BB	AA	AA	BB	AA	BB	BB	BB	BB	AA	BB
SNP-226976679_3A	3A	60.2974	3A.3	AA	AA	AA	AA	AA	BB	AA	AA	BB	BB	BB	AA	BB	BB	AA	AA	BB	BB	AA	BB	BB	BB	BB	AA	BB	AA	AA	BB	AA	AA	BB	AA	AA	BB	BB	BB	AA	AA	BB	AA	BB	BB	BB	BB	AA	BB
SNP-223351765_3A	3A	60.2974	3A.3	AA	AA	AA	AA	AA	BB	AA	AA	BB	BB	BB	AA	BB	BB	AA	AA	BB	BB	AA	BB	BB	BB	BB	AA	BB	AA	AA	BB	AA	AA	BB	AA	AA	BB	BB	BB	AA	AA	BB	AA	BB	BB	BB	BB	AA	BB
SNP-204721530_3A	3A	60.2974	3A.3	AA	AA	AA	AA	AA	BB	AA	AA	BB	BB	BB	AA	BB	BB	AA	AA	BB	BB	AA	BB	BB	BB	BB	AA	BB	AA	AA	BB	AA	AA	BB	AA	AA	BB	BB	BB	AA	AA	BB	AA	BB	BB	BB	BB	AA	BB
SNP-199330071_3A	3A	60.2974	3A.3	AA	AA	AA	AA	AA	BB	AA	AA	BB	BB	BB	AA	BB	BB	AA	AA	BB	BB	AA	BB	BB	BB	BB	AA	BB	AA	AA	BB	AA	AA	BB	AA	AA	BB	BB	BB	AA	AA	BB	AA	BB	BB	BB	BB	AA	BB
SNP-194331299_3A	3A	60.2974	3A.3	AA	AA	AA	AA	AA	BB	AA	AA	BB	BB	BB	AA	BB	BB	AA	AA	BB	BB	AA	BB	BB	BB	BB	AA	BB	AA	AA	BB	AA	AA	BB	AA	AA	BB	BB	BB	AA	AA	BB	AA	BB	BB	BB	BB	AA	BB
SNP-192068319_3A	3A	60.2974	3A.3	AA	AA	AA	AA	AA	BB	AA	AA	BB	BB	BB	AA	BB	BB	AA	AA	BB	BB	AA	BB	BB	BB	BB	AA	BB	AA	AA	BB	AA	AA	BB	AA	AA	BB	BB	BB	AA	AA	BB	AA	BB	BB	BB	BB	AA	BB
SNP-180191306_3A	3A	60.2974	3A.3	AA	AA	AA	AA	AA	BB	AA	AA	BB	BB	BB	AA	BB	BB	AA	AA	BB	BB	AA	BB	BB	BB	BB	AA	BB	AA	AA	BB	AA	AA	BB	AA	AA	BB	BB	BB	AA	AA	BB	AA	BB	BB	BB	BB	AA	BB
SNP-180191294_3A	3A	60.2974	3A.3	AA	AA	AA	AA	AA	BB	AA	AA	BB	BB	BB	AA	BB	BB	AA	AA	BB	BB	AA	BB	BB	BB	BB	AA	BB	AA	AA	BB	AA	AA	BB	AA	AA	BB	BB	BB	AA	AA	BB	AA	BB	BB	BB	BB	AA	BB
SNP-175087835_3A	3A	60.2974	3A.3	AA	AA	AA	AA	AA	BB	AA	AA	BB	BB	BB	AA	BB	BB	AA	AA	BB	BB	AA	BB	BB	BB	BB	AA	BB	AA	AA	BB	AA	AA	BB	AA	AA	BB	BB	BB	AA	AA	BB	AA	BB	BB	BB	BB	AA	BB
SNP-151146353_3A	3A	60.2974	3A.3	AA	AA	AA	AA	AA	BB	AA	AA	BB	BB	BB	AA	BB	BB	AA	AA	BB	BB	AA	BB	BB	BB	BB	AA	BB	AA	AA	BB	AA	AA	BB	AA	AA	BB	BB	BB	AA	AA	BB	AA	BB	BB	BB	BB	AA	BB
SNP-114978440_3A	3A	60.2974	3A.3	AA	AA	AA	AA	AA	BB	AA	-	BB	BB	BB	AA	BB	BB	AA	AA	BB	BB	AA	BB	BB	BB	BB	AA	BB	AA	AA	BB	AA	AA	BB	AA	AA	BB	BB	BB	AA	AA	BB	AA	BB	BB	BB	BB	AA	BB
SNP-107482538_3A	3A	60.2974	3A.3	AA	AA	AA	AA	AA	BB	AA	-	BB	BB	BB	AA	BB	BB	AA	AA	BB	BB	AA	BB	BB	BB	BB	AA	BB	AA	AA	BB	AA	AA	BB	AA	AA	BB	BB	BB	AA	AA	BB	AA	BB	BB	BB	BB	AA	BB
SNP-97999330_3A	3A	60.2974	3A.3	AA	AA	AA	AA	AA	BB	AA	-	BB	BB	BB	AA	BB	BB	AA	AA	BB	BB	AA	-	BB	BB	BB	AA	BB	AA	AA	BB	AA	AA	BB	AA	AA	BB	BB	BB	AA	AA	BB	AA	BB	BB	BB	BB	AA	BB
SNP-327028634_3D	3A	62.0742	3A.3	AA	AA	AA	AA	AA	BB	AA	AA	BB	BB	BB	AA	BB	BB	AA	AA	BB	BB	AA	BB	BB	BB	BB	BB	BB	AA	AA	BB	AA	AA	BB	AA	AA	BB	BB	BB	AA	AA	BB	AA	BB	BB	BB	BB	AA	BB
SNP-326219377_3D	3A	62.0742	3A.3	AA	AA	AA	AA	AA	BB	AA	AA	BB	BB	BB	AA	BB	BB	AA	AA	BB	BB	AA	BB	BB	BB	BB	BB	BB	AA	AA	BB	AA	AA	BB	AA	AA	BB	BB	BB	AA	AA	BB	AA	BB	BB	BB	BB	AA	BB
SNP-374813168_3A	3A	62.0742	3A.3	AA	AA	AA	AA	AA	BB	AA	AA	BB	BB	BB	AA	BB	BB	AA	AA	BB	BB	AA	BB	BB	BB	BB	BB	BB	AA	AA	BB	AA	AA	BB	AA	AA	BB	-	BB	AA	AA	BB	AA	BB	BB	BB	BB	AA	BB
SNP-374593226_3A	3A	62.0742	3A.3	AA	AA	AA	AA	AA	BB	AA	AA	BB	BB	BB	AA	BB	BB	AA	AA	BB	BB	AA	BB	BB	BB	BB	BB	BB	AA	AA	BB	AA	AA	BB	AA	AA	BB	BB	BB	AA	AA	BB	AA	BB	BB	BB	BB	AA	BB
SNP-373153329_3A	3A	62.0742	3A.3	AA	AA	AA	AA	AA	BB	AA	AA	BB	BB	BB	AA	BB	BB	AA	AA	BB	BB	AA	BB	BB	BB	BB	BB	BB	AA	AA	BB	AA	AA	BB	AA	AA	BB	BB	BB	AA	AA	BB	AA	BB	BB	BB	BB	AA	BB
SNP-334553397_3D	3A	64.4867	3A.3	AA	AA	AA	AA	AA	BB	AA	AA	BB	BB	BB	AA	BB	BB	AA	AA	BB	BB	AA	BB	BB	BB	BB	BB	AA	AA	AA	BB	AA	AA	BB	AA	AA	AA	BB	BB	AA	AA	BB	AA	BB	BB	BB	BB	AA	BB
SNP-388725909_3A	3A	64.4867	3A.3	AA	AA	AA	AA	AA	BB	AA	AA	BB	BB	BB	AA	BB	BB	AA	AA	BB	BB	AA	BB	BB	BB	BB	BB	AA	AA	AA	BB	AA	AA	BB	AA	AA	AA	-	BB	AA	AA	BB	AA	BB	BB	BB	BB	AA	BB
SNP-388562545_3A	3A	64.4867	3A.3	AA	AA	AA	AA	AA	BB	AA	AA	BB	BB	BB	AA	BB	BB	AA	AA	BB	BB	AA	BB	BB	BB	BB	BB	AA	AA	AA	BB	AA	AA	BB	AA	AA	AA	-	BB	AA	AA	BB	AA	BB	BB	BB	BB	AA	BB
SNP-388315474_3A	3A	64.4867	3A.3	AA	AA	AA	AA	AA	BB	AA	AA	BB	BB	BB	AA	BB	BB	AA	AA	BB	BB	AA	BB	BB	BB	BB	BB	AA	AA	AA	BB	AA	AA	BB	AA	AA	AA	-	BB	AA	AA	BB	AA	BB	BB	BB	BB	AA	BB
SNP-387798023_3A	3A	64.4867	3A.3	AA	AA	AA	AA	AA	BB	AA	AA	BB	BB	BB	AA	BB	BB	AA	AA	BB	BB	AA	BB	BB	BB	BB	BB	AA	AA	AA	BB	AA	AA	BB	AA	AA	AA	-	BB	AA	AA	BB	AA	BB	BB	BB	BB	AA	BB
SNP-387010584_3A	3A	64.4867	3A.3	AA	AA	AA	AA	AA	BB	AA	AA	BB	BB	BB	AA	BB	BB	AA	AA	BB	BB	AA	BB	BB	BB	BB	BB	AA	AA	AA	BB	AA	AA	BB	AA	AA	AA	-	BB	AA	AA	BB	AA	BB	BB	BB	BB	AA	BB
SNP-384355237_3A	3A	64.4867	3A.3	AA	AA	AA	AA	AA	BB	AA	AA	BB	BB	BB	AA	BB	BB	AA	AA	BB	BB	AA	BB	BB	BB	BB	BB	AA	AA	AA	BB	AA	AA	BB	AA	AA	AA	-	BB	AA	AA	-	AA	BB	BB	BB	BB	AA	BB
SNP-382615459_3A	3A	64.4867	3A.3	AA	AA	AA	AA	AA	BB	AA	AA	BB	BB	BB	AA	BB	BB	AA	AA	BB	BB	AA	BB	BB	BB	BB	BB	AA	AA	AA	BB	AA	AA	BB	AA	AA	AA	-	BB	AA	AA	-	AA	BB	BB	BB	BB	AA	BB
SNP-382542759_3A	3A	64.4867	3A.3	AA	AA	AA	AA	AA	BB	AA	AA	BB	BB	BB	AA	BB	BB	AA	AA	BB	BB	AA	BB	BB	BB	BB	BB	AA	AA	AA	BB	AA	AA	BB	AA	AA	AA	-	BB	AA	AA	-	AA	BB	BB	BB	BB	AA	BB
SNP-382192774_3A	3A	64.4867	3A.3	AA	AA	AA	AA	AA	BB	AA	AA	BB	BB	BB	AA	BB	BB	AA	AA	BB	BB	AA	BB	BB	BB	BB	BB	AA	AA	AA	BB	AA	AA	BB	AA	AA	AA	-	BB	AA	AA	-	AA	BB	BB	BB	BB	AA	BB
SNP-382105018_3A	3A	64.4867	3A.3	AA	AA	AA	AA	AA	BB	AA	AA	BB	BB	BB	AA	BB	BB	AA	AA	BB	BB	AA	BB	BB	BB	BB	BB	AA	AA	AA	BB	AA	AA	BB	AA	AA	AA	-	BB	AA	AA	BB	AA	BB	BB	BB	BB	AA	BB
SNP-339013732_3D	3A	64.4867	3A.3	AA	AA	AA	AA	-	BB	AA	-	BB	BB	BB	AA	BB	BB	AA	AA	BB	BB	AA	BB	BB	BB	BB	BB	AA	AA	AA	BB	AA	-	BB	AA	AA	AA	BB	BB	AA	AA	BB	AA	BB	BB	BB	BB	AA	BB
SNP-390235196_3A	3A	64.4867	3A.3	AA	AA	AA	AA	AA	BB	AA	AA	BB	BB	BB	AA	BB	BB	AA	AA	BB	BB	AA	BB	BB	BB	BB	BB	AA	AA	AA	BB	AA	AA	BB	AA	AA	AA	BB	BB	AA	AA	BB	AA	BB	BB	BB	BB	AA	BB
SNP-392636507_3A	3A	65.1252	3A.3	AA	AA	AA	AA	AA	BB	AA	AA	BB	BB	BB	AA	BB	BB	AA	AA	BB	BB	AA	BB	BB	BB	BB	BB	AA	AA	AA	BB	AA	AA	BB	AA	AA	AA	BB	BB	AA	AA	BB	AA	BB	BB	BB	BB	AA	BB
SNP-407848140_3A	3A	80.2844	3A.3	BB	AA	AA	AA	AA	BB	AA	AA	AA	BB	BB	AA	BB	BB	AA	AA	BB	BB	AA	BB	BB	AA	BB	BB	BB	BB	AA	BB	BB	AA	BB	AA	AA	BB	BB	BB	AA	AA	BB	AA	AA	BB	BB	BB	BB	BB
SNP-407848085_3A	3A	80.2844	3A.3	BB	AA	AA	AA	AA	BB	AA	AA	AA	BB	BB	AA	BB	BB	AA	AA	BB	BB	AA	BB	BB	AA	BB	BB	BB	BB	AA	BB	BB	AA	BB	AA	AA	BB	BB	BB	AA	AA	BB	AA	AA	BB	BB	BB	BB	BB
SNP-407226757_3A	3A	80.2844	3A.3	BB	AA	AA	AA	AA	BB	AA	AA	AA	BB	BB	AA	BB	BB	AA	AA	BB	BB	AA	BB	BB	AA	BB	BB	BB	BB	AA	BB	BB	AA	BB	AA	AA	BB	BB	BB	AA	AA	BB	AA	AA	BB	BB	BB	BB	BB
SNP-406506911_3A	3A	80.2844	3A.3	BB	AA	AA	AA	AA	BB	AA	AA	AA	BB	BB	AA	BB	BB	AA	AA	BB	BB	AA	BB	BB	AA	BB	BB	BB	BB	AA	BB	BB	AA	BB	AA	AA	BB	BB	BB	AA	AA	BB	AA	AA	BB	BB	BB	BB	BB
SNP-5202738_3C	3C	0	3C.1	AA	BB	BB	AA	AA	AA	BB	AA	BB	AA	AA	AA	AA	BB	BB	AA	BB	AA	AA	AA	BB	AA	AA	BB	BB	BB	AA	BB	-	AA	BB	-	BB	AA	BB	BB	AA	AA	BB	BB	BB	AA	BB	BB	AA	BB
SNP-5087420_3C	3C	5e-08	3C.1	AA	BB	BB	AA	AA	AA	BB	AA	BB	AA	AA	AA	AA	BB	BB	AA	BB	AA	AA	AA	BB	AA	AA	BB	BB	BB	AA	BB	-	AA	BB	-	BB	AA	BB	BB	AA	AA	BB	BB	BB	AA	BB	BB	AA	BB
SNP-5036336_3C	3C	1e-07	3C.1	AA	BB	BB	AA	AA	AA	BB	AA	BB	AA	AA	AA	AA	BB	BB	AA	BB	AA	AA	AA	BB	AA	AA	BB	BB	BB	AA	BB	-	AA	BB	-	BB	AA	BB	BB	AA	AA	BB	BB	BB	AA	BB	BB	AA	BB
SNP-5252153_3C	3C	1.5e-07	3C.1	AA	BB	BB	AA	AA	AA	BB	AA	BB	AA	AA	AA	AA	BB	BB	AA	BB	AA	AA	AA	BB	AA	AA	BB	BB	BB	AA	BB	AA	AA	BB	BB	BB	AA	BB	BB	AA	AA	BB	BB	BB	AA	BB	BB	AA	BB
SNP-6790003_3C	3C	0.553554	3C.1	AA	BB	BB	AA	AA	AA	BB	AA	BB	AA	AA	AA	AA	BB	BB	AA	BB	AA	AA	AA	BB	AA	AA	BB	BB	BB	AA	BB	BB	AA	BB	BB	BB	AA	BB	BB	AA	AA	BB	BB	-	AA	BB	BB	AA	BB
SNP-5404289_3C	3C	0.553554	3C.1	AA	BB	BB	AA	AA	AA	BB	AA	BB	AA	AA	AA	AA	BB	BB	AA	BB	AA	AA	AA	BB	AA	AA	BB	BB	BB	AA	BB	BB	AA	BB	BB	BB	AA	BB	BB	AA	AA	BB	BB	BB	AA	BB	BB	AA	BB
SNP-4801305_3C	3C	0.553554	3C.1	AA	BB	BB	AA	AA	AA	BB	AA	BB	AA	AA	AA	AA	BB	BB	AA	BB	AA	AA	AA	BB	AA	AA	BB	BB	BB	AA	BB	BB	AA	BB	-	BB	AA	BB	BB	AA	AA	BB	BB	BB	AA	BB	BB	AA	BB
SNP-4273940_3C	3C	0.553554	3C.1	AA	BB	BB	AA	AA	AA	BB	AA	BB	AA	AA	AA	AA	BB	BB	AA	BB	AA	AA	AA	BB	AA	AA	BB	BB	BB	AA	BB	BB	AA	BB	-	BB	AA	BB	BB	AA	AA	BB	BB	BB	AA	BB	BB	AA	BB
SNP-4259317_3C	3C	0.553554	3C.1	AA	BB	BB	AA	AA	AA	BB	AA	BB	AA	AA	AA	AA	BB	BB	AA	BB	AA	AA	AA	BB	AA	AA	BB	BB	BB	AA	BB	BB	AA	BB	-	BB	AA	-	BB	AA	AA	BB	BB	BB	AA	BB	BB	AA	BB
SNP-4206906_3C	3C	0.553554	3C.1	AA	BB	BB	AA	AA	AA	BB	AA	BB	AA	AA	AA	AA	BB	BB	AA	BB	AA	AA	AA	BB	AA	AA	BB	BB	BB	AA	BB	BB	AA	BB	-	BB	AA	-	BB	AA	AA	BB	BB	BB	AA	BB	BB	AA	BB
SNP-4152714_3C	3C	0.553554	3C.1	AA	BB	BB	AA	AA	AA	BB	AA	BB	AA	AA	AA	AA	BB	BB	AA	BB	AA	AA	AA	BB	AA	AA	BB	BB	BB	AA	BB	BB	AA	BB	-	BB	AA	-	BB	AA	AA	BB	BB	BB	AA	BB	BB	AA	BB
SNP-4112636_3C	3C	0.553554	3C.1	AA	BB	BB	AA	AA	AA	BB	AA	BB	AA	AA	AA	AA	BB	BB	AA	BB	AA	AA	AA	BB	AA	AA	BB	BB	BB	AA	BB	BB	AA	BB	-	BB	AA	-	BB	AA	AA	BB	BB	BB	AA	BB	BB	AA	BB
SNP-7907043_3C	3C	2.21058	3C.1	AA	BB	BB	AA	AA	AA	BB	AA	BB	AA	AA	AA	AA	BB	BB	AA	BB	AA	AA	AA	BB	AA	AA	BB	BB	BB	AA	BB	BB	AA	BB	BB	AA	AA	-	BB	AA	AA	BB	BB	BB	AA	BB	BB	AA	BB
SNP-7638360_3C	3C	2.21058	3C.1	AA	BB	BB	AA	AA	AA	BB	AA	BB	AA	AA	AA	AA	BB	BB	AA	BB	AA	AA	AA	BB	AA	AA	BB	BB	BB	AA	BB	BB	AA	BB	BB	AA	AA	-	BB	AA	AA	BB	BB	BB	AA	BB	BB	AA	BB
SNP-7141816_3C	3C	2.21058	3C.1	AA	BB	BB	AA	AA	AA	BB	AA	BB	AA	AA	AA	AA	BB	BB	AA	BB	AA	AA	AA	BB	AA	AA	BB	BB	BB	AA	BB	BB	AA	BB	BB	AA	AA	BB	BB	AA	AA	BB	BB	BB	AA	BB	BB	AA	BB
SNP-6995301_3C	3C	2.21058	3C.1	AA	BB	BB	AA	AA	AA	BB	AA	BB	AA	AA	AA	AA	BB	BB	AA	BB	AA	AA	AA	BB	AA	AA	BB	BB	BB	AA	BB	BB	AA	BB	BB	AA	AA	BB	BB	AA	AA	BB	BB	BB	AA	BB	BB	AA	BB
SNP-6995257_3C	3C	2.21058	3C.1	AA	BB	BB	AA	AA	AA	BB	AA	BB	AA	AA	AA	AA	BB	BB	AA	BB	AA	AA	AA	BB	AA	AA	BB	BB	BB	AA	BB	BB	AA	BB	BB	AA	AA	BB	BB	AA	AA	BB	BB	-	AA	BB	BB	AA	BB
SNP-11348814_3C	3C	3.27363	3C.1	AA	BB	BB	AA	AA	BB	BB	AA	BB	AA	AA	AA	AA	BB	BB	AA	BB	AA	AA	AA	BB	AA	AA	BB	BB	BB	AA	BB	BB	AA	BB	BB	AA	AA	-	BB	AA	AA	BB	BB	BB	AA	BB	BB	AA	BB
SNP-11242612_3C	3C	3.27363	3C.1	AA	BB	BB	AA	AA	BB	BB	AA	BB	AA	AA	AA	AA	BB	BB	AA	BB	AA	AA	AA	BB	AA	AA	BB	BB	BB	AA	BB	BB	AA	BB	BB	AA	AA	-	BB	AA	AA	BB	BB	BB	AA	BB	BB	AA	BB
SNP-9580706_3C	3C	3.27363	3C.1	AA	BB	BB	AA	AA	BB	BB	AA	BB	AA	AA	AA	AA	BB	BB	AA	BB	AA	AA	AA	BB	AA	AA	BB	BB	BB	AA	BB	BB	AA	BB	BB	AA	AA	-	BB	AA	AA	BB	BB	BB	AA	BB	BB	AA	BB
SNP-9244805_3C	3C	3.27363	3C.1	AA	BB	BB	AA	AA	BB	BB	AA	BB	AA	AA	AA	AA	BB	BB	AA	BB	AA	AA	AA	BB	AA	AA	BB	BB	BB	AA	BB	BB	AA	BB	BB	AA	AA	-	BB	AA	AA	BB	BB	BB	AA	BB	BB	AA	BB
SNP-9070629_3C	3C	3.27363	3C.1	AA	BB	BB	AA	AA	BB	BB	AA	BB	AA	AA	AA	AA	BB	BB	AA	BB	AA	AA	AA	BB	AA	AA	BB	BB	BB	AA	BB	BB	AA	BB	BB	AA	AA	-	BB	AA	AA	BB	BB	BB	AA	BB	BB	AA	BB
SNP-8846424_3C	3C	3.27363	3C.1	AA	BB	BB	AA	AA	BB	BB	AA	BB	AA	AA	AA	AA	BB	BB	AA	BB	AA	AA	AA	BB	AA	AA	BB	BB	BB	AA	BB	BB	AA	BB	BB	AA	AA	-	BB	AA	AA	BB	BB	BB	AA	BB	BB	AA	BB
SNP-8517803_3C	3C	3.27363	3C.1	AA	BB	BB	AA	AA	BB	BB	AA	BB	AA	AA	AA	AA	BB	BB	AA	BB	AA	AA	AA	BB	AA	AA	BB	BB	BB	AA	BB	BB	AA	BB	BB	AA	AA	-	BB	AA	AA	BB	BB	BB	AA	BB	BB	AA	BB
SNP-12975552_3C	3C	5.01098	3C.1	AA	BB	BB	AA	AA	BB	BB	AA	BB	AA	AA	AA	AA	BB	BB	-	BB	AA	AA	AA	BB	AA	AA	BB	AA	BB	AA	BB	BB	AA	BB	BB	AA	AA	-	BB	AA	AA	BB	BB	BB	AA	BB	BB	AA	BB
SNP-12933842_3C	3C	5.01098	3C.1	AA	BB	BB	AA	AA	BB	BB	AA	BB	AA	AA	AA	AA	BB	BB	-	BB	AA	AA	AA	BB	AA	AA	BB	AA	BB	AA	BB	BB	AA	BB	BB	AA	AA	-	BB	AA	AA	BB	BB	BB	AA	BB	BB	AA	BB
SNP-12782152_3C	3C	5.01098	3C.1	AA	BB	BB	AA	AA	BB	BB	AA	BB	AA	AA	AA	AA	BB	BB	-	BB	AA	AA	AA	BB	AA	AA	BB	AA	BB	AA	BB	BB	AA	BB	BB	AA	AA	-	BB	AA	AA	BB	BB	BB	AA	BB	BB	AA	BB
SNP-12745548_3C	3C	5.01098	3C.1	AA	BB	BB	AA	AA	BB	BB	AA	BB	AA	AA	AA	AA	BB	BB	-	BB	AA	AA	AA	BB	AA	AA	BB	AA	BB	AA	BB	BB	AA	BB	BB	AA	AA	-	BB	AA	AA	BB	BB	BB	AA	BB	BB	AA	BB
SNP-15713895_3C	3C	8.0097	3C.1	AA	BB	BB	AA	AA	BB	BB	AA	AA	AA	AA	AA	AA	BB	BB	AA	BB	AA	AA	AA	BB	AA	AA	BB	BB	BB	AA	BB	BB	AA	BB	BB	AA	AA	-	BB	AA	AA	BB	BB	BB	AA	BB	AA	AA	BB
SNP-15589921_3C	3C	8.0097	3C.1	AA	BB	BB	AA	AA	BB	BB	AA	AA	AA	AA	AA	AA	BB	BB	AA	BB	AA	AA	AA	BB	AA	AA	BB	BB	BB	AA	BB	BB	AA	BB	BB	AA	AA	-	BB	AA	AA	BB	BB	BB	AA	BB	AA	AA	BB
SNP-15589851_3C	3C	8.0097	3C.1	AA	BB	BB	AA	AA	BB	BB	AA	AA	AA	AA	AA	AA	BB	BB	AA	BB	AA	AA	AA	BB	AA	AA	BB	BB	BB	AA	BB	BB	AA	BB	BB	AA	AA	-	BB	AA	AA	BB	BB	BB	AA	BB	AA	AA	BB
SNP-15302344_3C	3C	8.0097	3C.1	AA	BB	BB	AA	AA	BB	BB	AA	AA	AA	AA	AA	AA	BB	BB	AA	BB	AA	AA	AA	BB	AA	AA	BB	BB	BB	AA	BB	BB	AA	BB	BB	AA	AA	-	BB	AA	AA	BB	BB	BB	AA	BB	AA	AA	BB
SNP-15302268_3C	3C	8.0097	3C.1	AA	BB	BB	AA	AA	BB	BB	AA	AA	AA	AA	AA	AA	BB	BB	AA	BB	AA	AA	AA	BB	AA	AA	BB	BB	BB	AA	BB	BB	AA	BB	BB	AA	AA	-	BB	AA	AA	BB	BB	BB	AA	BB	AA	AA	BB
SNP-15258519_3C	3C	8.0097	3C.1	AA	BB	BB	AA	AA	BB	BB	AA	AA	AA	AA	AA	AA	BB	BB	AA	BB	AA	AA	AA	BB	AA	AA	BB	BB	BB	AA	BB	BB	AA	BB	BB	AA	AA	-	BB	AA	AA	BB	BB	BB	AA	BB	AA	AA	BB
SNP-14961915_3C	3C	8.0097	3C.1	AA	BB	BB	AA	AA	BB	BB	AA	AA	AA	AA	AA	AA	BB	BB	AA	BB	AA	AA	AA	BB	AA	AA	BB	BB	BB	AA	BB	BB	AA	BB	BB	AA	AA	-	BB	AA	AA	BB	BB	BB	AA	BB	AA	AA	BB
SNP-14961673_3C	3C	8.0097	3C.1	AA	BB	BB	AA	AA	BB	BB	AA	AA	AA	AA	AA	AA	BB	BB	AA	BB	AA	AA	AA	BB	AA	AA	BB	BB	BB	AA	BB	BB	AA	BB	BB	AA	AA	-	BB	AA	AA	BB	BB	BB	AA	BB	AA	AA	BB
SNP-14925308_3C	3C	8.0097	3C.1	AA	BB	BB	AA	AA	BB	BB	AA	AA	AA	AA	AA	AA	BB	BB	AA	BB	AA	AA	AA	BB	AA	AA	BB	BB	BB	AA	BB	BB	AA	BB	BB	AA	AA	-	BB	AA	AA	BB	BB	BB	AA	BB	AA	AA	BB
SNP-14919525_3C	3C	8.0097	3C.1	AA	BB	BB	AA	AA	BB	BB	AA	AA	AA	AA	AA	AA	BB	BB	AA	BB	AA	AA	AA	BB	AA	AA	BB	BB	BB	AA	BB	BB	AA	BB	BB	AA	AA	-	BB	AA	AA	BB	BB	BB	AA	BB	AA	AA	BB
SNP-14308429_3C	3C	8.0097	3C.1	AA	BB	BB	AA	AA	BB	BB	AA	AA	AA	AA	AA	AA	BB	BB	AA	BB	AA	AA	AA	BB	AA	AA	BB	BB	BB	AA	BB	BB	AA	BB	BB	AA	AA	-	BB	AA	AA	BB	BB	BB	AA	BB	AA	AA	BB
SNP-16340178_3C	3C	8.56907	3C.1	AA	BB	BB	AA	AA	BB	BB	AA	AA	AA	AA	AA	AA	BB	BB	AA	BB	AA	AA	AA	BB	AA	AA	BB	BB	BB	AA	BB	BB	AA	BB	BB	AA	AA	BB	BB	AA	AA	BB	BB	BB	AA	BB	AA	AA	BB
SNP-16238787_3C	3C	8.56907	3C.1	AA	BB	BB	AA	AA	BB	BB	AA	AA	AA	AA	AA	AA	BB	BB	AA	BB	AA	AA	AA	BB	AA	AA	BB	BB	BB	AA	BB	BB	AA	BB	BB	AA	AA	BB	BB	AA	AA	BB	BB	BB	AA	BB	AA	AA	BB
SNP-16199615_3C	3C	8.56907	3C.1	AA	BB	BB	AA	AA	BB	BB	AA	AA	AA	AA	AA	AA	BB	BB	AA	BB	AA	AA	AA	BB	AA	AA	BB	BB	BB	AA	BB	BB	AA	BB	BB	AA	AA	BB	BB	AA	AA	BB	BB	BB	AA	BB	AA	AA	BB
SNP-16097875_3C	3C	8.56907	3C.1	AA	BB	BB	AA	AA	BB	BB	AA	AA	AA	AA	AA	AA	BB	BB	AA	BB	AA	AA	AA	BB	AA	AA	BB	BB	BB	AA	BB	BB	AA	BB	BB	AA	AA	-	BB	AA	AA	BB	BB	BB	AA	BB	AA	AA	BB
SNP-16097813_3C	3C	8.56907	3C.1	AA	BB	BB	AA	AA	BB	BB	AA	AA	AA	AA	AA	AA	BB	BB	AA	BB	AA	AA	AA	BB	AA	AA	BB	BB	BB	AA	BB	BB	AA	BB	BB	AA	AA	-	BB	AA	AA	BB	BB	BB	AA	BB	AA	AA	BB
SNP-18535853_3C	3C	9.12774	3C.1	AA	BB	BB	AA	AA	-	BB	AA	AA	AA	AA	AA	AA	BB	BB	AA	BB	AA	AA	AA	BB	AA	AA	BB	BB	BB	AA	BB	BB	AA	BB	BB	AA	AA	-	BB	AA	AA	BB	BB	BB	AA	BB	AA	AA	BB
SNP-18461088_3C	3C	9.12774	3C.1	AA	BB	BB	AA	AA	BB	BB	AA	AA	AA	AA	AA	AA	BB	BB	AA	BB	AA	AA	AA	BB	AA	AA	BB	BB	BB	AA	BB	BB	AA	BB	BB	AA	AA	BB	BB	AA	AA	BB	BB	BB	AA	BB	AA	AA	BB
SNP-18357643_3C	3C	9.12774	3C.1	AA	BB	BB	AA	AA	BB	BB	AA	AA	AA	AA	AA	AA	BB	BB	AA	BB	AA	AA	AA	BB	AA	AA	BB	BB	BB	AA	BB	BB	AA	BB	BB	AA	AA	BB	BB	AA	AA	BB	BB	BB	AA	BB	AA	AA	BB
SNP-18342325_3C	3C	9.12774	3C.1	AA	BB	BB	AA	AA	BB	BB	AA	AA	AA	AA	AA	AA	BB	BB	AA	BB	AA	AA	AA	BB	AA	AA	BB	BB	BB	AA	BB	BB	AA	BB	BB	AA	AA	BB	BB	AA	AA	BB	BB	BB	AA	BB	AA	AA	BB
SNP-17835248_3C	3C	9.12774	3C.1	AA	BB	BB	AA	AA	BB	BB	AA	AA	AA	AA	AA	AA	BB	BB	AA	BB	AA	AA	AA	BB	AA	AA	BB	BB	BB	AA	BB	BB	AA	BB	BB	AA	AA	BB	BB	AA	AA	BB	BB	BB	AA	BB	AA	AA	BB
SNP-17659729_3C	3C	9.12774	3C.1	AA	BB	BB	AA	AA	BB	BB	AA	AA	AA	AA	AA	AA	BB	BB	AA	BB	AA	AA	AA	BB	AA	AA	BB	BB	BB	AA	BB	BB	AA	BB	BB	AA	AA	BB	BB	AA	AA	BB	BB	BB	AA	BB	AA	AA	BB
SNP-17644906_3C	3C	9.12774	3C.1	AA	BB	BB	AA	AA	BB	BB	AA	AA	AA	AA	AA	AA	BB	BB	AA	BB	AA	AA	AA	BB	AA	AA	BB	BB	BB	AA	BB	BB	AA	BB	BB	AA	AA	BB	BB	AA	AA	BB	BB	BB	AA	BB	AA	AA	BB
SNP-17631194_3C	3C	9.12774	3C.1	AA	BB	BB	AA	AA	BB	BB	AA	AA	AA	AA	AA	AA	BB	BB	AA	BB	AA	AA	AA	BB	AA	AA	BB	BB	BB	AA	BB	BB	AA	BB	BB	AA	AA	BB	BB	AA	AA	BB	BB	BB	AA	BB	AA	AA	BB
SNP-16936864_3C	3C	9.12774	3C.1	AA	BB	BB	AA	AA	BB	BB	AA	AA	AA	AA	AA	AA	BB	BB	AA	BB	AA	AA	AA	BB	AA	AA	BB	BB	BB	AA	BB	BB	AA	BB	BB	AA	AA	BB	BB	AA	AA	BB	BB	BB	AA	BB	AA	AA	BB
SNP-16925016_3C	3C	9.12774	3C.1	AA	BB	BB	AA	AA	BB	BB	AA	AA	AA	AA	AA	AA	BB	BB	AA	BB	AA	AA	AA	BB	AA	AA	BB	BB	BB	AA	BB	BB	AA	BB	BB	AA	AA	BB	BB	AA	AA	BB	BB	BB	AA	BB	AA	AA	BB
SNP-16878540_3C	3C	9.12774	3C.1	AA	BB	BB	AA	AA	BB	BB	AA	AA	AA	AA	AA	AA	BB	BB	AA	BB	AA	AA	AA	BB	AA	AA	BB	BB	BB	AA	BB	BB	AA	BB	BB	AA	AA	BB	BB	AA	AA	BB	BB	BB	AA	BB	AA	AA	BB
SNP-536426882_3C	3C	14.1277	3C.3	AA	BB	BB	AA	BB	BB	AA	BB	AA	AA	BB	BB	BB	BB	BB	BB	BB	AA	AA	BB	BB	AA	AA	BB	BB	AA	AA	BB	BB	BB	BB	AA	BB	AA	AA	BB	AA	-	AA	BB	AA	AA	BB	AA	AA	BB
SNP-534464993_3C	3C	14.1277	3C.3	AA	BB	BB	AA	BB	BB	AA	BB	AA	AA	BB	BB	BB	BB	BB	BB	BB	AA	AA	BB	BB	AA	AA	BB	BB	AA	AA	BB	BB	BB	BB	AA	BB	AA	AA	BB	AA	-	AA	BB	AA	AA	BB	AA	AA	BB
SNP-534388605_3C	3C	14.1277	3C.3	AA	BB	BB	AA	BB	BB	AA	BB	AA	AA	BB	BB	BB	BB	BB	BB	BB	AA	AA	BB	BB	AA	AA	BB	BB	AA	AA	BB	BB	BB	BB	AA	BB	AA	AA	BB	AA	-	AA	BB	AA	AA	BB	AA	AA	BB
SNP-537050039_3C	3C	14.1277	3C.3	AA	BB	BB	AA	BB	BB	AA	BB	AA	AA	BB	BB	BB	BB	BB	BB	BB	AA	AA	BB	BB	AA	AA	BB	BB	AA	AA	BB	BB	BB	BB	AA	BB	AA	AA	BB	AA	-	AA	BB	AA	AA	BB	AA	AA	BB
SNP-536713416_3C	3C	14.1277	3C.3	AA	BB	BB	AA	BB	BB	AA	BB	AA	AA	BB	BB	BB	BB	BB	BB	BB	AA	AA	BB	BB	AA	AA	BB	BB	AA	AA	BB	BB	BB	BB	AA	BB	AA	AA	BB	AA	-	AA	BB	AA	AA	BB	AA	AA	BB
SNP-531594874_3C	3C	14.6927	3C.3	AA	BB	BB	AA	BB	BB	AA	BB	AA	AA	BB	BB	BB	BB	BB	BB	BB	AA	AA	BB	BB	AA	AA	BB	AA	AA	AA	BB	BB	BB	BB	AA	BB	AA	AA	BB	AA	-	AA	BB	AA	AA	BB	AA	AA	BB
SNP-529681580_3C	3C	14.6927	3C.3	AA	BB	BB	AA	BB	BB	AA	BB	AA	AA	BB	BB	BB	BB	BB	BB	BB	AA	AA	BB	BB	AA	AA	BB	AA	AA	AA	BB	BB	BB	BB	AA	BB	AA	AA	BB	AA	AA	AA	BB	AA	AA	BB	AA	AA	BB
SNP-528580595_3C	3C	15.2463	3C.3	AA	BB	BB	AA	BB	BB	AA	BB	AA	AA	BB	BB	BB	BB	BB	BB	BB	AA	AA	BB	BB	AA	AA	BB	AA	AA	AA	BB	BB	BB	BB	AA	BB	AA	AA	BB	AA	BB	AA	BB	AA	AA	BB	AA	AA	BB
SNP-526730913_3C	3C	15.2463	3C.3	AA	BB	BB	AA	BB	BB	AA	BB	AA	AA	BB	BB	BB	BB	BB	BB	BB	AA	AA	BB	BB	AA	AA	BB	AA	AA	AA	BB	BB	BB	BB	AA	BB	AA	AA	BB	AA	BB	AA	BB	AA	AA	BB	AA	AA	BB
SNP-525793560_3C	3C	15.2463	3C.3	AA	BB	BB	AA	BB	BB	AA	BB	AA	AA	BB	BB	BB	BB	BB	BB	BB	AA	AA	BB	BB	AA	AA	BB	AA	AA	AA	BB	BB	BB	BB	AA	BB	AA	AA	BB	AA	BB	AA	BB	AA	AA	BB	AA	AA	BB
SNP-525188059_3C	3C	15.2463	3C.3	AA	BB	BB	AA	BB	BB	AA	BB	AA	AA	BB	BB	BB	BB	BB	BB	BB	AA	AA	BB	BB	AA	AA	BB	AA	AA	AA	BB	BB	BB	BB	AA	BB	AA	AA	BB	AA	-	AA	BB	AA	AA	BB	AA	AA	BB
SNP-524876054_3C	3C	15.2463	3C.3	AA	BB	BB	AA	BB	BB	AA	BB	AA	AA	BB	BB	BB	BB	BB	BB	BB	AA	AA	BB	BB	AA	AA	BB	AA	AA	AA	BB	BB	BB	BB	AA	BB	AA	AA	BB	AA	-	AA	BB	AA	AA	BB	AA	AA	BB
SNP-521604279_3C	3C	15.2463	3C.3	AA	BB	BB	AA	BB	BB	AA	BB	AA	AA	BB	BB	BB	BB	BB	BB	BB	AA	AA	BB	BB	AA	AA	BB	AA	AA	AA	BB	BB	BB	BB	AA	BB	AA	-	BB	AA	-	AA	BB	AA	AA	BB	AA	AA	BB
SNP-549892810_3C	3C	16.3827	3C.3	AA	BB	BB	AA	BB	BB	AA	BB	AA	AA	BB	BB	BB	BB	BB	BB	BB	AA	AA	BB	BB	AA	AA	BB	AA	AA	AA	BB	BB	BB	BB	AA	BB	AA	AA	BB	AA	BB	AA	BB	AA	AA	BB	AA	AA	BB
SNP-548904315_3C	3C	16.3827	3C.3	AA	BB	BB	AA	BB	BB	AA	BB	AA	AA	BB	BB	BB	BB	BB	BB	BB	AA	AA	BB	BB	AA	AA	BB	AA	AA	AA	BB	BB	BB	BB	AA	BB	AA	AA	BB	AA	BB	AA	BB	AA	AA	BB	AA	AA	BB
SNP-542823658_3C	3C	16.3827	3C.3	AA	BB	BB	AA	BB	BB	AA	BB	AA	AA	BB	BB	BB	BB	BB	BB	BB	AA	AA	BB	BB	AA	AA	BB	AA	AA	AA	BB	BB	BB	BB	AA	BB	AA	AA	BB	AA	BB	AA	BB	AA	AA	BB	AA	AA	BB
SNP-542743222_3C	3C	16.3827	3C.3	AA	BB	BB	AA	BB	BB	AA	BB	AA	AA	BB	BB	BB	BB	BB	BB	BB	AA	AA	BB	BB	AA	AA	BB	AA	AA	AA	BB	BB	BB	BB	AA	BB	AA	AA	BB	AA	BB	AA	BB	AA	AA	BB	AA	AA	BB
SNP-542591018_3C	3C	16.3827	3C.3	AA	BB	BB	AA	BB	BB	AA	BB	AA	AA	BB	BB	BB	BB	BB	BB	BB	AA	AA	BB	BB	AA	AA	BB	AA	AA	AA	BB	BB	BB	BB	AA	BB	AA	AA	BB	AA	BB	AA	BB	AA	AA	BB	AA	AA	BB
SNP-542431103_3C	3C	16.3827	3C.3	AA	BB	BB	AA	BB	BB	AA	BB	AA	AA	BB	BB	BB	BB	BB	BB	BB	AA	AA	BB	BB	AA	AA	BB	AA	AA	AA	BB	BB	BB	BB	AA	BB	AA	AA	BB	AA	BB	AA	BB	AA	AA	BB	AA	AA	BB
SNP-540705860_3C	3C	16.3827	3C.3	AA	BB	BB	AA	BB	BB	AA	BB	AA	AA	BB	BB	BB	BB	BB	BB	BB	AA	AA	BB	BB	AA	AA	BB	AA	AA	AA	BB	BB	BB	BB	AA	BB	AA	AA	BB	AA	BB	AA	BB	AA	AA	BB	AA	AA	BB
SNP-540705791_3C	3C	16.3827	3C.3	AA	BB	BB	AA	BB	BB	AA	BB	AA	AA	BB	BB	BB	BB	BB	BB	BB	AA	AA	BB	BB	AA	AA	BB	AA	AA	AA	BB	BB	BB	BB	AA	BB	AA	AA	BB	AA	BB	AA	BB	AA	AA	BB	AA	AA	BB
SNP-540655097_3C	3C	16.3827	3C.3	AA	BB	BB	AA	BB	BB	AA	BB	AA	AA	BB	BB	BB	BB	BB	BB	BB	AA	AA	BB	BB	AA	AA	BB	AA	AA	AA	BB	BB	BB	BB	AA	BB	AA	AA	BB	AA	BB	AA	BB	AA	AA	BB	AA	AA	BB
SNP-540316900_3C	3C	16.3827	3C.3	AA	BB	BB	AA	BB	BB	AA	BB	AA	AA	BB	BB	BB	BB	BB	BB	BB	AA	AA	BB	BB	AA	AA	BB	AA	AA	AA	BB	BB	BB	BB	AA	BB	AA	AA	BB	AA	-	AA	BB	AA	AA	BB	AA	AA	BB
SNP-538190204_3C	3C	16.3827	3C.3	AA	BB	BB	AA	BB	BB	AA	BB	AA	AA	BB	BB	BB	BB	BB	BB	BB	AA	AA	BB	BB	AA	AA	BB	AA	AA	AA	BB	BB	BB	BB	AA	BB	AA	AA	BB	AA	-	AA	BB	AA	AA	BB	AA	AA	BB
SNP-562080698_3C	3C	16.9414	3C.3	AA	BB	BB	AA	BB	BB	AA	BB	AA	AA	BB	BB	BB	BB	BB	BB	BB	AA	AA	BB	BB	AA	AA	BB	AA	AA	AA	BB	BB	BB	BB	AA	BB	AA	AA	BB	AA	BB	AA	BB	AA	AA	BB	AA	AA	BB
SNP-562080248_3C	3C	16.9414	3C.3	AA	BB	BB	AA	BB	BB	AA	BB	AA	AA	BB	BB	BB	BB	BB	BB	BB	AA	AA	BB	BB	AA	AA	BB	AA	AA	AA	BB	BB	BB	BB	AA	BB	AA	AA	BB	AA	BB	AA	BB	AA	AA	BB	AA	AA	BB
SNP-561972548_3C	3C	16.9414	3C.3	AA	BB	BB	AA	BB	BB	AA	BB	AA	AA	BB	BB	BB	BB	BB	BB	BB	AA	AA	BB	BB	AA	AA	BB	AA	AA	AA	BB	BB	BB	BB	AA	BB	AA	AA	BB	AA	BB	AA	BB	AA	AA	BB	AA	AA	BB
SNP-561447263_3C	3C	16.9414	3C.3	AA	BB	BB	AA	BB	BB	AA	BB	AA	AA	BB	BB	BB	BB	BB	BB	BB	AA	AA	BB	BB	AA	AA	BB	AA	AA	AA	BB	BB	BB	BB	AA	BB	AA	AA	BB	AA	BB	AA	BB	AA	AA	BB	AA	AA	BB
SNP-559131415_3C	3C	16.9414	3C.3	AA	BB	BB	AA	BB	BB	AA	BB	AA	AA	BB	BB	BB	BB	BB	BB	BB	AA	AA	BB	BB	AA	AA	BB	AA	AA	AA	BB	BB	BB	BB	AA	BB	AA	AA	BB	AA	BB	AA	BB	AA	AA	BB	AA	AA	BB
SNP-559131394_3C	3C	16.9414	3C.3	AA	BB	BB	AA	BB	BB	AA	BB	AA	AA	BB	BB	BB	BB	BB	BB	BB	AA	AA	BB	BB	AA	AA	BB	AA	AA	AA	BB	BB	BB	BB	AA	BB	AA	AA	BB	AA	BB	AA	BB	AA	AA	BB	AA	AA	BB
SNP-552518038_3C	3C	17.5	3C.3	AA	BB	BB	AA	BB	BB	AA	BB	AA	AA	BB	BB	BB	BB	BB	BB	BB	AA	AA	BB	BB	AA	AA	BB	AA	AA	AA	BB	BB	BB	BB	AA	BB	AA	AA	BB	AA	BB	AA	BB	AA	AA	BB	AA	AA	BB
SNP-563270568_3C	3C	17.5	3C.3	AA	BB	BB	AA	BB	BB	AA	BB	AA	AA	BB	BB	BB	BB	BB	BB	BB	AA	AA	BB	BB	AA	AA	BB	AA	AA	AA	BB	BB	BB	BB	AA	BB	AA	AA	BB	AA	BB	AA	BB	AA	AA	BB	AA	AA	BB
SNP-563156387_3C	3C	17.5	3C.3	AA	BB	BB	AA	BB	BB	AA	BB	AA	AA	BB	BB	BB	BB	BB	BB	BB	AA	AA	BB	BB	AA	AA	BB	AA	AA	AA	BB	BB	BB	BB	AA	BB	AA	AA	BB	AA	BB	AA	BB	AA	AA	BB	AA	AA	BB
SNP-562980195_3C	3C	17.5	3C.3	AA	BB	BB	AA	BB	BB	AA	BB	AA	AA	BB	BB	BB	BB	BB	BB	BB	AA	AA	BB	BB	AA	AA	BB	AA	AA	AA	BB	BB	BB	BB	AA	BB	AA	AA	BB	AA	BB	AA	BB	AA	AA	BB	AA	AA	BB
SNP-562894099_3C	3C	17.5	3C.3	AA	BB	BB	AA	BB	BB	AA	BB	AA	AA	BB	BB	BB	BB	BB	BB	BB	AA	AA	BB	BB	AA	AA	BB	AA	AA	AA	BB	BB	BB	BB	AA	BB	AA	AA	BB	AA	BB	AA	BB	AA	AA	BB	AA	AA	BB
SNP-562081708_3C	3C	17.5	3C.3	AA	BB	BB	AA	BB	BB	AA	BB	AA	AA	BB	BB	BB	BB	BB	BB	BB	AA	AA	BB	BB	AA	AA	BB	AA	AA	AA	BB	BB	BB	BB	AA	BB	AA	AA	BB	AA	BB	AA	BB	AA	AA	BB	AA	AA	BB
SNP-558325015_3C	3C	17.5	3C.3	AA	BB	BB	AA	BB	BB	AA	BB	AA	AA	BB	BB	BB	BB	BB	BB	BB	AA	AA	BB	BB	AA	AA	BB	AA	AA	AA	BB	BB	BB	BB	AA	BB	AA	AA	BB	AA	BB	AA	BB	AA	AA	BB	AA	AA	BB
SNP-557448696_3C	3C	17.5	3C.3	AA	BB	BB	AA	BB	BB	AA	BB	AA	AA	BB	BB	BB	BB	BB	BB	BB	AA	AA	BB	BB	AA	AA	BB	AA	AA	AA	BB	BB	BB	BB	AA	BB	AA	AA	BB	AA	BB	AA	BB	AA	AA	BB	AA	AA	BB
SNP-557401314_3C	3C	17.5	3C.3	AA	BB	BB	AA	BB	BB	AA	BB	AA	AA	BB	BB	BB	BB	BB	BB	BB	AA	AA	BB	BB	AA	AA	BB	AA	AA	AA	BB	BB	BB	BB	AA	BB	AA	AA	BB	AA	BB	AA	BB	AA	AA	BB	AA	AA	BB
SNP-557281778_3C	3C	17.5	3C.3	AA	BB	BB	AA	BB	BB	AA	BB	AA	AA	BB	BB	BB	BB	BB	BB	BB	AA	AA	BB	BB	AA	AA	BB	AA	AA	AA	BB	BB	BB	BB	AA	BB	AA	AA	BB	AA	BB	AA	BB	AA	AA	BB	AA	AA	BB
SNP-557281728_3C	3C	17.5	3C.3	AA	BB	BB	AA	BB	BB	AA	BB	AA	AA	BB	BB	BB	BB	BB	BB	BB	AA	AA	BB	BB	AA	AA	BB	AA	AA	AA	BB	BB	BB	BB	AA	BB	AA	AA	BB	AA	BB	-	BB	AA	AA	BB	AA	AA	BB
SNP-556964580_3C	3C	17.5	3C.3	AA	BB	BB	AA	BB	BB	AA	BB	AA	AA	BB	BB	BB	BB	BB	BB	BB	AA	AA	BB	BB	AA	AA	BB	AA	AA	AA	BB	BB	BB	BB	AA	BB	AA	AA	BB	AA	BB	-	BB	AA	AA	BB	AA	AA	BB
SNP-556229330_3C	3C	17.5	3C.3	AA	BB	BB	AA	BB	BB	AA	BB	AA	AA	BB	BB	BB	BB	BB	BB	BB	AA	AA	BB	BB	AA	AA	BB	AA	AA	AA	BB	BB	BB	BB	AA	BB	AA	AA	BB	AA	BB	-	BB	AA	AA	BB	AA	AA	BB
SNP-552989910_3C	3C	17.5	3C.3	AA	BB	BB	AA	BB	BB	AA	BB	AA	AA	BB	BB	BB	BB	BB	BB	BB	AA	AA	BB	BB	AA	AA	BB	AA	AA	AA	BB	BB	BB	BB	AA	BB	AA	AA	BB	AA	BB	-	BB	AA	AA	BB	AA	AA	BB
SNP-552756338_3C	3C	17.5	3C.3	AA	BB	BB	AA	BB	BB	AA	BB	AA	AA	BB	BB	BB	BB	BB	BB	BB	AA	AA	BB	BB	AA	AA	BB	AA	AA	AA	BB	BB	BB	BB	AA	BB	AA	AA	BB	AA	BB	-	BB	AA	AA	BB	AA	AA	BB
SNP-552756308_3C	3C	17.5	3C.3	AA	BB	BB	AA	BB	BB	AA	BB	AA	AA	BB	BB	BB	BB	BB	BB	BB	AA	AA	BB	BB	AA	AA	BB	AA	AA	AA	BB	BB	BB	BB	AA	BB	AA	AA	BB	AA	BB	-	BB	AA	AA	BB	AA	AA	BB
SNP-552520595_3C	3C	17.5	3C.3	AA	BB	BB	AA	BB	BB	AA	BB	AA	AA	BB	BB	BB	BB	BB	BB	BB	AA	AA	BB	BB	AA	AA	BB	AA	AA	AA	BB	BB	BB	BB	AA	BB	AA	AA	BB	AA	BB	AA	BB	AA	AA	BB	AA	AA	BB
SNP-551615460_3C	3C	18.0587	3C.3	AA	BB	BB	AA	BB	BB	AA	BB	AA	AA	BB	BB	BB	BB	BB	BB	BB	AA	AA	BB	BB	AA	AA	BB	AA	AA	AA	BB	BB	BB	BB	AA	BB	AA	AA	BB	AA	BB	AA	BB	AA	AA	BB	AA	AA	BB
SNP-551615042_3C	3C	18.0587	3C.3	AA	BB	BB	AA	BB	BB	AA	BB	AA	AA	BB	BB	BB	BB	BB	BB	BB	AA	AA	BB	BB	AA	AA	BB	AA	AA	AA	BB	BB	BB	BB	AA	BB	AA	AA	BB	AA	BB	AA	BB	AA	AA	BB	AA	AA	BB
SNP-551016235_3C	3C	18.0587	3C.3	AA	BB	BB	AA	BB	BB	AA	BB	AA	AA	BB	BB	BB	BB	BB	BB	BB	AA	AA	BB	BB	AA	AA	BB	AA	AA	AA	BB	BB	BB	BB	AA	BB	AA	AA	BB	AA	BB	AA	BB	AA	AA	BB	AA	AA	BB
SNP-551015920_3C	3C	18.0587	3C.3	AA	BB	BB	AA	BB	BB	AA	BB	AA	AA	BB	BB	BB	BB	BB	BB	BB	AA	AA	BB	BB	AA	AA	BB	AA	AA	AA	BB	BB	BB	BB	AA	BB	AA	AA	BB	AA	BB	AA	BB	AA	AA	BB	AA	AA	BB
SNP-551015311_3C	3C	18.0587	3C.3	AA	BB	BB	AA	BB	BB	AA	BB	AA	AA	BB	BB	BB	BB	BB	BB	BB	AA	AA	BB	BB	AA	AA	BB	AA	AA	AA	BB	BB	BB	BB	AA	BB	AA	AA	BB	AA	BB	AA	BB	AA	AA	BB	AA	AA	BB
SNP-550673898_3C	3C	18.0587	3C.3	AA	BB	BB	AA	BB	BB	AA	BB	AA	AA	BB	BB	BB	BB	BB	BB	BB	AA	AA	BB	BB	AA	AA	BB	AA	AA	AA	BB	BB	BB	BB	AA	BB	AA	AA	BB	AA	BB	AA	BB	AA	AA	BB	AA	AA	BB
SNP-550661340_3C	3C	18.0587	3C.3	AA	BB	BB	AA	BB	BB	AA	BB	AA	AA	BB	BB	BB	BB	BB	BB	BB	AA	AA	BB	BB	AA	AA	BB	AA	AA	AA	BB	BB	BB	BB	AA	BB	AA	AA	BB	AA	BB	AA	BB	AA	AA	BB	AA	AA	BB
SNP-568085412_3C	3C	20.4127	3C.3	AA	BB	AA	AA	BB	BB	AA	BB	AA	-	BB	BB	BB	BB	BB	BB	BB	AA	AA	BB	BB	AA	AA	AA	AA	AA	AA	BB	BB	BB	BB	AA	BB	AA	AA	BB	AA	BB	AA	BB	AA	BB	BB	AA	AA	BB
SNP-568085008_3C	3C	20.4127	3C.3	AA	BB	AA	AA	BB	BB	AA	BB	AA	-	BB	BB	BB	BB	BB	BB	BB	AA	AA	BB	BB	AA	AA	AA	AA	AA	AA	BB	BB	BB	BB	AA	BB	AA	AA	BB	AA	BB	AA	BB	AA	BB	BB	AA	AA	BB
SNP-566804604_3C	3C	20.4127	3C.3	AA	BB	AA	AA	BB	BB	AA	BB	AA	-	BB	BB	BB	BB	BB	BB	BB	AA	AA	BB	BB	AA	AA	AA	AA	AA	AA	BB	BB	BB	BB	AA	BB	AA	AA	BB	AA	BB	AA	BB	AA	BB	BB	AA	AA	BB
SNP-574996524_3C	3C	21.5497	3C.3	AA	BB	AA	AA	BB	BB	AA	BB	AA	AA	BB	BB	BB	BB	BB	BB	BB	AA	AA	BB	BB	AA	BB	AA	AA	AA	AA	BB	BB	BB	AA	AA	BB	AA	AA	BB	AA	BB	AA	BB	AA	BB	BB	AA	AA	BB
SNP-573868357_3C	3C	21.5497	3C.3	AA	BB	AA	AA	BB	BB	AA	BB	AA	AA	BB	BB	BB	BB	BB	BB	BB	AA	AA	BB	BB	AA	BB	AA	AA	AA	AA	BB	BB	BB	AA	AA	BB	-	AA	BB	AA	BB	-	BB	AA	BB	BB	AA	AA	BB
SNP-573673501_3C	3C	21.5497	3C.3	AA	BB	AA	AA	BB	BB	AA	BB	AA	AA	BB	BB	BB	BB	BB	BB	BB	AA	AA	BB	BB	AA	BB	AA	AA	AA	AA	BB	BB	BB	AA	AA	BB	-	AA	BB	AA	BB	-	BB	AA	BB	BB	AA	AA	BB
SNP-573396286_3C	3C	21.5497	3C.3	AA	BB	AA	AA	BB	BB	AA	BB	AA	AA	BB	BB	BB	BB	BB	BB	BB	AA	AA	BB	BB	AA	BB	AA	AA	AA	AA	BB	BB	BB	AA	AA	BB	-	AA	BB	AA	BB	-	BB	AA	BB	BB	AA	AA	BB
SNP-572864691_3C	3C	21.5497	3C.3	AA	BB	AA	AA	BB	BB	AA	BB	AA	AA	BB	BB	BB	BB	BB	BB	BB	AA	AA	BB	BB	AA	BB	AA	AA	AA	AA	BB	BB	BB	AA	AA	BB	-	AA	BB	AA	BB	-	BB	AA	BB	BB	AA	AA	BB
SNP-572340818_3C	3C	21.5497	3C.3	AA	BB	AA	AA	BB	BB	AA	BB	AA	AA	BB	BB	BB	BB	BB	BB	BB	AA	AA	BB	BB	AA	BB	AA	AA	AA	AA	BB	BB	BB	AA	AA	BB	-	AA	BB	AA	BB	-	BB	AA	BB	BB	AA	AA	BB
SNP-571337640_3C	3C	21.5497	3C.3	AA	BB	AA	AA	BB	BB	AA	BB	AA	AA	BB	BB	BB	BB	BB	BB	BB	AA	AA	BB	BB	AA	BB	AA	AA	AA	AA	BB	BB	BB	AA	AA	BB	-	AA	BB	AA	BB	AA	BB	AA	BB	BB	AA	AA	BB
SNP-571325140_3C	3C	21.5497	3C.3	AA	BB	AA	AA	BB	BB	AA	BB	AA	AA	BB	BB	BB	BB	BB	BB	BB	AA	AA	BB	BB	AA	BB	AA	AA	AA	AA	BB	BB	BB	AA	AA	BB	AA	AA	BB	AA	BB	AA	BB	AA	BB	BB	AA	AA	BB
SNP-570722135_3C	3C	21.5497	3C.3	AA	BB	AA	AA	BB	BB	AA	BB	AA	AA	BB	BB	BB	BB	BB	BB	BB	AA	AA	BB	BB	AA	BB	AA	AA	AA	AA	BB	BB	BB	AA	AA	BB	AA	AA	BB	AA	BB	AA	BB	AA	BB	BB	AA	AA	BB
SNP-569674712_3C	3C	21.5497	3C.3	AA	BB	AA	AA	BB	BB	AA	BB	AA	-	BB	BB	BB	BB	BB	BB	BB	AA	AA	BB	BB	AA	BB	AA	AA	AA	AA	BB	BB	BB	AA	AA	BB	AA	AA	BB	AA	BB	AA	BB	AA	BB	BB	AA	AA	BB
SNP-579532077_3C	3C	22.1084	3C.3	AA	BB	AA	AA	BB	BB	AA	BB	AA	AA	BB	BB	BB	BB	BB	BB	BB	AA	AA	BB	BB	AA	BB	AA	AA	AA	AA	AA	BB	BB	AA	AA	BB	AA	AA	BB	AA	BB	AA	BB	AA	BB	BB	AA	AA	BB
SNP-579531977_3C	3C	22.1084	3C.3	AA	BB	AA	AA	BB	BB	AA	BB	AA	AA	BB	BB	BB	BB	BB	BB	BB	AA	AA	BB	BB	AA	BB	AA	AA	AA	AA	AA	BB	BB	AA	AA	BB	AA	AA	BB	AA	BB	AA	BB	AA	BB	BB	AA	AA	BB
SNP-579526072_3C	3C	22.1084	3C.3	AA	BB	AA	AA	BB	BB	AA	BB	AA	AA	BB	BB	BB	BB	BB	BB	BB	AA	AA	BB	BB	AA	BB	AA	AA	AA	AA	AA	BB	BB	AA	AA	BB	AA	AA	BB	AA	BB	AA	BB	AA	BB	BB	AA	AA	BB
SNP-579509618_3C	3C	22.1084	3C.3	AA	BB	AA	AA	BB	BB	AA	BB	AA	AA	BB	BB	BB	BB	BB	BB	BB	AA	AA	BB	BB	AA	BB	AA	AA	AA	AA	AA	BB	BB	AA	AA	BB	AA	AA	BB	AA	BB	AA	BB	AA	BB	BB	AA	AA	BB
SNP-584548684_3C	3C	22.6671	3C.3	AA	BB	AA	AA	BB	BB	AA	BB	AA	AA	BB	BB	BB	BB	BB	BB	BB	AA	AA	BB	BB	AA	BB	AA	AA	AA	AA	AA	BB	BB	AA	AA	BB	AA	AA	BB	AA	BB	AA	BB	AA	BB	BB	AA	AA	BB
SNP-582547679_3C	3C	22.6671	3C.3	AA	BB	AA	AA	BB	BB	AA	BB	AA	AA	BB	BB	BB	BB	BB	BB	BB	AA	AA	BB	BB	AA	BB	AA	AA	AA	AA	AA	BB	BB	AA	AA	BB	AA	AA	BB	AA	BB	AA	BB	AA	BB	BB	AA	AA	BB
SNP-582295005_3C	3C	22.6671	3C.3	AA	BB	AA	AA	BB	BB	AA	BB	AA	AA	BB	BB	BB	BB	BB	BB	BB	AA	AA	BB	BB	AA	BB	AA	AA	AA	AA	AA	BB	BB	AA	AA	BB	AA	AA	BB	AA	BB	AA	BB	AA	BB	BB	AA	AA	BB
SNP-581470202_3C	3C	22.6671	3C.3	AA	BB	AA	AA	BB	BB	AA	BB	AA	AA	BB	BB	BB	BB	BB	BB	BB	AA	AA	BB	BB	AA	BB	AA	AA	AA	AA	AA	BB	BB	AA	AA	BB	AA	AA	BB	AA	BB	AA	BB	AA	BB	BB	AA	AA	BB
SNP-581379712_3C	3C	22.6671	3C.3	AA	BB	AA	AA	BB	BB	AA	BB	AA	AA	BB	BB	BB	BB	BB	BB	BB	AA	AA	BB	BB	AA	BB	AA	AA	AA	AA	AA	BB	BB	AA	AA	BB	AA	AA	BB	AA	BB	AA	BB	AA	BB	BB	AA	AA	BB
SNP-580681972_3C	3C	22.6671	3C.3	AA	BB	AA	AA	BB	BB	AA	BB	AA	AA	BB	BB	BB	BB	BB	BB	BB	AA	AA	BB	BB	AA	BB	AA	AA	AA	AA	AA	BB	BB	AA	AA	BB	AA	AA	BB	AA	BB	AA	BB	AA	BB	BB	AA	AA	BB
SNP-580299778_3C	3C	22.6671	3C.3	AA	BB	AA	AA	BB	BB	AA	BB	AA	AA	BB	BB	BB	BB	BB	BB	BB	AA	AA	BB	BB	AA	BB	AA	AA	AA	AA	AA	BB	BB	AA	AA	BB	AA	AA	BB	AA	BB	AA	BB	AA	BB	BB	AA	AA	BB
SNP-588985053_3C	3C	23.8035	3C.3	AA	BB	AA	AA	BB	BB	AA	BB	BB	AA	BB	BB	BB	BB	BB	BB	BB	AA	AA	BB	BB	AA	BB	AA	AA	AA	AA	AA	BB	BB	AA	AA	BB	AA	AA	BB	AA	BB	AA	BB	AA	BB	BB	AA	AA	BB
SNP-588981098_3C	3C	23.8035	3C.3	AA	BB	AA	AA	BB	BB	AA	BB	BB	AA	BB	BB	BB	BB	BB	BB	BB	AA	AA	BB	BB	AA	BB	AA	AA	AA	AA	AA	BB	BB	AA	AA	BB	AA	AA	BB	AA	BB	AA	BB	AA	BB	BB	AA	AA	BB
SNP-586542589_3C	3C	23.8035	3C.3	AA	BB	AA	AA	BB	BB	AA	BB	BB	AA	BB	BB	BB	BB	BB	BB	BB	AA	AA	BB	BB	AA	BB	AA	AA	AA	AA	AA	BB	BB	AA	AA	BB	AA	AA	BB	AA	BB	AA	BB	AA	BB	BB	AA	AA	BB
SNP-585503287_3C	3C	23.8035	3C.3	AA	BB	AA	AA	BB	BB	AA	BB	BB	AA	BB	BB	BB	BB	BB	BB	BB	AA	AA	BB	BB	AA	BB	AA	AA	AA	AA	AA	BB	BB	AA	AA	BB	AA	AA	BB	AA	BB	AA	BB	AA	BB	BB	AA	AA	BB
SNP-595634299_3C	3C	24.3621	3C.3	AA	BB	AA	AA	BB	BB	AA	BB	BB	AA	BB	BB	BB	BB	BB	BB	BB	AA	AA	BB	BB	AA	BB	AA	AA	BB	AA	AA	BB	BB	AA	AA	BB	AA	AA	BB	AA	BB	AA	BB	AA	BB	BB	-	AA	BB
SNP-595324971_3C	3C	24.3621	3C.3	AA	BB	AA	AA	BB	BB	AA	BB	BB	AA	BB	BB	BB	BB	BB	BB	BB	AA	AA	BB	BB	AA	BB	AA	AA	BB	AA	AA	BB	BB	AA	AA	BB	AA	AA	BB	AA	BB	AA	BB	AA	BB	BB	AA	AA	BB
SNP-595092294_3C	3C	24.3621	3C.3	AA	BB	AA	AA	BB	BB	AA	BB	BB	AA	BB	BB	BB	BB	BB	BB	BB	AA	AA	BB	BB	AA	BB	AA	AA	BB	AA	AA	BB	BB	AA	AA	BB	AA	AA	BB	AA	BB	AA	BB	AA	BB	BB	AA	AA	BB
SNP-595002315_3C	3C	24.3621	3C.3	AA	BB	AA	AA	BB	BB	AA	BB	BB	AA	BB	BB	BB	BB	BB	BB	BB	AA	AA	BB	BB	AA	BB	AA	AA	BB	AA	AA	BB	BB	AA	AA	BB	AA	AA	BB	AA	BB	AA	BB	AA	BB	BB	AA	AA	BB
SNP-595000417_3C	3C	24.3621	3C.3	AA	BB	AA	AA	BB	BB	AA	BB	BB	AA	BB	BB	BB	BB	BB	BB	BB	AA	AA	BB	BB	AA	BB	AA	AA	BB	AA	AA	BB	BB	AA	AA	BB	AA	AA	BB	AA	BB	-	BB	AA	BB	BB	AA	AA	BB
SNP-594934165_3C	3C	24.3621	3C.3	AA	BB	AA	AA	BB	BB	AA	BB	BB	AA	BB	BB	BB	BB	BB	BB	BB	AA	AA	BB	BB	AA	BB	AA	AA	BB	AA	AA	BB	BB	AA	AA	BB	AA	AA	BB	AA	BB	-	BB	AA	BB	BB	AA	AA	BB
SNP-594770855_3C	3C	24.3621	3C.3	AA	BB	AA	AA	BB	BB	AA	BB	BB	AA	BB	BB	BB	BB	BB	BB	BB	AA	AA	BB	BB	AA	BB	AA	AA	BB	AA	AA	BB	BB	AA	AA	BB	AA	AA	BB	AA	BB	-	BB	AA	BB	BB	AA	AA	BB
SNP-594744537_3C	3C	24.3621	3C.3	AA	BB	AA	AA	BB	BB	AA	BB	BB	AA	BB	BB	BB	BB	BB	BB	BB	AA	AA	BB	BB	AA	BB	AA	AA	BB	AA	AA	BB	BB	AA	AA	BB	AA	AA	BB	AA	BB	-	BB	AA	BB	BB	AA	AA	BB
SNP-593356792_3C	3C	24.3621	3C.3	AA	BB	AA	AA	BB	BB	AA	BB	BB	AA	BB	BB	BB	BB	BB	BB	BB	AA	AA	BB	BB	AA	BB	AA	AA	BB	AA	AA	BB	BB	AA	AA	BB	AA	AA	BB	AA	BB	-	BB	AA	BB	BB	AA	AA	BB
SNP-592819320_3C	3C	24.3621	3C.3	AA	BB	AA	AA	BB	BB	AA	BB	BB	AA	BB	BB	BB	BB	BB	BB	BB	AA	AA	BB	BB	AA	BB	AA	AA	BB	AA	AA	BB	BB	AA	AA	BB	AA	AA	BB	AA	BB	-	BB	AA	BB	BB	AA	AA	BB
SNP-592634716_3C	3C	24.3621	3C.3	AA	BB	AA	AA	BB	BB	AA	BB	BB	AA	BB	BB	BB	BB	BB	BB	BB	AA	AA	BB	BB	AA	BB	AA	AA	BB	AA	AA	BB	BB	AA	AA	BB	AA	AA	BB	AA	BB	-	BB	AA	BB	BB	AA	AA	BB
SNP-592147142_3C	3C	24.3621	3C.3	AA	BB	AA	AA	BB	BB	AA	BB	BB	AA	BB	BB	BB	BB	BB	BB	BB	AA	AA	BB	BB	AA	BB	AA	AA	BB	AA	AA	BB	BB	AA	AA	BB	AA	AA	BB	AA	BB	-	BB	AA	BB	BB	AA	AA	BB
SNP-592144281_3C	3C	24.3621	3C.3	AA	BB	AA	AA	BB	BB	AA	BB	BB	AA	BB	BB	BB	BB	BB	BB	BB	AA	AA	BB	BB	AA	BB	AA	AA	BB	AA	AA	BB	BB	AA	AA	BB	AA	AA	BB	AA	BB	-	BB	AA	BB	BB	AA	AA	BB
SNP-591820584_3C	3C	24.5942	3C.3	AA	BB	AA	AA	BB	BB	AA	BB	BB	AA	BB	BB	BB	BB	BB	BB	BB	AA	AA	BB	BB	AA	BB	AA	AA	BB	AA	AA	BB	BB	AA	AA	BB	AA	AA	BB	AA	BB	-	BB	AA	BB	BB	AA	AA	BB
SNP-591640750_3C	3C	24.8262	3C.3	AA	BB	AA	AA	BB	BB	AA	BB	BB	AA	BB	BB	BB	BB	BB	BB	BB	AA	AA	BB	BB	AA	BB	AA	AA	BB	AA	AA	BB	BB	AA	AA	BB	AA	AA	BB	AA	BB	AA	BB	AA	BB	BB	AA	AA	BB
SNP-591356972_3C	3C	24.8262	3C.3	AA	BB	AA	AA	BB	BB	AA	BB	BB	AA	BB	BB	BB	BB	BB	BB	BB	AA	AA	BB	BB	AA	BB	AA	AA	BB	AA	AA	BB	BB	AA	AA	BB	AA	AA	BB	AA	BB	AA	BB	AA	BB	BB	AA	AA	BB
SNP-591244438_3C	3C	24.8262	3C.3	AA	BB	AA	AA	BB	BB	AA	BB	BB	AA	BB	BB	BB	BB	BB	BB	BB	AA	AA	BB	BB	AA	BB	AA	AA	BB	AA	AA	BB	BB	AA	AA	BB	AA	AA	BB	AA	BB	AA	BB	AA	BB	BB	AA	AA	BB
SNP-589404501_3C	3C	24.8262	3C.3	AA	BB	AA	AA	BB	BB	AA	BB	BB	AA	BB	BB	BB	BB	BB	BB	BB	AA	AA	BB	BB	AA	BB	AA	AA	BB	AA	AA	BB	BB	AA	AA	BB	AA	AA	BB	AA	BB	AA	BB	AA	BB	BB	AA	AA	BB
SNP-600697232_3C	3C	27.716	3C.3	AA	BB	AA	AA	BB	BB	AA	BB	BB	AA	BB	BB	BB	BB	BB	BB	BB	AA	AA	BB	BB	AA	BB	AA	AA	BB	AA	AA	BB	BB	AA	AA	BB	AA	AA	BB	AA	BB	-	BB	AA	AA	BB	BB	AA	BB
SNP-600207114_3C	3C	27.716	3C.3	AA	BB	AA	AA	BB	BB	AA	BB	BB	AA	BB	BB	BB	BB	BB	BB	BB	AA	AA	BB	BB	AA	BB	AA	AA	BB	AA	AA	BB	BB	AA	AA	BB	AA	AA	BB	AA	BB	AA	BB	AA	AA	BB	BB	AA	BB
SNP-599981591_3C	3C	27.716	3C.3	AA	BB	AA	AA	BB	BB	AA	BB	BB	AA	BB	BB	BB	BB	BB	BB	BB	AA	AA	BB	BB	AA	BB	AA	AA	BB	AA	AA	BB	BB	AA	AA	BB	AA	AA	BB	AA	BB	AA	BB	AA	AA	BB	BB	AA	BB
SNP-599607286_3C	3C	27.716	3C.3	AA	BB	AA	AA	BB	BB	AA	BB	BB	AA	BB	BB	BB	BB	BB	BB	BB	AA	AA	BB	BB	AA	BB	AA	AA	BB	AA	AA	BB	BB	AA	AA	BB	AA	AA	BB	AA	BB	AA	BB	AA	AA	BB	BB	AA	BB
SNP-611975385_3C	3C	28.2747	3C.3	AA	BB	AA	AA	BB	BB	AA	BB	BB	AA	AA	BB	BB	BB	BB	BB	BB	AA	AA	BB	BB	AA	BB	AA	AA	BB	AA	AA	BB	BB	AA	AA	-	AA	AA	BB	AA	-	AA	BB	AA	AA	-	BB	AA	BB
SNP-608947458_3C	3C	28.2747	3C.3	AA	BB	AA	AA	BB	BB	AA	BB	BB	AA	AA	BB	BB	BB	BB	BB	BB	AA	AA	BB	BB	AA	BB	AA	AA	BB	AA	AA	BB	BB	AA	AA	-	AA	AA	BB	AA	-	AA	BB	AA	AA	-	BB	AA	BB
SNP-607263900_3C	3C	28.2747	3C.3	AA	BB	AA	AA	BB	BB	AA	BB	BB	AA	AA	BB	BB	BB	BB	BB	BB	AA	AA	BB	BB	AA	BB	AA	AA	BB	AA	AA	BB	BB	AA	AA	-	AA	AA	BB	AA	-	-	BB	AA	AA	-	BB	AA	BB
SNP-607073994_3C	3C	28.2747	3C.3	AA	BB	AA	AA	BB	BB	AA	BB	BB	AA	AA	BB	BB	BB	BB	BB	BB	AA	AA	BB	BB	AA	BB	AA	AA	BB	AA	AA	BB	BB	AA	AA	-	AA	AA	BB	AA	BB	-	BB	AA	AA	-	BB	AA	BB
SNP-607066214_3C	3C	28.2747	3C.3	AA	BB	AA	AA	BB	BB	AA	BB	BB	AA	AA	BB	BB	BB	BB	BB	BB	AA	AA	BB	BB	AA	BB	AA	AA	BB	AA	AA	BB	BB	AA	AA	-	AA	AA	BB	AA	BB	-	BB	AA	AA	-	BB	AA	BB
SNP-606895150_3C	3C	28.2747	3C.3	AA	BB	AA	AA	BB	BB	AA	BB	BB	AA	AA	BB	BB	BB	BB	BB	BB	AA	AA	BB	BB	AA	BB	AA	AA	BB	AA	AA	BB	BB	AA	AA	-	AA	AA	BB	AA	BB	-	BB	AA	AA	-	BB	AA	BB
SNP-606459976_3C	3C	28.2747	3C.3	AA	BB	AA	AA	BB	BB	AA	BB	BB	AA	AA	BB	BB	BB	BB	BB	BB	AA	AA	BB	BB	AA	BB	AA	AA	BB	AA	AA	BB	BB	AA	AA	-	AA	AA	BB	AA	BB	-	BB	AA	AA	-	BB	AA	BB
SNP-606349094_3C	3C	28.2747	3C.3	AA	BB	AA	AA	BB	BB	AA	BB	BB	AA	AA	BB	BB	BB	BB	BB	BB	AA	AA	BB	BB	AA	BB	AA	AA	BB	AA	AA	BB	BB	AA	AA	-	AA	AA	BB	AA	BB	-	BB	AA	AA	-	BB	AA	BB
SNP-606009515_3C	3C	28.2747	3C.3	AA	BB	AA	AA	BB	BB	AA	BB	BB	AA	AA	BB	BB	BB	BB	BB	BB	AA	AA	BB	BB	AA	BB	AA	AA	BB	AA	AA	BB	BB	AA	AA	-	AA	AA	BB	AA	BB	-	BB	AA	AA	BB	BB	AA	BB
SNP-605493305_3C	3C	28.2747	3C.3	AA	BB	AA	AA	BB	BB	AA	BB	BB	AA	AA	BB	BB	BB	BB	BB	BB	AA	AA	BB	BB	AA	BB	AA	AA	BB	AA	AA	BB	BB	AA	AA	-	AA	AA	BB	AA	BB	-	BB	AA	AA	BB	BB	AA	BB
SNP-604675579_3C	3C	28.2747	3C.3	AA	BB	AA	AA	BB	BB	AA	BB	BB	AA	AA	BB	BB	BB	BB	BB	BB	AA	AA	BB	BB	AA	BB	AA	AA	BB	AA	AA	BB	BB	AA	AA	BB	AA	AA	BB	AA	BB	-	BB	AA	AA	BB	BB	AA	BB
SNP-604674587_3C	3C	28.2747	3C.3	AA	BB	AA	AA	BB	BB	AA	BB	BB	AA	AA	BB	BB	BB	BB	BB	BB	AA	AA	BB	BB	AA	BB	AA	AA	BB	AA	AA	BB	BB	AA	AA	BB	AA	AA	BB	AA	BB	-	BB	AA	AA	BB	BB	AA	BB
SNP-604674522_3C	3C	28.2747	3C.3	AA	BB	AA	AA	BB	BB	AA	BB	BB	AA	AA	BB	BB	BB	BB	BB	BB	AA	AA	BB	BB	AA	BB	AA	AA	BB	AA	AA	BB	BB	AA	AA	BB	AA	AA	BB	AA	-	-	BB	AA	AA	BB	BB	AA	BB
SNP-604674513_3C	3C	28.2747	3C.3	AA	BB	AA	AA	BB	BB	AA	BB	BB	AA	AA	BB	BB	BB	BB	BB	BB	AA	AA	BB	BB	AA	BB	AA	AA	BB	AA	AA	BB	BB	AA	AA	BB	AA	AA	BB	AA	-	AA	BB	AA	AA	BB	BB	AA	BB
SNP-604673549_3C	3C	28.2747	3C.3	AA	BB	AA	AA	BB	BB	AA	BB	BB	AA	AA	BB	BB	BB	BB	BB	BB	AA	AA	BB	BB	AA	BB	AA	AA	BB	AA	AA	BB	BB	AA	AA	BB	AA	AA	BB	AA	-	AA	BB	AA	AA	BB	BB	AA	BB
SNP-604058752_3C	3C	28.2747	3C.3	AA	BB	AA	AA	BB	BB	AA	BB	BB	AA	AA	BB	BB	BB	BB	BB	BB	AA	AA	BB	BB	AA	BB	AA	AA	BB	AA	AA	BB	BB	AA	AA	BB	AA	AA	BB	AA	-	AA	BB	AA	AA	BB	BB	-	BB
SNP-603650873_3C	3C	28.2747	3C.3	AA	BB	AA	AA	BB	BB	AA	BB	BB	AA	AA	BB	BB	BB	BB	BB	BB	AA	AA	BB	BB	AA	BB	AA	AA	BB	AA	AA	BB	BB	AA	AA	BB	AA	AA	BB	AA	BB	AA	BB	AA	AA	BB	BB	-	BB
SNP-603439613_3C	3C	28.2747	3C.3	AA	BB	AA	AA	BB	BB	AA	BB	BB	AA	AA	BB	BB	BB	BB	BB	BB	AA	AA	BB	BB	AA	BB	AA	AA	BB	AA	AA	BB	BB	AA	AA	BB	AA	AA	BB	AA	BB	AA	BB	AA	AA	BB	BB	-	BB
SNP-603439453_3C	3C	28.2747	3C.3	AA	BB	AA	AA	BB	BB	AA	BB	BB	AA	AA	BB	BB	BB	BB	BB	BB	AA	AA	BB	BB	AA	BB	AA	AA	BB	AA	AA	BB	BB	AA	AA	BB	AA	AA	BB	AA	BB	AA	BB	AA	AA	BB	BB	-	BB
SNP-603023940_3C	3C	28.2747	3C.3	AA	BB	AA	AA	BB	BB	AA	BB	BB	AA	AA	BB	BB	BB	BB	BB	BB	AA	AA	BB	BB	AA	BB	AA	AA	BB	AA	AA	BB	BB	AA	AA	BB	AA	AA	BB	AA	BB	AA	BB	AA	AA	BB	BB	AA	BB
SNP-601789695_3C	3C	28.2747	3C.3	AA	BB	AA	AA	BB	BB	AA	BB	BB	AA	AA	BB	BB	BB	BB	BB	BB	AA	AA	BB	BB	AA	BB	AA	AA	BB	AA	AA	BB	BB	AA	AA	BB	AA	AA	BB	AA	BB	AA	BB	AA	AA	BB	BB	AA	BB
SNP-601674594_3C	3C	28.2747	3C.3	AA	BB	AA	AA	BB	BB	AA	BB	BB	AA	AA	BB	BB	BB	BB	BB	BB	AA	AA	BB	BB	AA	BB	AA	AA	BB	AA	AA	BB	BB	AA	AA	BB	AA	AA	BB	AA	BB	-	BB	AA	AA	BB	BB	AA	BB
SNP-601674209_3C	3C	28.2747	3C.3	AA	BB	AA	AA	BB	BB	AA	BB	BB	AA	AA	BB	BB	BB	BB	BB	BB	AA	AA	BB	BB	AA	BB	AA	AA	BB	AA	AA	BB	BB	AA	AA	BB	AA	AA	BB	AA	BB	-	BB	AA	AA	BB	BB	AA	BB
SNP-601446965_3C	3C	28.2747	3C.3	AA	BB	AA	AA	BB	BB	AA	BB	BB	AA	AA	BB	BB	BB	BB	BB	BB	AA	AA	BB	BB	AA	BB	AA	AA	BB	AA	AA	BB	BB	AA	AA	BB	AA	AA	BB	AA	BB	-	BB	AA	AA	BB	BB	AA	BB
SNP-601074258_3C	3C	28.2747	3C.3	AA	BB	AA	AA	BB	BB	AA	BB	BB	AA	AA	BB	BB	BB	BB	BB	BB	AA	AA	BB	BB	AA	BB	AA	AA	BB	AA	AA	BB	BB	AA	AA	BB	AA	AA	BB	AA	BB	-	BB	AA	AA	BB	BB	AA	BB
SNP-615150835_3C	3C	29.5553	3C.3	AA	BB	BB	AA	BB	BB	AA	BB	BB	AA	AA	BB	BB	BB	BB	BB	BB	AA	AA	BB	BB	AA	BB	AA	AA	BB	AA	AA	BB	BB	AA	AA	-	AA	AA	BB	AA	-	AA	BB	AA	AA	BB	BB	AA	BB
SNP-614529290_3C	3C	29.5553	3C.3	AA	BB	BB	AA	BB	BB	AA	BB	BB	AA	AA	BB	BB	BB	BB	BB	BB	AA	AA	BB	BB	AA	BB	AA	AA	BB	AA	AA	BB	BB	AA	AA	-	AA	AA	BB	AA	-	AA	BB	AA	AA	-	BB	AA	BB
SNP-618828392_3C	3C	30.1825	3C.3	AA	BB	BB	AA	BB	BB	AA	BB	BB	AA	AA	BB	BB	BB	BB	BB	BB	AA	AA	BB	BB	AA	BB	AA	AA	BB	AA	AA	BB	BB	AA	AA	-	AA	AA	BB	AA	BB	AA	BB	AA	AA	BB	BB	AA	BB
SNP-618773814_3C	3C	30.1825	3C.3	AA	BB	BB	AA	BB	BB	AA	BB	BB	AA	AA	BB	BB	BB	BB	BB	BB	AA	AA	BB	BB	AA	BB	AA	AA	BB	AA	AA	BB	BB	AA	AA	-	AA	AA	BB	AA	BB	AA	BB	AA	AA	BB	BB	AA	BB
SNP-618750297_3C	3C	30.1825	3C.3	AA	BB	BB	AA	BB	BB	AA	BB	BB	AA	AA	BB	BB	BB	BB	BB	BB	AA	AA	BB	BB	AA	BB	AA	AA	BB	AA	AA	BB	BB	AA	AA	-	AA	AA	BB	AA	BB	AA	BB	AA	AA	BB	BB	AA	BB
SNP-617046834_3C	3C	30.1825	3C.3	AA	BB	BB	AA	BB	BB	AA	BB	BB	AA	AA	BB	BB	BB	BB	BB	BB	AA	AA	BB	BB	AA	BB	AA	AA	BB	AA	AA	BB	BB	AA	AA	-	AA	AA	BB	AA	BB	AA	BB	AA	AA	BB	BB	AA	BB
SNP-616154180_3C	3C	30.1825	3C.3	AA	BB	BB	AA	BB	BB	AA	BB	BB	AA	AA	BB	BB	BB	BB	BB	BB	AA	AA	BB	BB	AA	BB	AA	AA	BB	AA	AA	BB	BB	AA	AA	-	AA	AA	BB	AA	BB	AA	BB	AA	AA	BB	BB	AA	BB
SNP-616119161_3C	3C	30.1825	3C.3	AA	BB	BB	AA	BB	BB	AA	BB	BB	AA	AA	BB	BB	BB	BB	BB	BB	AA	AA	BB	BB	AA	BB	AA	AA	BB	AA	AA	BB	BB	AA	AA	-	AA	AA	BB	AA	BB	AA	BB	AA	AA	BB	BB	AA	BB
SNP-616112784_3C	3C	30.1825	3C.3	AA	BB	BB	AA	BB	BB	AA	BB	BB	AA	AA	BB	BB	BB	BB	BB	BB	AA	AA	BB	BB	AA	BB	AA	AA	BB	AA	AA	BB	BB	AA	AA	-	AA	AA	BB	AA	-	AA	BB	AA	AA	BB	BB	AA	BB
SNP-615941411_3C	3C	30.1825	3C.3	AA	BB	BB	AA	BB	BB	AA	BB	BB	AA	AA	BB	BB	BB	BB	BB	BB	AA	AA	BB	BB	AA	BB	AA	AA	BB	AA	AA	BB	BB	AA	AA	-	AA	AA	BB	AA	-	AA	BB	AA	AA	BB	BB	AA	BB
SNP-615882227_3C	3C	30.1825	3C.3	AA	BB	BB	AA	BB	BB	AA	BB	BB	AA	AA	BB	BB	BB	BB	BB	BB	AA	AA	BB	BB	AA	BB	AA	AA	BB	AA	AA	BB	BB	AA	AA	-	AA	AA	BB	AA	-	AA	BB	AA	AA	BB	BB	AA	BB
SNP-615810878_3C	3C	30.1825	3C.3	AA	BB	BB	AA	BB	BB	AA	BB	BB	AA	AA	BB	BB	BB	BB	BB	BB	AA	AA	BB	BB	AA	BB	AA	AA	BB	AA	AA	BB	BB	AA	AA	-	AA	AA	BB	AA	-	AA	BB	AA	AA	BB	BB	AA	BB
SNP-622845464_3C	3C	33.5977	3C.3	AA	BB	BB	AA	BB	BB	AA	BB	BB	AA	BB	BB	-	BB	BB	BB	BB	AA	AA	AA	AA	AA	BB	AA	AA	BB	AA	AA	-	BB	AA	AA	AA	AA	AA	BB	AA	BB	AA	BB	AA	AA	BB	BB	AA	BB
SNP-622541347_3C	3C	33.5977	3C.3	AA	BB	BB	AA	BB	BB	AA	BB	BB	AA	BB	BB	BB	BB	BB	BB	BB	AA	AA	AA	AA	AA	BB	AA	AA	BB	AA	AA	BB	BB	AA	AA	-	AA	AA	BB	AA	BB	AA	BB	AA	AA	BB	BB	AA	BB
SNP-633244213_3C	3C	48.864	3C.3	AA	BB	BB	AA	BB	AA	AA	-	BB	AA	AA	AA	BB	AA	BB	BB	BB	AA	AA	AA	AA	AA	AA	BB	AA	BB	AA	AA	BB	BB	AA	-	AA	AA	-	BB	BB	BB	-	BB	AA	AA	BB	BB	BB	AA
SNP-633123233_3C	3C	48.864	3C.3	AA	BB	BB	AA	BB	AA	AA	-	BB	AA	AA	AA	BB	AA	BB	BB	BB	AA	AA	AA	AA	AA	AA	BB	AA	BB	AA	AA	BB	BB	AA	AA	AA	AA	-	BB	BB	BB	-	BB	AA	AA	BB	BB	BB	AA
SNP-632580554_3C	3C	48.864	3C.3	AA	BB	BB	AA	BB	AA	AA	-	BB	AA	AA	AA	BB	AA	BB	BB	BB	AA	AA	AA	AA	AA	AA	BB	AA	BB	AA	AA	BB	BB	AA	AA	AA	AA	-	BB	BB	BB	-	BB	AA	AA	BB	BB	BB	AA
SNP-632574832_3C	3C	48.864	3C.3	AA	BB	BB	AA	BB	AA	AA	-	BB	AA	AA	AA	BB	AA	BB	BB	BB	AA	AA	AA	AA	AA	AA	BB	AA	BB	AA	AA	BB	BB	AA	AA	AA	AA	-	BB	BB	BB	-	BB	AA	AA	BB	BB	BB	AA
SNP-636276048_3C	3C	54.224	3C.3	AA	BB	BB	BB	BB	AA	AA	BB	BB	AA	AA	AA	BB	AA	BB	BB	BB	AA	AA	AA	AA	BB	AA	BB	AA	BB	AA	AA	BB	BB	AA	BB	BB	AA	BB	BB	BB	AA	-	BB	AA	AA	BB	BB	BB	AA
SNP-636183835_3C	3C	54.224	3C.3	AA	BB	BB	BB	BB	AA	AA	BB	BB	AA	AA	AA	BB	AA	BB	BB	BB	AA	AA	AA	AA	BB	AA	BB	AA	BB	AA	AA	BB	BB	AA	BB	BB	AA	BB	BB	BB	AA	-	BB	AA	AA	BB	BB	BB	AA
SNP-635965540_3C	3C	54.224	3C.3	AA	BB	BB	BB	BB	AA	AA	BB	BB	AA	AA	AA	BB	AA	BB	BB	BB	AA	AA	AA	AA	-	AA	BB	AA	BB	AA	AA	BB	BB	AA	BB	BB	AA	-	BB	BB	AA	-	BB	AA	AA	BB	BB	BB	AA
SNP-635656411_3C	3C	54.224	3C.3	AA	BB	BB	-	BB	AA	AA	BB	BB	AA	AA	AA	BB	AA	BB	BB	BB	AA	AA	AA	AA	-	AA	BB	AA	BB	AA	AA	BB	BB	AA	BB	-	AA	-	BB	BB	AA	-	BB	AA	AA	BB	BB	BB	AA
SNP-79175101_3D	3D	0	3D.2	BB	AA	AA	AA	AA	BB	AA	BB	AA	BB	BB	BB	AA	AA	BB	-	BB	AA	AA	BB	BB	AA	BB	BB	AA	-	AA	BB	BB	AA	AA	AA	BB	AA	AA	AA	BB	AA	BB	AA	BB	BB	BB	AA	AA	AA
SNP-78243837_3D	3D	5e-08	3D.2	BB	AA	AA	AA	AA	BB	AA	BB	AA	BB	BB	BB	AA	AA	BB	BB	BB	AA	AA	BB	BB	AA	BB	BB	AA	BB	AA	BB	BB	AA	AA	AA	BB	AA	AA	AA	BB	AA	BB	AA	BB	BB	BB	AA	AA	AA
SNP-76729037_3D	3D	1e-07	3D.2	BB	AA	AA	AA	AA	BB	AA	BB	AA	BB	BB	BB	AA	AA	BB	BB	BB	AA	AA	BB	BB	AA	BB	BB	AA	BB	AA	BB	BB	AA	AA	AA	BB	AA	AA	AA	BB	AA	BB	AA	BB	BB	BB	AA	AA	AA
SNP-72834358_3D	3D	1.5e-07	3D.2	BB	AA	AA	AA	AA	BB	AA	BB	AA	BB	BB	BB	AA	AA	BB	BB	BB	AA	AA	BB	BB	AA	BB	BB	AA	BB	AA	BB	BB	AA	AA	AA	BB	AA	AA	AA	BB	AA	BB	AA	BB	BB	BB	AA	AA	AA
SNP-72699524_3D	3D	2e-07	3D.2	BB	AA	AA	AA	AA	BB	AA	BB	AA	BB	BB	BB	AA	AA	BB	BB	BB	AA	AA	BB	BB	AA	BB	BB	AA	BB	AA	BB	BB	AA	AA	AA	BB	AA	AA	AA	BB	AA	BB	AA	BB	BB	BB	AA	AA	AA
SNP-72646281_3D	3D	2.5e-07	3D.2	BB	AA	AA	AA	AA	BB	AA	BB	AA	BB	BB	BB	AA	AA	BB	BB	BB	AA	AA	BB	BB	AA	BB	BB	AA	BB	AA	BB	BB	AA	AA	AA	BB	AA	AA	AA	BB	AA	BB	AA	BB	BB	BB	AA	AA	AA
SNP-72365704_3D	3D	3e-07	3D.2	BB	AA	AA	AA	AA	BB	AA	BB	AA	BB	BB	BB	AA	AA	BB	BB	BB	AA	AA	BB	BB	AA	BB	BB	AA	BB	AA	BB	BB	AA	AA	AA	BB	AA	AA	AA	BB	AA	BB	AA	BB	BB	BB	AA	AA	AA
SNP-72050515_3D	3D	3.5e-07	3D.2	BB	AA	AA	AA	AA	BB	AA	BB	AA	BB	BB	BB	AA	AA	BB	BB	BB	AA	AA	BB	BB	AA	BB	BB	AA	BB	AA	BB	BB	AA	AA	AA	BB	AA	AA	AA	BB	AA	BB	AA	BB	BB	BB	AA	AA	AA
SNP-72050493_3D	3D	4e-07	3D.2	BB	AA	AA	AA	AA	BB	AA	BB	AA	BB	BB	BB	AA	AA	BB	BB	BB	AA	AA	BB	BB	AA	BB	BB	AA	BB	AA	BB	BB	AA	AA	AA	BB	AA	AA	AA	BB	AA	BB	AA	BB	BB	BB	AA	AA	AA
SNP-72045981_3D	3D	0.392069	3D.2	BB	AA	AA	AA	AA	BB	AA	BB	AA	BB	BB	BB	AA	AA	BB	BB	BB	AA	AA	BB	BB	AA	BB	BB	AA	BB	AA	BB	BB	AA	AA	AA	BB	BB	AA	AA	BB	AA	BB	AA	BB	BB	BB	AA	AA	AA
SNP-71143543_3D	3D	0.392069	3D.2	BB	AA	AA	AA	AA	BB	AA	BB	AA	BB	BB	BB	AA	AA	BB	BB	BB	AA	AA	BB	BB	AA	BB	BB	AA	BB	AA	BB	BB	AA	AA	AA	BB	-	AA	AA	BB	AA	BB	AA	BB	BB	BB	AA	AA	AA
SNP-71143540_3D	3D	0.392069	3D.2	BB	AA	AA	AA	AA	BB	AA	BB	AA	BB	BB	BB	AA	AA	BB	BB	BB	AA	AA	BB	BB	AA	BB	BB	AA	BB	AA	BB	BB	AA	AA	AA	BB	-	-	AA	BB	-	BB	AA	BB	BB	BB	AA	AA	AA
SNP-68235136_3D	3D	0.392069	3D.2	BB	AA	AA	AA	AA	BB	AA	BB	AA	BB	BB	BB	AA	AA	BB	BB	BB	AA	AA	BB	BB	AA	BB	BB	AA	BB	AA	BB	BB	AA	AA	AA	BB	-	-	AA	BB	-	BB	AA	BB	BB	BB	AA	AA	AA
SNP-65018032_3D	3D	1.94798	3D.2	BB	AA	AA	AA	AA	BB	AA	BB	AA	BB	BB	BB	AA	AA	BB	BB	BB	AA	BB	BB	BB	AA	BB	BB	AA	BB	AA	AA	BB	AA	AA	AA	BB	AA	AA	AA	BB	-	BB	AA	BB	BB	BB	AA	AA	AA
SNP-63933584_3D	3D	1.94798	3D.2	BB	AA	AA	AA	AA	BB	AA	BB	AA	BB	BB	BB	AA	AA	BB	BB	BB	AA	BB	BB	BB	AA	BB	BB	AA	BB	AA	AA	BB	AA	AA	AA	BB	AA	AA	AA	BB	-	BB	AA	BB	BB	BB	AA	AA	AA
SNP-61399086_3D	3D	1.94798	3D.2	BB	AA	AA	AA	AA	BB	AA	BB	AA	BB	BB	BB	AA	AA	BB	BB	BB	AA	BB	BB	BB	AA	BB	BB	AA	BB	AA	AA	BB	AA	AA	AA	BB	AA	AA	AA	BB	-	BB	AA	BB	BB	BB	AA	AA	AA
SNP-56773418_3D	3D	1.94798	3D.2	BB	AA	AA	AA	AA	BB	AA	BB	AA	BB	BB	BB	AA	AA	BB	-	BB	AA	BB	BB	BB	AA	BB	BB	AA	BB	AA	AA	BB	AA	AA	AA	BB	AA	AA	AA	BB	-	BB	AA	BB	BB	BB	AA	AA	AA
SNP-33705375_3D	3D	1.94798	3D.2	BB	AA	AA	AA	AA	BB	AA	-	AA	BB	BB	BB	AA	AA	BB	BB	BB	AA	BB	BB	BB	AA	BB	BB	AA	BB	AA	AA	BB	AA	AA	AA	BB	AA	AA	-	BB	AA	BB	AA	BB	BB	BB	AA	AA	AA
SNP-33703626_3D	3D	1.94798	3D.2	BB	AA	AA	AA	AA	BB	AA	BB	AA	BB	BB	BB	AA	AA	BB	BB	BB	AA	BB	BB	BB	AA	BB	BB	AA	BB	AA	AA	BB	AA	AA	AA	BB	-	AA	AA	BB	AA	BB	AA	BB	BB	BB	AA	AA	AA
SNP-33466098_3D	3D	1.94798	3D.2	BB	AA	AA	AA	AA	BB	AA	BB	AA	BB	BB	BB	AA	AA	BB	BB	BB	AA	BB	BB	BB	AA	BB	BB	AA	BB	AA	AA	BB	AA	AA	AA	BB	-	AA	AA	BB	AA	BB	AA	BB	BB	BB	AA	AA	AA
SNP-33368990_3D	3D	1.94798	3D.2	BB	AA	AA	AA	AA	BB	AA	BB	AA	BB	BB	BB	AA	AA	BB	BB	BB	AA	BB	BB	BB	AA	BB	BB	AA	BB	AA	AA	BB	AA	AA	AA	BB	-	AA	AA	BB	AA	BB	AA	BB	BB	BB	AA	AA	AA
SNP-33152146_3D	3D	1.94798	3D.2	BB	AA	AA	AA	AA	BB	AA	BB	AA	BB	BB	BB	AA	AA	BB	BB	BB	AA	BB	BB	BB	AA	BB	BB	AA	BB	AA	AA	BB	AA	AA	AA	BB	-	AA	AA	BB	AA	BB	AA	BB	BB	BB	AA	AA	AA
SNP-32527516_3D	3D	1.94798	3D.2	BB	AA	AA	AA	AA	BB	AA	BB	AA	BB	BB	BB	AA	AA	BB	BB	BB	AA	BB	BB	BB	AA	BB	BB	AA	BB	AA	AA	BB	AA	AA	AA	BB	-	AA	AA	BB	AA	BB	AA	BB	BB	BB	AA	AA	AA
SNP-32454724_3D	3D	1.94798	3D.2	BB	AA	AA	AA	AA	BB	AA	BB	AA	BB	BB	BB	AA	AA	BB	BB	BB	AA	BB	BB	BB	AA	BB	BB	AA	BB	AA	AA	BB	AA	AA	AA	BB	-	AA	AA	BB	-	BB	AA	BB	BB	BB	AA	AA	AA
SNP-32331049_3D	3D	1.94798	3D.2	BB	AA	AA	AA	AA	BB	AA	BB	AA	BB	BB	BB	AA	AA	BB	BB	BB	AA	BB	BB	BB	AA	BB	BB	AA	BB	AA	AA	BB	AA	AA	AA	BB	-	AA	AA	BB	-	BB	AA	BB	BB	BB	AA	AA	AA
SNP-66328577_3D	3D	2.52057	3D.2	BB	AA	AA	AA	AA	BB	AA	BB	AA	BB	BB	BB	AA	AA	BB	BB	BB	AA	BB	BB	BB	AA	BB	BB	AA	BB	AA	BB	BB	AA	AA	AA	BB	-	-	AA	BB	-	-	AA	BB	BB	BB	AA	AA	AA
SNP-66191660_3D	3D	2.52057	3D.2	BB	AA	AA	AA	AA	BB	AA	BB	AA	BB	BB	BB	AA	AA	BB	BB	BB	AA	BB	BB	BB	AA	BB	BB	AA	BB	AA	BB	BB	AA	AA	AA	BB	-	-	AA	BB	-	-	AA	BB	BB	BB	AA	AA	AA
SNP-65718280_3D	3D	2.52057	3D.2	BB	AA	AA	AA	AA	BB	AA	BB	AA	BB	BB	BB	AA	AA	BB	BB	BB	AA	BB	BB	BB	AA	BB	BB	AA	BB	AA	BB	BB	AA	AA	AA	BB	-	AA	AA	BB	-	-	AA	BB	BB	BB	AA	AA	AA
SNP-65231447_3D	3D	2.52057	3D.2	BB	AA	AA	AA	AA	BB	AA	BB	AA	BB	BB	BB	AA	AA	BB	BB	BB	AA	BB	BB	BB	AA	BB	BB	AA	BB	AA	BB	BB	AA	AA	AA	BB	AA	AA	AA	BB	-	-	AA	BB	BB	BB	AA	AA	AA
SNP-428593957_3D	3D	47.5206	3D.4	BB	AA	BB	AA	BB	BB	AA	AA	BB	BB	BB	AA	AA	AA	BB	-	AA	AA	BB	BB	BB	BB	-	AA	BB	BB	AA	BB	AA	BB	AA	AA	AA	AA	-	BB	AA	AA	AA	BB	BB	AA	BB	AA	AA	BB
SNP-420633382_3D	3D	47.5206	3D.4	BB	AA	BB	AA	BB	BB	AA	AA	BB	BB	BB	AA	AA	AA	BB	BB	AA	AA	BB	BB	BB	BB	BB	AA	BB	BB	AA	BB	AA	BB	AA	AA	AA	AA	BB	BB	AA	AA	AA	BB	BB	AA	BB	AA	AA	BB
SNP-431280286_3D	3D	47.5206	3D.4	BB	AA	BB	AA	BB	BB	AA	AA	BB	BB	BB	AA	AA	AA	BB	-	AA	AA	BB	BB	BB	BB	-	AA	BB	BB	AA	BB	AA	BB	AA	AA	AA	AA	-	BB	AA	AA	AA	BB	BB	AA	BB	AA	AA	BB
SNP-434524912_3D	3D	48.6938	3D.4	BB	AA	BB	AA	BB	BB	AA	AA	BB	BB	BB	AA	AA	AA	BB	AA	AA	AA	BB	BB	BB	BB	BB	AA	BB	BB	AA	BB	AA	BB	AA	AA	AA	AA	-	-	AA	AA	AA	BB	BB	AA	BB	AA	AA	BB
SNP-434484484_3D	3D	48.6938	3D.4	BB	AA	BB	AA	BB	BB	AA	AA	BB	BB	BB	AA	AA	AA	BB	AA	AA	AA	BB	BB	BB	BB	-	AA	BB	BB	AA	BB	AA	BB	AA	AA	AA	AA	-	-	AA	AA	AA	BB	BB	AA	BB	AA	AA	BB
SNP-432487679_3D	3D	48.6938	3D.4	BB	AA	BB	AA	BB	BB	AA	AA	BB	BB	BB	AA	AA	AA	BB	AA	AA	AA	BB	BB	BB	BB	-	AA	BB	BB	AA	BB	AA	BB	AA	AA	AA	AA	-	BB	AA	AA	AA	BB	BB	AA	BB	AA	AA	BB
SNP-443701963_3D	3D	49.2709	3D.4	BB	BB	BB	AA	BB	BB	AA	AA	BB	BB	BB	AA	AA	AA	BB	AA	AA	AA	BB	BB	BB	BB	BB	AA	BB	BB	AA	BB	AA	BB	AA	AA	AA	AA	-	BB	AA	AA	AA	BB	BB	AA	BB	AA	AA	BB
SNP-443661646_3D	3D	49.2709	3D.4	BB	BB	BB	AA	BB	BB	AA	AA	BB	BB	BB	AA	AA	AA	BB	AA	AA	AA	BB	BB	BB	BB	BB	AA	BB	BB	AA	BB	AA	BB	AA	AA	AA	AA	-	BB	AA	AA	AA	BB	BB	AA	BB	AA	AA	BB
SNP-442894037_3D	3D	49.2709	3D.4	BB	BB	BB	AA	BB	BB	AA	AA	BB	BB	BB	AA	AA	AA	BB	AA	AA	AA	BB	BB	BB	BB	BB	AA	BB	BB	AA	BB	AA	BB	AA	AA	AA	AA	-	BB	AA	AA	AA	BB	BB	AA	BB	AA	AA	BB
SNP-441517683_3D	3D	49.2709	3D.4	BB	BB	BB	AA	BB	BB	AA	AA	BB	BB	BB	AA	AA	AA	BB	AA	AA	AA	BB	BB	BB	BB	BB	AA	BB	BB	AA	BB	AA	BB	AA	AA	AA	AA	-	BB	AA	AA	AA	BB	BB	AA	BB	AA	AA	BB
SNP-440995628_3D	3D	49.2709	3D.4	BB	BB	BB	AA	BB	BB	AA	AA	BB	BB	BB	AA	AA	AA	BB	AA	AA	AA	BB	BB	BB	BB	BB	AA	BB	BB	AA	BB	AA	BB	AA	AA	AA	AA	-	BB	AA	AA	AA	BB	BB	AA	BB	AA	AA	BB
SNP-440465214_3D	3D	49.2709	3D.4	BB	BB	BB	AA	BB	BB	AA	AA	BB	BB	BB	AA	AA	AA	BB	AA	AA	AA	BB	BB	BB	BB	BB	AA	BB	BB	AA	BB	AA	BB	AA	AA	AA	AA	-	BB	AA	AA	AA	BB	BB	AA	BB	AA	AA	BB
SNP-439546637_3D	3D	49.2709	3D.4	BB	BB	BB	AA	BB	BB	AA	AA	BB	BB	BB	AA	AA	AA	BB	AA	AA	AA	BB	BB	BB	BB	BB	AA	BB	BB	AA	BB	AA	BB	AA	AA	AA	AA	-	-	AA	AA	AA	BB	BB	AA	BB	AA	AA	BB
SNP-439126731_3D	3D	49.2709	3D.4	BB	BB	BB	AA	BB	BB	AA	AA	BB	BB	BB	AA	AA	AA	BB	AA	AA	AA	BB	BB	BB	BB	BB	AA	BB	BB	AA	BB	AA	BB	AA	AA	AA	AA	-	-	AA	AA	AA	BB	BB	AA	BB	AA	AA	BB
SNP-435914946_3D	3D	49.2709	3D.4	BB	BB	BB	AA	BB	BB	AA	AA	BB	BB	BB	AA	AA	AA	BB	AA	AA	AA	BB	BB	BB	BB	BB	AA	BB	BB	AA	BB	AA	BB	AA	AA	AA	AA	-	-	AA	AA	AA	BB	BB	AA	BB	AA	AA	BB
SNP-445793826_3D	3D	51.0653	3D.4	BB	BB	BB	AA	BB	BB	AA	AA	BB	BB	BB	AA	AA	AA	BB	AA	AA	AA	BB	BB	BB	BB	BB	AA	BB	BB	AA	BB	AA	BB	AA	AA	AA	AA	-	BB	AA	AA	AA	BB	BB	AA	BB	AA	AA	BB
SNP-445377895_3D	3D	51.0653	3D.4	BB	BB	BB	AA	BB	BB	AA	AA	BB	BB	BB	AA	AA	AA	BB	AA	AA	AA	BB	BB	BB	BB	BB	AA	BB	BB	AA	BB	AA	BB	AA	AA	AA	AA	-	BB	AA	AA	AA	BB	BB	AA	BB	AA	AA	BB
SNP-445376523_3D	3D	51.0653	3D.4	BB	BB	BB	AA	BB	BB	AA	AA	BB	BB	BB	AA	AA	AA	BB	AA	AA	AA	BB	BB	BB	BB	BB	AA	BB	BB	AA	BB	AA	BB	AA	AA	AA	AA	-	BB	AA	AA	AA	BB	BB	AA	BB	AA	AA	BB
SNP-444005740_3D	3D	51.0653	3D.4	BB	BB	BB	AA	BB	BB	AA	AA	BB	BB	BB	AA	AA	AA	BB	AA	AA	AA	BB	BB	BB	BB	BB	AA	BB	BB	AA	BB	AA	BB	AA	AA	AA	AA	-	BB	AA	AA	AA	BB	BB	AA	BB	AA	AA	BB
SNP-444005737_3D	3D	51.0653	3D.4	BB	BB	BB	AA	BB	BB	AA	AA	BB	BB	BB	AA	AA	AA	BB	AA	AA	AA	BB	BB	BB	BB	BB	AA	BB	BB	AA	BB	AA	BB	AA	AA	AA	AA	-	BB	AA	AA	AA	BB	BB	AA	BB	AA	AA	BB
SNP-443965356_3D	3D	51.0653	3D.4	BB	BB	BB	AA	BB	BB	AA	AA	BB	BB	BB	AA	AA	AA	BB	AA	AA	AA	BB	BB	BB	BB	BB	AA	BB	BB	AA	BB	AA	BB	AA	AA	AA	AA	-	BB	AA	AA	AA	BB	BB	AA	BB	AA	AA	BB
SNP-455451948_3D	3D	66.0438	3D.4	BB	BB	BB	BB	AA	BB	AA	AA	BB	BB	BB	AA	AA	AA	BB	AA	AA	BB	BB	BB	BB	BB	BB	AA	AA	AA	BB	BB	AA	BB	AA	BB	AA	AA	-	BB	AA	-	AA	BB	BB	BB	BB	AA	AA	BB
SNP-455108176_3D	3D	66.0438	3D.4	BB	BB	BB	BB	AA	BB	AA	AA	BB	BB	BB	AA	AA	AA	BB	AA	AA	BB	BB	BB	BB	BB	BB	AA	AA	AA	BB	BB	AA	BB	AA	BB	AA	AA	-	BB	AA	-	AA	BB	BB	BB	BB	AA	AA	BB
SNP-454474181_3D	3D	66.0438	3D.4	BB	BB	BB	BB	AA	BB	AA	AA	BB	BB	BB	AA	AA	AA	BB	AA	AA	BB	BB	BB	BB	BB	BB	AA	AA	AA	BB	BB	AA	BB	AA	BB	AA	AA	-	BB	AA	-	AA	BB	BB	BB	BB	AA	AA	BB
SNP-454346681_3D	3D	66.0438	3D.4	BB	BB	BB	BB	AA	BB	AA	AA	BB	BB	BB	AA	AA	AA	BB	AA	AA	BB	BB	BB	BB	BB	BB	AA	AA	AA	BB	BB	AA	BB	AA	BB	AA	AA	-	BB	AA	BB	AA	BB	BB	BB	BB	AA	AA	BB
SNP-453913769_3D	3D	66.0438	3D.4	BB	BB	BB	BB	AA	BB	AA	AA	BB	BB	BB	AA	AA	AA	BB	AA	AA	BB	BB	BB	BB	BB	BB	AA	AA	AA	BB	BB	AA	BB	AA	BB	AA	AA	-	BB	AA	BB	AA	BB	BB	BB	BB	AA	AA	BB
SNP-456055348_3D	3D	66.0438	3D.4	BB	BB	BB	BB	AA	BB	AA	AA	BB	-	BB	AA	AA	AA	BB	AA	AA	BB	BB	BB	BB	BB	BB	AA	AA	AA	BB	BB	AA	BB	AA	BB	AA	AA	-	BB	AA	-	AA	BB	BB	BB	BB	AA	AA	BB
SNP-457029314_3D	3D	66.621	3D.4	BB	BB	BB	BB	AA	BB	AA	AA	BB	AA	BB	AA	AA	AA	BB	AA	AA	BB	BB	BB	BB	BB	BB	AA	AA	AA	BB	BB	AA	BB	AA	BB	AA	-	-	BB	AA	-	AA	BB	BB	BB	BB	AA	AA	BB
SNP-456904100_3D	3D	66.621	3D.4	BB	BB	BB	BB	AA	BB	AA	AA	BB	AA	BB	AA	AA	AA	BB	AA	AA	BB	BB	BB	BB	BB	BB	AA	AA	AA	BB	BB	AA	BB	AA	BB	AA	AA	-	BB	AA	-	AA	BB	BB	BB	BB	AA	AA	BB
SNP-456177959_3D	3D	66.621	3D.4	BB	BB	BB	BB	AA	BB	AA	AA	BB	AA	BB	AA	AA	AA	BB	AA	AA	BB	BB	BB	BB	BB	BB	AA	AA	AA	BB	BB	AA	BB	AA	BB	AA	AA	-	BB	AA	-	AA	BB	BB	BB	BB	AA	AA	BB
SNP-458052194_3D	3D	67.7959	3D.4	BB	BB	BB	BB	AA	BB	AA	AA	BB	AA	BB	AA	-	AA	BB	AA	AA	BB	BB	BB	BB	BB	BB	AA	BB	AA	BB	BB	AA	BB	AA	BB	AA	BB	AA	BB	AA	BB	AA	BB	BB	BB	BB	AA	AA	BB
SNP-457607506_3D	3D	67.7959	3D.4	BB	BB	BB	BB	AA	BB	AA	AA	BB	AA	BB	AA	AA	AA	BB	AA	AA	BB	BB	BB	BB	BB	BB	AA	BB	AA	BB	BB	AA	BB	AA	BB	AA	BB	AA	BB	AA	BB	AA	BB	BB	BB	BB	AA	AA	BB
SNP-457449864_3D	3D	67.7959	3D.4	BB	BB	BB	BB	AA	BB	AA	AA	BB	AA	BB	AA	AA	AA	BB	AA	AA	BB	BB	BB	BB	BB	BB	AA	BB	AA	BB	BB	AA	BB	AA	BB	AA	BB	-	BB	AA	-	AA	BB	BB	BB	BB	AA	AA	BB
SNP-459015578_3D	3D	70.7906	3D.4	BB	BB	BB	BB	AA	BB	AA	AA	BB	AA	BB	AA	BB	AA	BB	AA	AA	BB	BB	BB	BB	BB	BB	AA	AA	AA	BB	BB	AA	BB	AA	BB	AA	-	AA	BB	AA	BB	AA	BB	BB	BB	BB	AA	AA	BB
SNP-458600775_3D	3D	70.7906	3D.4	BB	BB	BB	BB	AA	BB	AA	AA	BB	AA	BB	AA	BB	AA	BB	AA	AA	BB	BB	BB	BB	BB	BB	AA	-	AA	BB	BB	AA	BB	AA	BB	AA	AA	AA	BB	AA	BB	AA	BB	BB	BB	BB	AA	AA	BB
SNP-460993632_3D	3D	73.1442	3D.4	BB	BB	BB	BB	AA	BB	AA	AA	BB	AA	BB	AA	BB	AA	BB	AA	AA	BB	BB	AA	BB	BB	BB	AA	AA	AA	BB	AA	AA	BB	AA	BB	AA	AA	-	BB	AA	BB	AA	BB	BB	BB	BB	AA	AA	BB
SNP-460992872_3D	3D	73.1442	3D.4	BB	BB	BB	BB	AA	BB	AA	AA	BB	AA	BB	AA	BB	AA	BB	AA	AA	BB	BB	AA	BB	BB	BB	AA	AA	AA	BB	AA	AA	BB	AA	BB	AA	AA	-	BB	AA	BB	AA	BB	BB	BB	BB	AA	AA	BB
SNP-460761573_3D	3D	73.1442	3D.4	BB	BB	BB	BB	AA	BB	AA	AA	BB	AA	BB	AA	BB	AA	BB	AA	AA	BB	BB	AA	BB	BB	BB	AA	AA	AA	BB	AA	AA	BB	AA	BB	AA	-	AA	BB	AA	BB	AA	BB	BB	BB	BB	AA	AA	BB
SNP-461049700_3D	3D	73.1442	3D.4	BB	BB	BB	BB	AA	BB	AA	AA	BB	AA	BB	AA	BB	AA	BB	AA	AA	BB	BB	AA	BB	BB	BB	AA	AA	AA	BB	AA	AA	BB	AA	BB	AA	AA	-	BB	AA	BB	AA	BB	BB	BB	BB	AA	AA	BB
SNP-461863854_3D	3D	74.2811	3D.4	BB	BB	BB	BB	AA	BB	AA	AA	BB	AA	BB	AA	BB	AA	BB	AA	AA	BB	BB	AA	BB	BB	BB	AA	AA	AA	BB	AA	AA	BB	AA	BB	AA	AA	-	BB	AA	BB	AA	BB	BB	BB	BB	AA	AA	BB
SNP-461641142_3D	3D	74.2811	3D.4	BB	BB	BB	BB	AA	BB	AA	AA	BB	AA	BB	AA	BB	AA	BB	AA	AA	BB	BB	AA	BB	BB	BB	AA	AA	AA	BB	AA	AA	BB	AA	BB	AA	AA	-	BB	AA	BB	AA	BB	BB	BB	BB	AA	AA	BB
SNP-461295734_3D	3D	74.2811	3D.4	BB	BB	BB	BB	AA	BB	AA	AA	BB	AA	BB	AA	BB	AA	BB	AA	AA	BB	BB	AA	BB	BB	BB	AA	AA	AA	BB	AA	AA	BB	AA	BB	AA	AA	-	BB	AA	BB	AA	BB	BB	BB	BB	AA	AA	BB
SNP-462962225_3D	3D	76.0158	3D.4	BB	BB	BB	BB	AA	BB	AA	AA	AA	AA	BB	AA	BB	AA	BB	AA	AA	BB	BB	AA	BB	BB	BB	AA	AA	AA	BB	AA	AA	BB	AA	BB	AA	AA	AA	BB	AA	BB	AA	BB	BB	BB	AA	AA	AA	BB
SNP-462843996_3D	3D	76.0158	3D.4	BB	BB	BB	BB	AA	BB	AA	AA	AA	AA	BB	AA	BB	AA	BB	AA	AA	BB	BB	AA	BB	BB	BB	AA	AA	AA	BB	AA	AA	BB	AA	BB	AA	AA	AA	BB	AA	BB	AA	BB	BB	BB	AA	AA	AA	BB
SNP-462177488_3D	3D	76.0158	3D.4	BB	BB	BB	BB	AA	BB	AA	AA	AA	AA	BB	AA	BB	AA	BB	AA	AA	BB	BB	AA	BB	BB	BB	AA	AA	AA	BB	AA	AA	BB	AA	BB	AA	AA	AA	BB	AA	BB	AA	BB	BB	BB	AA	AA	AA	BB
SNP-463580149_3D	3D	76.5744	3D.4	BB	BB	BB	BB	AA	BB	AA	AA	AA	AA	BB	AA	BB	AA	BB	AA	AA	BB	BB	AA	BB	BB	BB	AA	AA	AA	BB	AA	AA	BB	AA	BB	AA	-	AA	BB	AA	BB	BB	BB	BB	BB	AA	AA	AA	BB
SNP-463255682_3D	3D	76.5744	3D.4	BB	BB	BB	BB	AA	BB	AA	AA	AA	AA	BB	AA	BB	AA	BB	AA	AA	BB	BB	AA	BB	BB	BB	AA	AA	AA	BB	AA	AA	BB	AA	BB	AA	-	AA	BB	AA	BB	BB	BB	BB	BB	AA	AA	AA	BB
SNP-463170833_3D	3D	76.5744	3D.4	BB	BB	BB	BB	AA	BB	AA	AA	AA	AA	BB	AA	BB	AA	BB	AA	AA	BB	BB	AA	BB	BB	BB	AA	AA	AA	BB	AA	AA	BB	AA	BB	AA	-	AA	BB	AA	BB	BB	BB	BB	BB	AA	AA	AA	BB
SNP-462979590_3D	3D	76.5744	3D.4	BB	BB	BB	BB	AA	BB	AA	AA	AA	AA	BB	AA	BB	AA	BB	AA	AA	BB	BB	AA	BB	BB	BB	AA	AA	AA	BB	AA	AA	BB	AA	BB	AA	AA	AA	BB	AA	BB	BB	BB	BB	BB	AA	AA	AA	BB
SNP-462962229_3D	3D	76.5744	3D.4	BB	BB	BB	BB	AA	BB	AA	AA	AA	AA	BB	AA	BB	AA	BB	AA	AA	BB	BB	AA	BB	BB	BB	AA	AA	AA	BB	AA	AA	BB	AA	BB	AA	AA	AA	BB	AA	BB	BB	BB	BB	BB	AA	AA	AA	BB
SNP-464656490_3D	3D	77.1331	3D.4	BB	BB	BB	BB	AA	BB	AA	AA	AA	AA	BB	AA	BB	AA	BB	AA	AA	BB	BB	AA	BB	BB	AA	AA	AA	AA	BB	AA	AA	BB	AA	BB	AA	AA	AA	BB	AA	BB	BB	BB	BB	BB	AA	AA	AA	BB
SNP-464641104_3D	3D	77.1331	3D.4	BB	BB	BB	BB	AA	BB	AA	AA	AA	AA	BB	AA	BB	AA	BB	AA	AA	BB	BB	AA	BB	BB	AA	AA	AA	AA	BB	AA	AA	BB	AA	BB	AA	AA	AA	BB	AA	BB	BB	BB	BB	BB	AA	AA	AA	BB
SNP-464460893_3D	3D	77.1331	3D.4	BB	BB	BB	BB	AA	BB	AA	AA	AA	AA	BB	AA	BB	AA	BB	AA	AA	BB	BB	AA	BB	BB	AA	AA	AA	AA	BB	AA	AA	BB	AA	BB	AA	AA	AA	BB	AA	BB	BB	BB	BB	BB	AA	AA	AA	BB
SNP-464438061_3D	3D	77.1331	3D.4	BB	BB	BB	BB	AA	BB	AA	AA	AA	AA	BB	AA	BB	AA	BB	AA	AA	BB	BB	AA	BB	BB	AA	AA	AA	AA	BB	AA	AA	BB	AA	BB	AA	AA	AA	BB	AA	BB	BB	BB	BB	BB	AA	AA	AA	BB
SNP-463751802_3D	3D	77.1331	3D.4	BB	BB	BB	BB	AA	BB	AA	AA	AA	AA	BB	AA	BB	AA	BB	AA	AA	BB	BB	AA	BB	BB	AA	AA	AA	AA	BB	AA	AA	BB	AA	BB	AA	-	AA	BB	AA	BB	BB	BB	BB	BB	AA	AA	AA	BB
SNP-463710431_3D	3D	77.1331	3D.4	BB	BB	BB	BB	AA	BB	AA	AA	AA	AA	BB	AA	BB	AA	BB	AA	AA	BB	BB	AA	BB	BB	AA	AA	AA	AA	BB	AA	AA	BB	AA	BB	AA	-	AA	BB	AA	BB	BB	BB	BB	BB	AA	AA	AA	BB
SNP-471705356_3D	3D	86.2492	3D.4	BB	AA	BB	BB	AA	BB	AA	AA	AA	AA	BB	AA	BB	BB	AA	AA	AA	BB	BB	AA	BB	AA	AA	AA	AA	AA	BB	BB	AA	BB	AA	BB	AA	AA	AA	BB	AA	-	BB	BB	BB	AA	AA	AA	AA	BB
SNP-471596490_3D	3D	86.2492	3D.4	BB	AA	BB	BB	AA	BB	AA	AA	AA	AA	BB	AA	BB	BB	AA	AA	AA	BB	BB	AA	BB	AA	AA	AA	AA	AA	BB	BB	AA	BB	AA	BB	AA	AA	AA	BB	AA	-	BB	BB	BB	AA	AA	AA	AA	BB
SNP-471559487_3D	3D	86.2492	3D.4	BB	AA	BB	BB	AA	BB	AA	AA	AA	AA	BB	AA	BB	BB	AA	AA	AA	BB	BB	AA	BB	AA	AA	AA	AA	AA	BB	BB	AA	BB	AA	BB	AA	AA	AA	BB	-	-	BB	BB	BB	AA	AA	AA	AA	BB
SNP-471488644_3D	3D	86.2492	3D.4	BB	AA	BB	BB	AA	BB	AA	AA	AA	AA	BB	AA	BB	BB	AA	AA	AA	BB	BB	AA	BB	AA	AA	AA	AA	AA	BB	BB	AA	BB	AA	BB	AA	AA	AA	BB	-	-	BB	BB	BB	AA	AA	AA	AA	BB
SNP-471245752_3D	3D	86.2492	3D.4	BB	AA	BB	BB	AA	BB	AA	AA	AA	AA	BB	AA	BB	BB	AA	AA	AA	BB	BB	AA	BB	AA	AA	AA	AA	AA	BB	BB	AA	BB	AA	BB	AA	AA	AA	BB	-	-	BB	BB	BB	AA	AA	AA	AA	BB
SNP-470749076_3D	3D	86.2492	3D.4	BB	AA	BB	BB	AA	BB	AA	AA	AA	AA	BB	AA	BB	BB	AA	AA	AA	BB	BB	AA	BB	AA	AA	AA	AA	AA	BB	BB	AA	BB	AA	BB	AA	AA	AA	BB	-	-	BB	BB	BB	AA	AA	AA	AA	BB
SNP-470733178_3D	3D	86.2492	3D.4	BB	AA	BB	BB	AA	BB	AA	AA	AA	AA	BB	AA	BB	BB	AA	AA	AA	BB	BB	AA	BB	AA	AA	AA	AA	AA	BB	BB	AA	BB	AA	BB	AA	AA	AA	BB	-	-	BB	BB	BB	AA	AA	AA	AA	BB
SNP-470732721_3D	3D	86.2492	3D.4	BB	AA	BB	BB	AA	BB	AA	AA	AA	AA	BB	AA	BB	BB	AA	AA	AA	BB	BB	AA	BB	AA	AA	AA	AA	AA	BB	BB	AA	BB	AA	BB	AA	AA	AA	BB	AA	-	BB	BB	BB	AA	AA	AA	AA	BB
SNP-470702546_3D	3D	86.2492	3D.4	BB	AA	BB	BB	AA	BB	AA	AA	AA	AA	BB	AA	BB	BB	AA	AA	AA	BB	BB	AA	BB	AA	AA	AA	AA	AA	BB	BB	AA	BB	AA	BB	AA	AA	AA	BB	AA	BB	BB	BB	BB	AA	AA	AA	AA	BB
SNP-470133974_3D	3D	87.9835	3D.4	BB	AA	BB	BB	AA	BB	AA	AA	AA	AA	BB	AA	BB	AA	BB	AA	AA	BB	BB	AA	BB	AA	AA	AA	AA	AA	BB	BB	AA	BB	AA	BB	AA	AA	AA	AA	AA	BB	BB	BB	BB	AA	AA	AA	AA	BB
SNP-470064792_3D	3D	87.9835	3D.4	BB	AA	BB	BB	AA	BB	AA	AA	AA	AA	BB	AA	BB	AA	BB	AA	AA	BB	BB	AA	BB	AA	AA	AA	AA	AA	BB	BB	AA	BB	AA	BB	AA	AA	AA	AA	AA	BB	BB	BB	BB	AA	AA	AA	AA	BB
SNP-469931703_3D	3D	89.1199	3D.4	BB	AA	BB	BB	AA	BB	AA	AA	AA	AA	BB	AA	BB	AA	BB	AA	AA	BB	BB	AA	BB	AA	AA	AA	AA	AA	BB	BB	AA	BB	AA	BB	AA	AA	AA	AA	AA	BB	BB	BB	BB	AA	AA	AA	AA	BB
SNP-469931635_3D	3D	89.1199	3D.4	BB	AA	BB	BB	AA	BB	AA	AA	AA	AA	BB	AA	BB	AA	BB	AA	AA	BB	BB	AA	BB	AA	AA	AA	AA	AA	BB	BB	AA	BB	AA	BB	AA	AA	AA	AA	AA	BB	BB	BB	BB	AA	AA	AA	AA	BB
SNP-468640021_3D	3D	89.1199	3D.4	BB	AA	BB	BB	AA	BB	AA	AA	AA	AA	BB	AA	BB	AA	BB	AA	AA	BB	BB	AA	BB	AA	AA	AA	AA	AA	BB	BB	AA	BB	AA	BB	AA	AA	AA	AA	AA	-	BB	BB	BB	AA	AA	AA	AA	BB
SNP-469931603_3D	3D	89.1199	3D.4	BB	AA	BB	BB	AA	BB	AA	AA	AA	AA	BB	AA	BB	AA	BB	AA	AA	BB	BB	AA	BB	AA	AA	AA	-	AA	BB	BB	AA	BB	AA	BB	AA	AA	AA	AA	AA	BB	BB	BB	BB	AA	AA	AA	AA	BB
SNP-468931230_3D	3D	89.6848	3D.4	BB	AA	BB	BB	AA	BB	AA	AA	AA	AA	BB	AA	BB	AA	BB	AA	AA	BB	BB	AA	BB	AA	AA	AA	BB	AA	BB	BB	AA	BB	AA	BB	AA	AA	AA	AA	AA	-	BB	BB	BB	AA	AA	AA	AA	BB
SNP-469726094_3D	3D	90.2563	3D.4	BB	AA	BB	BB	AA	BB	AA	AA	AA	AA	BB	AA	BB	AA	BB	AA	AA	BB	BB	AA	BB	AA	AA	AA	BB	AA	BB	BB	AA	BB	AA	BB	AA	BB	-	AA	AA	-	BB	BB	BB	AA	AA	AA	AA	BB
SNP-469427270_3D	3D	90.2563	3D.4	BB	AA	BB	BB	AA	BB	AA	AA	AA	AA	BB	AA	BB	AA	BB	AA	AA	BB	BB	AA	BB	AA	AA	AA	BB	AA	BB	BB	AA	BB	AA	BB	AA	BB	-	AA	AA	-	BB	BB	BB	AA	AA	AA	AA	BB
SNP-469427205_3D	3D	90.2563	3D.4	BB	AA	BB	BB	AA	BB	AA	AA	AA	AA	BB	AA	BB	AA	BB	AA	AA	BB	BB	AA	BB	AA	AA	AA	BB	AA	BB	BB	AA	BB	AA	BB	AA	BB	-	AA	AA	-	BB	BB	BB	AA	AA	AA	AA	BB
SNP-469262523_3D	3D	90.2563	3D.4	BB	AA	BB	BB	AA	BB	AA	AA	AA	AA	BB	AA	BB	AA	BB	AA	AA	BB	BB	AA	BB	AA	AA	AA	BB	AA	BB	BB	AA	BB	AA	BB	AA	BB	-	AA	AA	-	BB	BB	BB	AA	AA	AA	AA	BB
SNP-78146744_4A	4A	0	4A.1	BB	AA	BB	BB	BB	AA	AA	AA	AA	AA	BB	BB	AA	BB	BB	AA	BB	AA	BB	BB	AA	AA	AA	BB	AA	BB	BB	AA	BB	AA	BB	BB	BB	AA	AA	BB	BB	AA	AA	BB	AA	BB	AA	AA	BB	AA
SNP-49784501_3D	4A	0.556882	4A.1	BB	AA	BB	BB	BB	AA	AA	AA	AA	AA	BB	BB	AA	BB	BB	AA	BB	AA	BB	BB	AA	AA	AA	BB	AA	BB	BB	AA	BB	AA	BB	BB	BB	-	BB	BB	BB	AA	AA	BB	AA	BB	AA	AA	BB	AA
SNP-52418840_3D	4A	0.556882	4A.1	BB	AA	BB	BB	BB	AA	AA	AA	AA	AA	BB	BB	AA	BB	BB	AA	BB	AA	BB	BB	AA	AA	AA	BB	AA	BB	BB	AA	BB	AA	BB	BB	BB	AA	BB	BB	BB	AA	AA	BB	AA	BB	AA	AA	BB	AA
SNP-2542255_4A	4A	0.556882	4A.1	BB	AA	BB	BB	BB	AA	-	AA	AA	AA	BB	BB	AA	BB	-	AA	BB	AA	BB	BB	AA	AA	AA	BB	AA	BB	BB	AA	BB	AA	BB	-	BB	AA	BB	BB	BB	AA	-	BB	AA	-	AA	AA	BB	AA
SNP-5305259_4A	4A	0.556882	4A.1	BB	AA	BB	BB	BB	AA	AA	AA	AA	AA	BB	BB	AA	BB	BB	AA	BB	AA	BB	BB	AA	AA	AA	BB	AA	BB	BB	AA	BB	AA	BB	BB	BB	AA	-	BB	BB	AA	AA	BB	AA	-	AA	AA	BB	AA
SNP-6852097_4A	4A	0.556882	4A.1	BB	AA	BB	BB	BB	AA	AA	AA	AA	AA	BB	BB	AA	BB	BB	AA	BB	AA	BB	BB	AA	AA	AA	BB	AA	BB	BB	AA	BB	AA	BB	BB	BB	AA	-	BB	BB	AA	AA	BB	AA	-	AA	AA	BB	AA
SNP-29595441_4A	4A	0.556882	4A.1	BB	AA	BB	BB	BB	AA	AA	AA	AA	AA	BB	BB	AA	BB	BB	AA	BB	AA	BB	BB	AA	AA	AA	BB	AA	BB	BB	AA	BB	AA	BB	BB	BB	AA	-	BB	BB	AA	AA	BB	AA	-	AA	AA	BB	AA
SNP-62392876_4A	4A	0.556882	4A.1	BB	AA	BB	BB	BB	AA	AA	AA	AA	AA	BB	BB	AA	BB	BB	AA	BB	AA	BB	BB	AA	AA	AA	BB	AA	BB	BB	AA	BB	AA	BB	BB	BB	AA	-	BB	BB	AA	AA	BB	AA	BB	AA	AA	BB	AA
SNP-69845995_4A	4A	0.556882	4A.1	BB	AA	BB	BB	BB	AA	AA	AA	AA	AA	BB	BB	AA	BB	BB	AA	BB	AA	BB	BB	AA	AA	AA	BB	AA	BB	BB	AA	BB	AA	BB	BB	BB	AA	-	BB	BB	AA	AA	BB	AA	BB	AA	AA	BB	AA
SNP-162566868_4A	4A	1.12497	4A.1	BB	AA	BB	BB	BB	AA	AA	AA	-	AA	BB	BB	AA	BB	BB	AA	BB	AA	BB	BB	AA	AA	AA	BB	AA	BB	BB	AA	BB	AA	BB	BB	BB	AA	-	BB	BB	AA	AA	BB	AA	BB	AA	AA	BB	AA
SNP-162859101_4A	4A	1.12497	4A.1	BB	AA	BB	BB	BB	AA	AA	AA	-	AA	BB	BB	AA	BB	BB	AA	BB	AA	BB	BB	AA	AA	AA	BB	AA	BB	BB	AA	BB	AA	BB	BB	BB	AA	-	BB	BB	AA	AA	BB	AA	BB	AA	AA	BB	AA
SNP-162859110_4A	4A	1.12497	4A.1	BB	AA	BB	BB	BB	AA	AA	AA	-	AA	BB	BB	AA	BB	BB	AA	BB	AA	BB	BB	AA	AA	AA	BB	AA	BB	BB	AA	BB	AA	BB	BB	BB	AA	-	BB	BB	AA	AA	BB	AA	BB	AA	AA	BB	AA
SNP-165680150_4A	4A	1.12497	4A.1	BB	AA	BB	BB	BB	AA	AA	AA	-	AA	BB	BB	AA	BB	BB	AA	BB	AA	BB	BB	AA	AA	AA	BB	AA	BB	BB	AA	BB	AA	BB	BB	BB	AA	-	BB	BB	AA	AA	BB	AA	BB	AA	AA	BB	AA
SNP-166711053_4A	4A	1.12497	4A.1	BB	AA	BB	BB	BB	AA	AA	AA	AA	AA	BB	BB	AA	BB	BB	AA	BB	AA	BB	BB	AA	AA	AA	BB	AA	BB	BB	AA	BB	AA	BB	BB	BB	AA	-	BB	BB	AA	AA	BB	AA	BB	AA	AA	BB	AA
SNP-175412776_4A	4A	1.12497	4A.1	BB	AA	BB	BB	BB	AA	AA	AA	AA	AA	BB	BB	AA	BB	BB	AA	BB	AA	BB	BB	AA	AA	AA	BB	AA	BB	BB	AA	BB	AA	BB	BB	BB	AA	-	BB	BB	AA	AA	BB	AA	BB	AA	AA	BB	AA
SNP-178260313_4A	4A	1.12497	4A.1	BB	AA	BB	BB	BB	AA	AA	AA	AA	AA	BB	BB	AA	BB	BB	AA	BB	AA	BB	BB	AA	AA	AA	BB	AA	BB	BB	AA	BB	AA	BB	BB	BB	AA	-	BB	BB	AA	AA	BB	AA	BB	AA	AA	BB	AA
SNP-178268719_4A	4A	1.12497	4A.1	BB	AA	BB	BB	BB	AA	AA	AA	AA	AA	BB	BB	AA	BB	BB	AA	BB	AA	BB	BB	AA	AA	AA	BB	AA	BB	BB	AA	BB	AA	BB	BB	BB	AA	-	BB	BB	AA	AA	BB	AA	BB	AA	AA	BB	AA
SNP-179068334_4A	4A	1.12497	4A.1	BB	AA	BB	BB	BB	AA	AA	AA	AA	AA	BB	BB	AA	BB	BB	AA	BB	AA	BB	BB	AA	AA	AA	BB	AA	BB	BB	AA	BB	AA	BB	BB	BB	AA	-	BB	BB	AA	AA	BB	AA	BB	AA	AA	BB	AA
SNP-179170257_4A	4A	1.12497	4A.1	BB	AA	BB	BB	BB	AA	AA	AA	AA	AA	BB	BB	AA	BB	BB	AA	BB	AA	BB	BB	AA	AA	AA	BB	AA	BB	BB	AA	BB	AA	BB	BB	BB	AA	BB	BB	BB	AA	AA	BB	AA	BB	AA	AA	BB	AA
SNP-179436907_4A	4A	1.12497	4A.1	BB	AA	BB	BB	BB	AA	AA	AA	AA	AA	BB	BB	AA	BB	BB	AA	BB	AA	BB	BB	AA	AA	AA	BB	AA	BB	BB	AA	BB	AA	BB	BB	BB	AA	BB	BB	BB	AA	AA	BB	AA	BB	AA	AA	BB	AA
SNP-180066780_4A	4A	1.12497	4A.1	BB	AA	BB	BB	BB	AA	AA	AA	AA	AA	BB	BB	AA	BB	BB	AA	BB	AA	BB	BB	AA	AA	AA	BB	AA	BB	BB	AA	BB	AA	BB	BB	BB	AA	BB	BB	BB	AA	AA	BB	AA	BB	AA	AA	BB	AA
SNP-184506239_4A	4A	1.12497	4A.1	BB	AA	BB	BB	BB	AA	AA	AA	AA	AA	BB	BB	AA	BB	BB	AA	BB	AA	BB	BB	AA	AA	AA	BB	AA	BB	BB	AA	BB	AA	BB	BB	BB	AA	BB	BB	BB	AA	AA	BB	AA	-	AA	AA	BB	AA
SNP-186134874_4A	4A	1.12497	4A.1	BB	AA	BB	BB	BB	AA	AA	AA	AA	AA	BB	BB	AA	BB	BB	AA	BB	AA	BB	BB	AA	AA	AA	BB	AA	BB	BB	AA	BB	AA	BB	BB	BB	AA	-	BB	BB	AA	AA	BB	AA	-	AA	AA	BB	AA
SNP-186347758_4A	4A	1.12497	4A.1	BB	AA	BB	BB	BB	AA	AA	AA	AA	AA	BB	BB	AA	BB	BB	AA	BB	AA	BB	BB	AA	AA	AA	BB	AA	BB	BB	AA	BB	AA	BB	BB	BB	AA	-	BB	BB	AA	AA	BB	AA	-	AA	AA	BB	AA
SNP-187255458_4A	4A	1.12497	4A.1	BB	AA	BB	BB	BB	AA	AA	AA	AA	AA	BB	BB	AA	BB	BB	AA	BB	AA	BB	BB	AA	AA	AA	BB	AA	BB	BB	AA	BB	AA	BB	BB	BB	AA	-	BB	BB	AA	AA	BB	AA	-	AA	AA	BB	AA
SNP-193361550_4A	4A	1.12497	4A.1	BB	AA	BB	BB	BB	AA	AA	AA	AA	AA	BB	BB	AA	BB	BB	AA	BB	AA	BB	BB	AA	AA	AA	BB	AA	BB	BB	AA	BB	AA	BB	BB	BB	AA	-	BB	BB	AA	AA	BB	AA	-	AA	AA	BB	AA
SNP-193537861_4A	4A	1.12497	4A.1	BB	AA	BB	BB	BB	AA	AA	AA	AA	AA	BB	BB	AA	BB	BB	AA	BB	AA	BB	BB	AA	AA	AA	BB	AA	BB	BB	AA	BB	AA	BB	BB	BB	AA	-	BB	BB	AA	AA	BB	AA	BB	AA	AA	BB	AA
SNP-194804891_4A	4A	1.12497	4A.1	BB	AA	BB	BB	BB	AA	AA	AA	AA	AA	BB	BB	AA	BB	BB	AA	BB	AA	BB	BB	AA	AA	AA	BB	AA	BB	BB	AA	BB	AA	BB	BB	BB	AA	-	BB	BB	-	AA	BB	AA	BB	AA	-	BB	AA
SNP-195484216_4A	4A	1.12497	4A.1	BB	AA	BB	BB	BB	AA	AA	AA	AA	AA	BB	BB	AA	BB	BB	AA	BB	AA	BB	BB	AA	AA	AA	BB	AA	BB	BB	AA	BB	AA	BB	BB	BB	AA	-	BB	BB	-	AA	BB	AA	BB	AA	-	BB	AA
SNP-195773956_4A	4A	1.12497	4A.1	BB	AA	BB	BB	BB	AA	AA	AA	AA	AA	BB	BB	AA	BB	BB	AA	BB	AA	BB	BB	AA	AA	AA	BB	AA	BB	BB	AA	BB	AA	BB	BB	BB	AA	-	BB	BB	-	AA	BB	AA	BB	AA	-	BB	AA
SNP-195962617_4A	4A	1.12497	4A.1	BB	AA	BB	BB	BB	AA	AA	AA	AA	AA	BB	BB	AA	BB	BB	AA	BB	AA	BB	BB	AA	AA	AA	BB	AA	BB	BB	AA	BB	AA	BB	BB	BB	AA	BB	BB	BB	-	AA	BB	AA	BB	AA	-	BB	AA
SNP-195962618_4A	4A	1.12497	4A.1	BB	AA	BB	BB	BB	AA	AA	AA	AA	AA	BB	BB	AA	BB	BB	AA	BB	AA	BB	BB	AA	AA	AA	BB	AA	BB	BB	AA	BB	AA	BB	BB	BB	AA	BB	BB	BB	-	-	BB	AA	BB	AA	-	BB	AA
SNP-198174208_4A	4A	1.12497	4A.1	BB	AA	BB	BB	BB	AA	AA	AA	AA	AA	BB	BB	AA	BB	BB	AA	BB	AA	BB	BB	AA	AA	AA	BB	AA	BB	BB	AA	BB	AA	BB	BB	BB	AA	BB	BB	BB	-	-	BB	AA	BB	AA	AA	BB	AA
SNP-160460801_4A	4A	1.12497	4A.1	BB	AA	BB	BB	BB	AA	AA	AA	-	AA	BB	BB	AA	BB	BB	AA	BB	AA	BB	BB	AA	AA	AA	BB	AA	BB	BB	AA	BB	AA	BB	BB	-	AA	-	BB	BB	AA	AA	BB	AA	BB	AA	AA	BB	AA
SNP-161537165_4A	4A	1.12497	4A.1	BB	AA	BB	BB	BB	AA	AA	AA	-	AA	BB	BB	AA	BB	BB	AA	BB	AA	BB	BB	AA	AA	AA	BB	AA	BB	BB	AA	BB	AA	BB	BB	BB	AA	-	BB	BB	AA	AA	BB	AA	BB	AA	AA	BB	AA
SNP-200714076_4A	4A	2.26155	4A.1	BB	AA	BB	BB	BB	AA	AA	AA	AA	AA	BB	BB	AA	BB	BB	AA	BB	AA	BB	BB	AA	AA	AA	BB	BB	BB	BB	AA	BB	AA	BB	BB	BB	AA	BB	BB	BB	BB	-	BB	AA	BB	AA	AA	BB	AA
SNP-200671801_4A	4A	2.26155	4A.1	BB	AA	BB	BB	BB	AA	AA	AA	AA	AA	BB	BB	AA	BB	BB	AA	BB	AA	BB	BB	AA	AA	AA	BB	BB	BB	BB	AA	BB	AA	BB	BB	BB	AA	BB	BB	BB	-	-	BB	AA	BB	AA	AA	BB	AA
SNP-201253738_4A	4A	2.26155	4A.1	BB	AA	BB	BB	BB	AA	AA	AA	AA	AA	BB	BB	AA	BB	BB	AA	BB	AA	BB	BB	AA	AA	AA	BB	BB	BB	BB	AA	BB	AA	BB	BB	BB	AA	BB	BB	BB	-	-	BB	AA	BB	AA	AA	BB	AA
SNP-169070794_4A	4A	2.81713	4A.1	BB	AA	BB	BB	BB	AA	AA	AA	AA	AA	BB	BB	AA	BB	BB	AA	BB	AA	BB	BB	AA	AA	AA	BB	BB	BB	BB	AA	BB	AA	BB	BB	BB	AA	BB	BB	BB	AA	AA	BB	AA	BB	AA	AA	BB	AA
SNP-169597234_4A	4A	2.81713	4A.1	BB	AA	BB	BB	BB	AA	AA	AA	AA	AA	BB	BB	AA	BB	BB	AA	BB	AA	BB	BB	AA	AA	AA	BB	BB	BB	BB	AA	BB	AA	BB	BB	BB	AA	BB	BB	BB	AA	AA	BB	AA	BB	AA	AA	BB	AA
SNP-172889410_4A	4A	2.81713	4A.1	BB	AA	BB	BB	BB	AA	AA	AA	AA	AA	BB	BB	AA	BB	BB	AA	BB	AA	BB	BB	AA	AA	AA	BB	BB	BB	BB	AA	BB	AA	BB	BB	BB	AA	BB	BB	BB	AA	AA	BB	AA	BB	AA	AA	BB	AA
SNP-175387184_4A	4A	2.81713	4A.1	BB	AA	BB	BB	BB	AA	AA	AA	AA	AA	BB	BB	AA	BB	BB	AA	BB	AA	BB	BB	AA	AA	AA	BB	BB	BB	BB	AA	BB	AA	BB	BB	BB	AA	-	BB	BB	AA	AA	BB	AA	BB	AA	AA	BB	AA
SNP-175391579_4A	4A	2.81713	4A.1	BB	AA	BB	BB	BB	AA	AA	AA	AA	AA	BB	BB	AA	BB	BB	AA	BB	AA	BB	BB	AA	AA	AA	BB	BB	BB	BB	AA	BB	AA	BB	BB	BB	AA	-	BB	BB	AA	AA	BB	AA	BB	AA	AA	BB	AA
SNP-201398095_4A	4A	2.81713	4A.1	BB	AA	BB	BB	BB	AA	AA	AA	AA	AA	BB	BB	AA	BB	BB	AA	BB	AA	BB	BB	AA	AA	AA	BB	BB	BB	BB	AA	BB	AA	BB	BB	BB	AA	BB	BB	BB	AA	-	BB	AA	BB	AA	AA	BB	AA
SNP-201440890_4A	4A	2.81713	4A.1	BB	AA	BB	BB	BB	AA	AA	AA	AA	AA	BB	BB	AA	BB	BB	AA	BB	AA	BB	BB	AA	AA	AA	BB	BB	BB	BB	AA	BB	AA	BB	BB	BB	AA	BB	BB	BB	AA	AA	BB	AA	BB	AA	AA	BB	AA
SNP-202843990_4A	4A	3.37271	4A.1	BB	AA	BB	BB	BB	AA	AA	AA	AA	AA	BB	BB	AA	BB	BB	AA	BB	AA	BB	BB	AA	AA	AA	BB	BB	BB	BB	AA	BB	AA	BB	BB	BB	AA	BB	BB	BB	AA	AA	BB	AA	BB	AA	AA	BB	AA
SNP-202916566_4A	4A	3.37271	4A.1	BB	AA	BB	BB	BB	AA	AA	AA	AA	AA	BB	BB	AA	BB	BB	AA	BB	AA	BB	BB	AA	AA	AA	BB	BB	BB	BB	AA	BB	AA	BB	BB	BB	AA	-	BB	BB	AA	AA	BB	AA	BB	AA	AA	BB	AA
SNP-204761731_4A	4A	3.37271	4A.1	BB	AA	BB	BB	BB	AA	AA	AA	AA	AA	BB	BB	AA	BB	BB	AA	BB	AA	BB	BB	AA	AA	AA	BB	BB	BB	BB	AA	BB	AA	BB	BB	BB	-	-	BB	BB	AA	AA	BB	AA	BB	AA	AA	BB	AA
SNP-204761812_4A	4A	3.37271	4A.1	BB	AA	BB	BB	BB	AA	AA	AA	AA	AA	BB	BB	AA	BB	BB	AA	BB	AA	BB	BB	AA	AA	AA	BB	BB	BB	BB	AA	BB	AA	BB	BB	BB	-	-	BB	BB	AA	AA	BB	AA	BB	AA	AA	BB	AA
SNP-206945534_4A	4A	3.37271	4A.1	BB	AA	BB	BB	BB	AA	AA	AA	AA	AA	BB	BB	AA	BB	BB	AA	BB	AA	BB	BB	AA	AA	AA	BB	BB	BB	BB	AA	BB	AA	BB	BB	BB	-	-	BB	BB	AA	AA	BB	AA	BB	AA	AA	BB	AA
SNP-207164824_4A	4A	3.37271	4A.1	BB	AA	BB	BB	BB	AA	AA	AA	AA	AA	BB	BB	AA	BB	BB	AA	BB	AA	BB	BB	AA	AA	AA	BB	BB	BB	BB	AA	BB	AA	BB	BB	BB	-	-	BB	BB	AA	AA	BB	AA	BB	AA	AA	BB	AA
SNP-209564820_4A	4A	3.9653	4A.1	BB	AA	BB	BB	BB	AA	AA	AA	AA	AA	BB	BB	AA	BB	BB	AA	BB	AA	BB	BB	AA	AA	AA	BB	AA	BB	BB	AA	BB	AA	BB	BB	BB	-	-	BB	BB	AA	AA	BB	AA	BB	AA	AA	BB	AA
SNP-207171484_4A	4A	3.9653	4A.1	BB	AA	BB	BB	BB	AA	AA	AA	AA	AA	BB	BB	AA	BB	BB	AA	BB	AA	BB	BB	AA	AA	AA	BB	-	BB	BB	AA	BB	AA	BB	BB	BB	-	-	BB	BB	AA	AA	BB	AA	BB	AA	AA	BB	AA
SNP-224340335_4A	4A	13.5179	4A.1	AA	AA	BB	BB	BB	AA	AA	BB	AA	AA	BB	BB	AA	BB	BB	AA	BB	AA	BB	BB	AA	AA	BB	BB	AA	BB	BB	AA	BB	AA	BB	BB	BB	-	-	BB	BB	BB	AA	BB	AA	BB	AA	AA	BB	AA
SNP-224906438_4A	4A	13.5179	4A.1	AA	AA	BB	BB	BB	AA	AA	BB	AA	AA	BB	BB	AA	BB	BB	AA	BB	AA	BB	BB	AA	AA	BB	BB	AA	BB	BB	AA	BB	AA	BB	BB	BB	AA	-	BB	BB	BB	AA	BB	AA	BB	AA	AA	BB	AA
SNP-225439720_4A	4A	13.5179	4A.1	AA	AA	BB	BB	BB	AA	AA	BB	AA	AA	BB	BB	AA	BB	BB	AA	BB	AA	BB	BB	AA	AA	BB	BB	AA	BB	BB	AA	BB	AA	BB	BB	BB	AA	-	BB	BB	BB	AA	BB	AA	BB	AA	AA	BB	AA
SNP-225611080_4A	4A	13.5179	4A.1	AA	AA	BB	BB	BB	AA	AA	BB	AA	AA	BB	BB	AA	BB	BB	AA	BB	AA	BB	BB	AA	AA	BB	BB	AA	BB	BB	AA	BB	AA	BB	BB	BB	AA	-	BB	BB	BB	AA	BB	AA	BB	AA	AA	BB	AA
SNP-226230233_4A	4A	13.5179	4A.1	AA	AA	BB	BB	BB	AA	AA	BB	AA	AA	BB	BB	AA	BB	BB	AA	BB	AA	BB	BB	AA	AA	BB	BB	AA	BB	BB	AA	BB	AA	BB	BB	BB	AA	-	BB	BB	BB	AA	BB	AA	BB	AA	AA	BB	AA
SNP-226298562_4A	4A	13.5179	4A.1	AA	AA	BB	BB	BB	AA	AA	BB	AA	AA	BB	BB	AA	BB	BB	AA	BB	AA	BB	BB	AA	AA	BB	BB	AA	BB	BB	AA	BB	AA	BB	BB	BB	AA	-	BB	BB	BB	AA	BB	AA	BB	AA	AA	BB	AA
SNP-226518150_4A	4A	13.5179	4A.1	AA	AA	BB	BB	BB	AA	AA	BB	AA	AA	BB	BB	AA	BB	BB	AA	BB	AA	BB	BB	AA	AA	BB	BB	AA	BB	BB	AA	BB	AA	BB	BB	BB	AA	-	BB	BB	BB	AA	BB	AA	BB	AA	AA	BB	AA
SNP-228204298_4A	4A	14.3541	4A.1	AA	AA	BB	BB	BB	AA	AA	BB	AA	AA	BB	BB	AA	BB	BB	AA	BB	AA	BB	BB	AA	AA	BB	BB	AA	BB	BB	AA	BB	AA	BB	BB	BB	AA	-	BB	BB	BB	AA	BB	AA	BB	AA	AA	BB	AA
SNP-228205681_4A	4A	14.3541	4A.1	AA	AA	BB	BB	BB	AA	AA	BB	AA	AA	BB	BB	AA	BB	BB	AA	BB	AA	BB	BB	AA	AA	BB	BB	AA	BB	BB	AA	BB	AA	BB	BB	BB	AA	-	BB	BB	BB	AA	BB	AA	BB	AA	AA	BB	AA
SNP-228325083_4A	4A	14.3541	4A.1	AA	AA	BB	BB	BB	AA	AA	BB	AA	AA	BB	BB	AA	BB	BB	AA	BB	AA	BB	BB	AA	AA	BB	BB	AA	BB	BB	AA	BB	AA	BB	BB	BB	AA	-	BB	BB	BB	AA	BB	AA	BB	AA	AA	BB	AA
SNP-226887625_4A	4A	14.3541	4A.1	AA	AA	BB	BB	BB	AA	AA	BB	AA	AA	BB	BB	AA	BB	BB	AA	BB	AA	BB	BB	AA	AA	BB	BB	AA	BB	BB	AA	BB	AA	BB	BB	BB	AA	-	BB	BB	BB	AA	BB	AA	BB	AA	AA	BB	AA
SNP-229092078_4A	4A	15.7657	4A.1	AA	AA	BB	BB	BB	AA	AA	BB	AA	AA	BB	BB	AA	BB	BB	AA	BB	AA	BB	BB	AA	AA	BB	BB	AA	BB	BB	AA	BB	AA	BB	BB	BB	AA	-	BB	BB	BB	AA	BB	AA	BB	AA	AA	BB	AA
SNP-229104172_4A	4A	15.7657	4A.1	AA	AA	BB	BB	BB	AA	AA	BB	AA	AA	BB	BB	AA	BB	BB	AA	BB	AA	BB	BB	AA	AA	BB	BB	AA	BB	BB	AA	BB	AA	BB	BB	BB	AA	-	BB	BB	BB	AA	BB	AA	BB	AA	AA	BB	AA
SNP-229484713_4A	4A	15.7657	4A.1	AA	AA	BB	BB	BB	AA	AA	BB	AA	AA	BB	BB	AA	BB	BB	AA	BB	AA	BB	BB	AA	AA	BB	BB	AA	BB	BB	AA	BB	AA	BB	BB	BB	AA	-	BB	BB	BB	AA	BB	AA	BB	AA	AA	BB	AA
SNP-229496803_4A	4A	15.7657	4A.1	AA	AA	BB	BB	BB	AA	AA	BB	AA	AA	BB	BB	AA	BB	BB	AA	BB	AA	BB	BB	AA	AA	BB	BB	AA	BB	BB	AA	BB	AA	BB	BB	BB	AA	-	BB	BB	BB	AA	BB	AA	BB	AA	AA	BB	AA
SNP-229604670_4A	4A	15.7657	4A.1	AA	AA	BB	BB	BB	AA	AA	BB	AA	AA	BB	BB	AA	BB	BB	AA	BB	AA	BB	BB	AA	AA	BB	BB	AA	BB	BB	AA	BB	AA	BB	BB	BB	AA	-	BB	BB	BB	AA	BB	AA	BB	AA	AA	BB	AA
SNP-233572693_4A	4A	16.6027	4A.1	AA	AA	BB	BB	BB	AA	AA	BB	AA	AA	BB	BB	AA	BB	BB	AA	BB	AA	BB	BB	AA	AA	BB	BB	AA	BB	BB	AA	BB	AA	BB	BB	BB	AA	-	AA	BB	BB	AA	BB	AA	BB	-	AA	BB	AA
SNP-234156609_4A	4A	16.6027	4A.1	AA	AA	BB	BB	BB	AA	AA	BB	AA	AA	BB	BB	AA	BB	BB	AA	BB	AA	BB	BB	AA	AA	BB	BB	AA	BB	BB	AA	BB	AA	BB	BB	BB	AA	-	AA	BB	BB	AA	BB	AA	BB	BB	AA	BB	AA
SNP-234158166_4A	4A	16.6027	4A.1	AA	AA	BB	BB	BB	AA	AA	BB	AA	AA	BB	BB	AA	BB	BB	AA	BB	AA	BB	BB	AA	AA	BB	BB	AA	BB	BB	AA	BB	AA	BB	BB	BB	AA	BB	AA	BB	BB	AA	BB	AA	BB	BB	AA	BB	AA
SNP-234750271_4A	4A	16.6027	4A.1	AA	AA	BB	BB	BB	AA	AA	BB	AA	AA	BB	BB	AA	BB	BB	AA	BB	AA	BB	BB	AA	AA	BB	BB	AA	BB	BB	AA	BB	AA	BB	BB	BB	AA	BB	AA	BB	BB	-	BB	AA	BB	BB	AA	BB	AA
SNP-255582667_4A	4A	57.0477	4A.2	AA	AA	AA	BB	BB	AA	BB	BB	BB	AA	BB	AA	AA	BB	AA	AA	AA	AA	BB	AA	BB	AA	BB	BB	AA	AA	BB	AA	AA	BB	AA	BB	AA	AA	BB	AA	BB	BB	-	AA	AA	BB	BB	BB	BB	AA
SNP-255582768_4A	4A	57.0477	4A.2	AA	AA	AA	BB	BB	AA	BB	BB	BB	AA	BB	AA	AA	BB	AA	AA	AA	AA	BB	AA	BB	AA	BB	BB	AA	AA	BB	AA	AA	BB	AA	BB	AA	AA	BB	AA	BB	BB	-	AA	AA	BB	BB	BB	BB	AA
SNP-255990493_4A	4A	57.0477	4A.2	AA	AA	AA	BB	BB	AA	BB	BB	BB	AA	BB	AA	AA	BB	AA	AA	AA	AA	BB	AA	BB	AA	BB	BB	AA	AA	BB	AA	AA	BB	AA	BB	AA	AA	BB	AA	BB	BB	-	AA	AA	BB	BB	BB	BB	AA
SNP-255991904_4A	4A	57.0477	4A.2	AA	AA	AA	BB	BB	AA	BB	BB	BB	AA	BB	AA	AA	BB	AA	AA	AA	AA	BB	AA	BB	AA	BB	BB	AA	AA	BB	AA	AA	BB	AA	BB	AA	AA	BB	AA	BB	BB	-	AA	AA	BB	BB	BB	BB	AA
SNP-255992620_4A	4A	57.0477	4A.2	AA	AA	AA	BB	BB	AA	BB	BB	BB	AA	BB	AA	AA	BB	AA	AA	AA	AA	BB	AA	BB	AA	BB	BB	AA	AA	BB	AA	AA	BB	AA	BB	AA	AA	BB	AA	BB	BB	AA	AA	AA	BB	BB	BB	BB	AA
SNP-257463375_4A	4A	58.647	4A.2	AA	AA	AA	BB	BB	AA	BB	BB	BB	AA	BB	AA	AA	BB	AA	AA	AA	AA	BB	AA	BB	-	BB	BB	AA	AA	BB	AA	BB	BB	AA	BB	AA	AA	BB	AA	BB	BB	AA	AA	AA	BB	BB	BB	BB	AA
SNP-258875708_4A	4A	58.647	4A.2	AA	AA	AA	BB	BB	AA	BB	BB	BB	AA	BB	AA	AA	BB	AA	AA	AA	AA	BB	AA	BB	BB	BB	BB	AA	AA	BB	AA	BB	BB	AA	BB	AA	AA	-	AA	BB	BB	AA	AA	AA	BB	BB	BB	BB	AA
SNP-258875721_4A	4A	58.647	4A.2	AA	AA	AA	BB	BB	AA	BB	BB	BB	AA	BB	AA	AA	BB	AA	AA	AA	AA	BB	AA	BB	BB	BB	BB	AA	AA	BB	AA	BB	BB	AA	BB	AA	AA	-	AA	BB	BB	AA	AA	AA	BB	BB	BB	BB	AA
SNP-259087466_4A	4A	58.647	4A.2	AA	AA	AA	BB	BB	AA	BB	BB	BB	AA	BB	AA	AA	BB	AA	AA	AA	AA	BB	AA	BB	BB	BB	BB	AA	AA	BB	AA	BB	BB	AA	BB	AA	AA	-	AA	BB	BB	AA	AA	AA	BB	BB	BB	BB	AA
SNP-259265294_4A	4A	58.647	4A.2	AA	AA	AA	BB	BB	AA	BB	BB	BB	AA	BB	AA	AA	BB	AA	AA	AA	AA	BB	AA	BB	BB	BB	BB	AA	AA	BB	AA	BB	BB	AA	BB	AA	AA	-	AA	BB	BB	AA	AA	AA	BB	BB	BB	BB	AA
SNP-262401504_4A	4A	62.243	4A.2	AA	AA	AA	BB	BB	AA	AA	BB	BB	AA	BB	AA	AA	BB	AA	AA	AA	AA	BB	AA	AA	BB	BB	BB	AA	AA	BB	BB	BB	BB	AA	BB	AA	-	-	AA	BB	BB	AA	AA	AA	BB	BB	BB	BB	AA
SNP-262437603_4A	4A	62.243	4A.2	AA	AA	AA	BB	BB	AA	AA	BB	BB	AA	BB	AA	AA	BB	AA	AA	AA	AA	BB	AA	AA	BB	BB	BB	AA	AA	BB	BB	BB	BB	AA	BB	AA	-	-	AA	BB	BB	AA	AA	AA	BB	BB	BB	BB	AA
SNP-262678192_4A	4A	62.243	4A.2	AA	AA	AA	BB	BB	AA	AA	BB	BB	AA	BB	AA	AA	BB	AA	AA	AA	AA	BB	AA	AA	BB	BB	BB	AA	AA	BB	BB	BB	BB	AA	BB	AA	-	-	AA	BB	BB	AA	AA	AA	BB	BB	BB	BB	AA
SNP-262678235_4A	4A	62.243	4A.2	AA	AA	AA	BB	BB	AA	AA	BB	BB	AA	BB	AA	AA	BB	AA	AA	AA	AA	BB	AA	AA	BB	BB	BB	AA	AA	BB	BB	BB	BB	AA	BB	AA	-	-	AA	BB	BB	AA	AA	AA	BB	BB	BB	BB	AA
SNP-265129001_4A	4A	63.4417	4A.2	AA	AA	AA	BB	BB	AA	AA	BB	BB	AA	BB	AA	AA	BB	AA	AA	AA	AA	BB	AA	AA	BB	BB	BB	AA	AA	BB	BB	BB	BB	AA	BB	AA	AA	BB	AA	BB	BB	AA	AA	AA	BB	BB	BB	AA	AA
SNP-265373919_4A	4A	63.4417	4A.2	AA	AA	AA	BB	BB	AA	AA	BB	BB	AA	BB	AA	AA	BB	AA	AA	AA	AA	BB	AA	AA	BB	BB	BB	AA	AA	BB	BB	BB	BB	AA	BB	AA	AA	BB	AA	BB	BB	AA	AA	AA	BB	BB	BB	AA	AA
SNP-266219488_4A	4A	63.4417	4A.2	AA	AA	AA	BB	BB	AA	AA	BB	BB	AA	BB	AA	AA	BB	AA	AA	AA	AA	BB	AA	AA	BB	BB	BB	AA	AA	BB	BB	BB	BB	AA	BB	AA	AA	BB	AA	BB	BB	AA	AA	AA	BB	BB	BB	AA	AA
SNP-266282576_4A	4A	63.4417	4A.2	AA	AA	AA	BB	BB	AA	AA	BB	BB	AA	BB	AA	AA	BB	AA	AA	AA	AA	BB	AA	AA	BB	BB	BB	AA	AA	BB	BB	BB	BB	AA	BB	AA	AA	BB	AA	BB	BB	AA	AA	AA	BB	BB	BB	AA	AA
SNP-266294567_4A	4A	63.4417	4A.2	AA	AA	AA	BB	BB	AA	AA	BB	BB	AA	BB	AA	AA	BB	AA	AA	AA	AA	BB	AA	AA	BB	BB	BB	AA	AA	BB	BB	BB	BB	AA	BB	AA	AA	BB	AA	BB	BB	AA	AA	AA	BB	BB	BB	AA	AA
SNP-266294574_4A	4A	63.4417	4A.2	AA	AA	AA	BB	BB	AA	AA	BB	BB	AA	BB	AA	AA	BB	AA	AA	AA	AA	BB	AA	AA	BB	BB	BB	AA	AA	BB	BB	BB	BB	AA	BB	AA	AA	BB	AA	BB	BB	AA	AA	AA	BB	BB	BB	AA	AA
SNP-266361264_4A	4A	63.4417	4A.2	AA	AA	AA	BB	BB	AA	AA	BB	BB	AA	BB	AA	AA	BB	AA	AA	AA	AA	BB	AA	AA	BB	BB	BB	AA	AA	BB	BB	BB	BB	AA	BB	AA	AA	-	AA	BB	BB	AA	AA	AA	BB	BB	BB	AA	AA
SNP-266361529_4A	4A	63.4417	4A.2	AA	AA	AA	BB	BB	AA	AA	BB	BB	AA	BB	AA	AA	BB	AA	AA	AA	AA	BB	AA	AA	BB	BB	BB	AA	AA	BB	BB	BB	BB	AA	BB	AA	AA	-	AA	BB	BB	AA	AA	AA	BB	BB	BB	AA	AA
SNP-269005988_4A	4A	65.7425	4A.2	AA	AA	AA	BB	AA	AA	AA	BB	BB	AA	BB	AA	AA	BB	AA	AA	AA	AA	BB	AA	AA	BB	BB	BB	AA	AA	BB	BB	BB	BB	AA	BB	AA	AA	-	AA	BB	BB	AA	AA	AA	BB	BB	BB	AA	AA
SNP-269042630_4A	4A	65.7425	4A.2	AA	AA	AA	BB	AA	AA	AA	BB	BB	AA	BB	AA	AA	BB	AA	AA	AA	AA	BB	AA	AA	BB	BB	BB	AA	AA	BB	BB	BB	BB	AA	BB	AA	AA	-	AA	BB	BB	AA	AA	AA	BB	BB	BB	AA	AA
SNP-269464668_4A	4A	65.7425	4A.2	AA	AA	AA	BB	AA	AA	AA	BB	BB	AA	BB	AA	AA	BB	AA	AA	AA	AA	BB	AA	AA	BB	BB	BB	AA	AA	BB	BB	BB	BB	AA	BB	AA	AA	-	AA	BB	BB	AA	AA	AA	BB	BB	BB	AA	AA
SNP-269575998_4A	4A	65.7425	4A.2	AA	AA	AA	BB	AA	AA	AA	BB	BB	AA	BB	AA	AA	BB	AA	AA	AA	AA	BB	AA	AA	BB	BB	BB	AA	AA	BB	BB	BB	BB	AA	BB	AA	AA	-	AA	BB	BB	AA	AA	AA	BB	BB	BB	AA	AA
SNP-269593995_4A	4A	65.7425	4A.2	AA	AA	AA	BB	AA	AA	AA	BB	BB	AA	BB	AA	AA	BB	AA	AA	AA	AA	BB	AA	AA	BB	BB	BB	AA	AA	BB	BB	BB	BB	AA	BB	AA	AA	-	AA	BB	BB	AA	AA	AA	BB	-	BB	AA	AA
SNP-269607454_4A	4A	65.7425	4A.2	AA	AA	AA	BB	AA	AA	AA	BB	BB	AA	BB	AA	AA	BB	AA	AA	AA	AA	BB	AA	AA	BB	BB	BB	AA	AA	BB	BB	BB	BB	AA	BB	AA	AA	-	AA	BB	BB	AA	AA	AA	BB	-	BB	AA	AA
SNP-269954629_4A	4A	65.7425	4A.2	AA	AA	AA	BB	AA	AA	AA	BB	BB	AA	BB	AA	AA	BB	AA	AA	AA	AA	BB	AA	AA	BB	BB	BB	AA	AA	BB	BB	BB	BB	AA	BB	AA	AA	-	AA	BB	BB	AA	AA	AA	BB	-	BB	AA	AA
SNP-270210726_4A	4A	65.7425	4A.2	AA	AA	AA	BB	AA	AA	AA	BB	BB	AA	BB	AA	AA	BB	AA	AA	AA	AA	BB	AA	AA	BB	BB	BB	AA	AA	BB	BB	BB	BB	AA	BB	AA	AA	-	AA	BB	BB	AA	AA	AA	BB	-	BB	AA	AA
SNP-273350105_4A	4A	65.7425	4A.2	AA	AA	AA	BB	AA	AA	AA	BB	BB	AA	BB	AA	AA	BB	AA	AA	AA	AA	BB	AA	AA	BB	BB	BB	AA	AA	BB	BB	BB	BB	AA	BB	AA	AA	-	AA	BB	BB	AA	AA	AA	BB	-	BB	AA	AA
SNP-273961756_4A	4A	65.7425	4A.2	AA	AA	AA	BB	AA	AA	AA	BB	BB	AA	BB	AA	AA	BB	AA	AA	AA	AA	BB	AA	AA	BB	BB	BB	AA	AA	BB	BB	BB	BB	AA	BB	AA	AA	BB	AA	BB	BB	AA	AA	AA	BB	BB	BB	AA	AA
SNP-297361498_4D	4A	65.7425	4A.2	AA	AA	AA	BB	AA	AA	AA	BB	BB	AA	BB	AA	AA	BB	AA	AA	AA	AA	BB	AA	AA	BB	BB	BB	AA	AA	BB	BB	BB	BB	AA	BB	AA	AA	BB	AA	BB	BB	AA	AA	AA	BB	BB	BB	AA	AA
SNP-297789175_4D	4A	65.7425	4A.2	AA	AA	AA	BB	AA	AA	AA	BB	BB	AA	BB	AA	AA	BB	AA	AA	AA	AA	BB	AA	AA	BB	BB	BB	AA	AA	BB	BB	BB	BB	AA	BB	AA	AA	BB	AA	BB	BB	AA	AA	AA	BB	BB	BB	AA	AA
SNP-301235030_4D	4A	65.7425	4A.2	AA	AA	AA	BB	AA	AA	AA	BB	BB	AA	BB	AA	AA	BB	AA	AA	AA	AA	BB	AA	AA	BB	BB	BB	AA	AA	BB	BB	BB	BB	AA	BB	AA	AA	BB	AA	BB	BB	AA	AA	AA	BB	BB	BB	AA	AA
SNP-301726756_4D	4A	65.7425	4A.2	AA	AA	AA	BB	AA	AA	AA	BB	-	AA	BB	AA	AA	BB	AA	AA	AA	AA	BB	AA	AA	BB	BB	BB	AA	AA	BB	BB	BB	BB	AA	BB	AA	AA	-	AA	BB	BB	AA	AA	AA	BB	BB	BB	AA	AA
SNP-278416857_4A	4A	66.301	4A.2	BB	AA	AA	BB	AA	AA	AA	BB	BB	AA	BB	AA	AA	BB	AA	AA	AA	AA	BB	AA	AA	BB	BB	BB	AA	AA	BB	BB	BB	BB	AA	BB	AA	AA	BB	AA	BB	BB	AA	AA	AA	BB	BB	BB	AA	AA
SNP-275675690_4A	4A	66.8592	4A.2	BB	AA	AA	BB	AA	AA	AA	BB	BB	AA	BB	AA	AA	BB	AA	AA	AA	AA	BB	AA	AA	BB	BB	BB	BB	AA	BB	BB	BB	BB	AA	BB	AA	AA	BB	AA	BB	BB	AA	AA	AA	BB	BB	BB	AA	AA
SNP-275698707_4A	4A	66.8592	4A.2	BB	AA	AA	BB	AA	AA	AA	BB	BB	AA	BB	AA	AA	BB	AA	AA	AA	AA	BB	AA	AA	BB	BB	BB	BB	AA	BB	BB	BB	BB	AA	BB	AA	AA	BB	AA	BB	BB	AA	AA	AA	BB	BB	BB	AA	AA
SNP-275835307_4A	4A	66.8592	4A.2	BB	AA	AA	BB	AA	AA	AA	BB	BB	AA	BB	AA	AA	BB	AA	AA	AA	AA	BB	AA	AA	BB	BB	BB	BB	AA	BB	BB	BB	BB	AA	BB	AA	AA	-	AA	BB	BB	AA	AA	AA	BB	BB	BB	AA	AA
SNP-276044055_4A	4A	66.8592	4A.2	BB	AA	AA	BB	AA	AA	AA	BB	BB	AA	BB	AA	AA	BB	AA	AA	AA	AA	BB	AA	AA	BB	BB	BB	BB	AA	BB	BB	BB	BB	AA	BB	AA	AA	-	AA	BB	BB	AA	AA	AA	BB	BB	BB	AA	AA
SNP-276414989_4A	4A	66.8592	4A.2	BB	AA	AA	BB	AA	AA	AA	BB	BB	AA	BB	AA	AA	BB	AA	AA	AA	AA	BB	AA	AA	BB	BB	BB	BB	AA	BB	BB	BB	BB	AA	BB	AA	AA	-	AA	BB	BB	AA	AA	AA	BB	BB	BB	AA	AA
SNP-277159686_4A	4A	66.8592	4A.2	BB	AA	AA	BB	AA	AA	AA	BB	BB	AA	BB	AA	AA	BB	AA	AA	AA	AA	BB	AA	AA	BB	BB	BB	BB	AA	BB	BB	BB	BB	AA	BB	AA	AA	-	AA	BB	BB	AA	AA	AA	BB	BB	BB	AA	AA
SNP-277276840_4A	4A	66.8592	4A.2	BB	AA	AA	BB	AA	AA	AA	BB	BB	AA	BB	AA	AA	BB	AA	AA	AA	AA	BB	AA	AA	BB	BB	BB	BB	AA	BB	BB	BB	BB	AA	BB	AA	AA	BB	AA	BB	BB	AA	AA	AA	BB	BB	BB	AA	AA
SNP-277495141_4A	4A	66.8592	4A.2	BB	AA	AA	BB	AA	AA	AA	BB	BB	AA	BB	AA	AA	BB	AA	AA	AA	AA	BB	AA	AA	BB	BB	BB	BB	AA	BB	BB	BB	BB	AA	BB	AA	AA	BB	AA	BB	BB	AA	AA	AA	BB	BB	BB	AA	AA
SNP-277545106_4A	4A	66.8592	4A.2	BB	AA	AA	BB	AA	AA	AA	BB	BB	AA	BB	AA	AA	BB	AA	AA	AA	AA	BB	AA	AA	BB	BB	BB	BB	AA	BB	BB	BB	BB	AA	BB	AA	AA	BB	AA	BB	BB	AA	AA	AA	BB	BB	BB	AA	AA
SNP-277566480_4A	4A	66.8592	4A.2	BB	AA	AA	BB	AA	AA	AA	BB	BB	AA	BB	AA	AA	BB	AA	AA	AA	AA	BB	AA	AA	BB	BB	BB	BB	AA	BB	BB	BB	BB	AA	BB	AA	AA	BB	AA	BB	BB	AA	AA	AA	BB	BB	BB	AA	AA
SNP-277583098_4A	4A	66.8592	4A.2	BB	AA	AA	BB	AA	AA	AA	BB	BB	AA	BB	AA	AA	BB	AA	AA	AA	AA	BB	AA	AA	BB	BB	BB	BB	AA	BB	BB	BB	BB	AA	BB	AA	AA	BB	AA	BB	BB	AA	AA	AA	BB	BB	BB	AA	AA
SNP-277583466_4A	4A	66.8592	4A.2	BB	AA	AA	BB	AA	AA	AA	BB	BB	AA	BB	AA	AA	BB	AA	AA	AA	AA	BB	AA	AA	BB	BB	BB	BB	AA	BB	BB	BB	BB	AA	BB	AA	AA	BB	AA	BB	BB	AA	AA	AA	BB	BB	BB	AA	AA
SNP-277607574_4A	4A	66.8592	4A.2	BB	AA	AA	BB	AA	AA	AA	BB	BB	AA	BB	AA	AA	BB	AA	AA	AA	AA	BB	AA	AA	BB	BB	BB	BB	AA	BB	BB	BB	BB	AA	BB	AA	AA	BB	AA	BB	BB	AA	AA	AA	BB	BB	BB	AA	AA
SNP-279232153_4A	4A	67.983	4A.2	BB	AA	AA	BB	AA	AA	AA	BB	BB	AA	BB	AA	BB	BB	AA	AA	AA	AA	BB	AA	AA	BB	BB	BB	AA	AA	BB	BB	BB	BB	AA	BB	AA	AA	BB	AA	BB	BB	AA	AA	AA	BB	BB	BB	AA	AA
SNP-279788726_4A	4A	67.983	4A.2	BB	AA	AA	BB	AA	AA	AA	BB	BB	AA	BB	AA	BB	BB	AA	AA	AA	AA	BB	AA	AA	BB	BB	BB	AA	AA	BB	BB	BB	BB	AA	BB	AA	AA	BB	AA	BB	BB	AA	AA	AA	BB	BB	BB	AA	AA
SNP-280627335_4A	4A	67.983	4A.2	BB	AA	AA	BB	AA	AA	AA	BB	BB	AA	BB	AA	BB	BB	AA	AA	AA	AA	BB	AA	AA	BB	BB	BB	AA	AA	BB	BB	BB	BB	AA	BB	AA	AA	BB	AA	BB	BB	AA	AA	AA	BB	BB	BB	AA	AA
SNP-280655802_4A	4A	67.983	4A.2	BB	AA	AA	BB	AA	AA	AA	BB	BB	AA	BB	AA	BB	BB	AA	AA	AA	AA	BB	AA	AA	BB	BB	BB	AA	AA	BB	BB	BB	BB	AA	BB	AA	AA	BB	AA	BB	BB	AA	AA	AA	BB	BB	BB	AA	AA
SNP-280775549_4A	4A	67.983	4A.2	BB	AA	AA	BB	AA	AA	AA	BB	BB	AA	BB	AA	BB	BB	AA	AA	AA	AA	BB	AA	AA	BB	BB	BB	AA	AA	BB	BB	BB	BB	AA	BB	AA	AA	BB	AA	BB	BB	AA	AA	AA	BB	BB	BB	AA	AA
SNP-281019128_4A	4A	67.983	4A.2	BB	AA	AA	BB	AA	AA	AA	BB	BB	AA	BB	AA	BB	BB	AA	AA	AA	AA	BB	AA	AA	BB	BB	BB	AA	AA	BB	BB	BB	BB	AA	BB	AA	AA	-	AA	BB	BB	AA	AA	AA	BB	BB	BB	AA	AA
SNP-281257866_4A	4A	67.983	4A.2	BB	AA	AA	BB	AA	AA	AA	BB	BB	AA	BB	AA	BB	BB	AA	AA	AA	AA	BB	AA	AA	BB	BB	BB	AA	AA	BB	BB	BB	BB	AA	BB	AA	AA	-	AA	BB	BB	AA	AA	AA	BB	BB	BB	AA	AA
SNP-281258612_4A	4A	67.983	4A.2	BB	AA	AA	BB	AA	AA	AA	BB	BB	AA	BB	AA	BB	BB	AA	AA	AA	AA	BB	AA	AA	BB	BB	BB	AA	AA	BB	BB	BB	BB	AA	BB	AA	AA	-	AA	BB	BB	AA	AA	AA	BB	BB	BB	AA	AA
SNP-281258631_4A	4A	67.983	4A.2	BB	AA	AA	BB	AA	AA	AA	BB	BB	AA	BB	AA	BB	BB	AA	AA	AA	AA	BB	AA	AA	BB	BB	BB	AA	AA	BB	BB	BB	BB	AA	BB	AA	AA	-	AA	BB	BB	AA	AA	AA	BB	BB	BB	AA	AA
SNP-281356247_4A	4A	67.983	4A.2	BB	AA	AA	BB	AA	AA	AA	BB	BB	AA	BB	AA	BB	BB	AA	AA	AA	AA	BB	AA	AA	BB	BB	BB	AA	AA	BB	BB	BB	BB	AA	BB	AA	AA	-	AA	BB	BB	AA	AA	AA	BB	BB	BB	AA	AA
SNP-278766349_4A	4A	67.983	4A.2	BB	AA	AA	BB	AA	AA	AA	BB	BB	AA	BB	AA	-	BB	AA	AA	AA	AA	BB	AA	AA	BB	BB	BB	AA	AA	BB	BB	BB	BB	AA	BB	AA	AA	BB	AA	BB	BB	AA	AA	AA	BB	BB	BB	AA	AA
SNP-282728780_4A	4A	68.5387	4A.2	BB	AA	AA	BB	AA	AA	AA	BB	BB	AA	BB	AA	BB	BB	AA	AA	AA	AA	BB	AA	AA	BB	BB	BB	AA	AA	BB	BB	BB	BB	AA	BB	AA	AA	-	AA	BB	BB	AA	AA	AA	BB	BB	BB	AA	AA
SNP-283571082_4A	4A	68.5387	4A.2	BB	AA	AA	BB	AA	AA	AA	BB	BB	AA	BB	AA	BB	BB	AA	AA	AA	AA	BB	AA	AA	BB	BB	BB	AA	AA	BB	BB	BB	BB	AA	BB	AA	AA	-	AA	BB	BB	AA	AA	AA	BB	BB	BB	AA	AA
SNP-283617539_4A	4A	68.5387	4A.2	BB	AA	AA	BB	AA	AA	AA	BB	BB	AA	BB	AA	BB	BB	AA	AA	AA	AA	BB	AA	AA	BB	BB	BB	AA	AA	BB	BB	BB	BB	AA	BB	AA	AA	-	AA	BB	BB	AA	AA	AA	BB	BB	BB	AA	AA
SNP-283617822_4A	4A	68.5387	4A.2	BB	AA	AA	BB	AA	AA	AA	BB	BB	AA	BB	AA	BB	BB	AA	AA	AA	AA	BB	AA	AA	BB	BB	BB	AA	AA	BB	BB	BB	BB	AA	BB	AA	AA	-	AA	BB	BB	AA	AA	AA	BB	BB	BB	AA	AA
SNP-283890878_4A	4A	68.5387	4A.2	BB	AA	AA	BB	AA	AA	AA	BB	BB	AA	BB	AA	BB	BB	AA	AA	AA	AA	BB	AA	AA	BB	BB	BB	AA	AA	BB	BB	BB	BB	AA	BB	AA	AA	-	AA	BB	BB	AA	AA	AA	BB	BB	BB	AA	AA
SNP-284401151_4A	4A	68.5387	4A.2	BB	AA	AA	BB	AA	AA	AA	BB	BB	AA	BB	AA	BB	BB	AA	AA	AA	AA	BB	AA	AA	BB	BB	BB	AA	AA	BB	BB	BB	BB	AA	BB	AA	AA	-	AA	BB	BB	AA	AA	AA	BB	BB	BB	AA	AA
SNP-282407385_4A	4A	68.5387	4A.2	BB	AA	AA	BB	AA	AA	AA	BB	BB	AA	BB	AA	BB	BB	AA	AA	AA	AA	BB	AA	AA	BB	BB	BB	AA	AA	BB	BB	BB	BB	AA	BB	AA	AA	-	AA	BB	BB	AA	AA	AA	BB	BB	BB	AA	AA
SNP-285021529_4A	4A	69.0963	4A.2	BB	AA	AA	BB	AA	AA	AA	BB	BB	AA	BB	AA	BB	BB	AA	AA	AA	AA	BB	AA	AA	BB	BB	BB	AA	AA	BB	BB	BB	BB	AA	BB	AA	AA	-	AA	BB	BB	AA	AA	AA	BB	BB	BB	AA	AA
SNP-288495472_4A	4A	69.6541	4A.2	BB	AA	AA	BB	AA	AA	AA	BB	BB	AA	BB	AA	BB	BB	AA	AA	AA	AA	BB	AA	AA	BB	BB	BB	AA	AA	BB	BB	BB	BB	AA	BB	AA	BB	BB	AA	BB	BB	AA	AA	AA	BB	BB	BB	AA	AA
SNP-285219919_4A	4A	69.6541	4A.2	BB	AA	AA	BB	AA	AA	AA	BB	BB	AA	BB	AA	BB	BB	AA	AA	AA	AA	BB	AA	AA	BB	BB	BB	AA	AA	BB	BB	BB	BB	AA	BB	AA	-	-	AA	BB	BB	AA	AA	AA	BB	BB	BB	AA	AA
SNP-285779140_4A	4A	69.6541	4A.2	BB	AA	AA	BB	AA	AA	AA	BB	BB	AA	BB	AA	BB	BB	AA	AA	AA	AA	BB	AA	AA	BB	BB	BB	AA	AA	BB	BB	BB	BB	AA	BB	AA	-	-	AA	BB	BB	AA	AA	AA	BB	BB	BB	AA	AA
SNP-285847380_4A	4A	69.6541	4A.2	BB	AA	AA	BB	AA	AA	AA	BB	BB	AA	BB	AA	BB	BB	AA	AA	AA	AA	BB	AA	AA	BB	BB	BB	AA	AA	BB	BB	BB	BB	AA	BB	AA	-	-	AA	BB	BB	AA	AA	AA	BB	BB	BB	AA	AA
SNP-309875191_4D	4A	69.6541	4A.2	BB	AA	AA	BB	AA	AA	AA	BB	BB	AA	BB	AA	BB	BB	AA	AA	AA	AA	BB	AA	AA	BB	BB	BB	AA	AA	BB	BB	BB	BB	AA	BB	AA	-	-	AA	BB	-	AA	AA	AA	BB	BB	BB	AA	AA
SNP-312106239_4D	4A	69.6541	4A.2	BB	AA	AA	BB	AA	AA	AA	BB	BB	AA	BB	AA	BB	BB	AA	AA	AA	AA	BB	AA	AA	BB	BB	BB	AA	AA	BB	BB	BB	BB	AA	BB	AA	-	-	AA	BB	BB	AA	AA	AA	BB	BB	BB	AA	AA
SNP-286420309_4A	4A	69.6541	4A.2	BB	AA	AA	BB	AA	AA	AA	BB	BB	AA	BB	AA	BB	BB	AA	AA	AA	AA	BB	AA	AA	BB	BB	BB	AA	AA	BB	BB	BB	BB	AA	BB	AA	-	-	AA	BB	-	AA	AA	AA	BB	BB	BB	AA	AA
SNP-286468952_4A	4A	69.6541	4A.2	BB	AA	AA	BB	AA	AA	AA	BB	BB	AA	BB	AA	BB	BB	AA	AA	AA	AA	BB	AA	AA	BB	BB	BB	AA	AA	BB	BB	BB	BB	AA	BB	AA	-	-	AA	BB	-	AA	AA	AA	BB	BB	BB	AA	AA
SNP-287610144_4A	4A	69.6541	4A.2	BB	AA	AA	BB	AA	AA	AA	BB	BB	AA	BB	AA	BB	BB	AA	AA	AA	AA	BB	AA	AA	BB	BB	BB	AA	AA	BB	BB	BB	BB	AA	BB	AA	-	-	AA	BB	-	AA	AA	AA	BB	BB	BB	AA	AA
SNP-287744802_4A	4A	69.6541	4A.2	BB	AA	AA	BB	AA	AA	AA	BB	BB	AA	BB	AA	BB	BB	AA	AA	AA	AA	BB	AA	AA	BB	BB	BB	AA	AA	BB	BB	BB	BB	AA	BB	AA	-	-	AA	BB	-	AA	AA	AA	BB	BB	BB	AA	AA
SNP-310337440_4D	4A	69.6541	4A.2	BB	AA	AA	BB	AA	AA	AA	BB	BB	AA	BB	AA	BB	BB	AA	AA	AA	AA	BB	AA	AA	BB	BB	BB	AA	AA	BB	BB	BB	BB	AA	BB	AA	-	-	AA	BB	-	AA	AA	AA	BB	BB	BB	AA	AA
SNP-311732455_4D	4A	69.6541	4A.2	BB	AA	AA	BB	AA	AA	AA	BB	BB	AA	BB	AA	BB	BB	AA	AA	AA	AA	BB	AA	AA	BB	BB	BB	AA	AA	BB	BB	BB	BB	AA	BB	AA	-	-	AA	BB	-	AA	AA	AA	BB	BB	BB	AA	AA
SNP-312097066_4D	4A	69.6541	4A.2	BB	AA	AA	BB	AA	AA	AA	BB	BB	AA	BB	AA	BB	BB	AA	AA	AA	AA	BB	AA	AA	BB	BB	BB	AA	AA	BB	BB	BB	BB	AA	BB	AA	-	-	AA	BB	-	AA	AA	AA	BB	BB	BB	AA	AA
SNP-292852415_4A	4A	71.3384	4A.2	BB	AA	AA	BB	BB	AA	AA	AA	BB	AA	BB	AA	BB	BB	AA	AA	AA	AA	BB	AA	AA	BB	BB	BB	AA	AA	BB	BB	BB	BB	AA	BB	AA	-	BB	AA	BB	BB	-	AA	AA	BB	BB	BB	AA	AA
SNP-288709536_4A	4A	71.9143	4A.2	BB	AA	AA	BB	AA	AA	AA	AA	BB	AA	BB	AA	BB	BB	AA	AA	AA	AA	BB	AA	AA	BB	BB	BB	AA	AA	BB	BB	BB	BB	AA	BB	AA	AA	BB	AA	BB	BB	AA	AA	AA	BB	BB	BB	AA	AA
SNP-289265996_4A	4A	71.9143	4A.2	BB	AA	AA	BB	AA	AA	AA	AA	BB	AA	BB	AA	BB	BB	AA	AA	AA	AA	BB	AA	AA	BB	BB	BB	AA	AA	BB	BB	BB	BB	AA	BB	AA	AA	BB	AA	BB	BB	AA	AA	AA	BB	BB	BB	AA	AA
SNP-289281428_4A	4A	71.9143	4A.2	BB	AA	AA	BB	AA	AA	AA	AA	BB	AA	BB	AA	BB	BB	AA	AA	AA	AA	BB	AA	AA	BB	BB	BB	AA	AA	BB	BB	BB	BB	AA	BB	AA	AA	BB	AA	BB	BB	AA	AA	AA	BB	BB	BB	AA	AA
SNP-289284053_4A	4A	71.9143	4A.2	BB	AA	AA	BB	AA	AA	AA	AA	BB	AA	BB	AA	BB	BB	AA	AA	AA	AA	BB	AA	AA	BB	BB	BB	AA	AA	BB	BB	BB	BB	AA	BB	AA	AA	BB	AA	BB	BB	AA	AA	AA	BB	BB	BB	AA	AA
SNP-289647673_4A	4A	71.9143	4A.2	BB	AA	AA	BB	AA	AA	AA	AA	BB	AA	BB	AA	BB	BB	AA	AA	AA	AA	BB	AA	AA	BB	BB	BB	AA	AA	BB	BB	BB	BB	AA	BB	AA	AA	BB	AA	BB	BB	AA	AA	AA	BB	BB	BB	AA	AA
SNP-290445549_4A	4A	71.9143	4A.2	BB	AA	AA	BB	AA	AA	AA	AA	BB	AA	BB	AA	BB	BB	AA	AA	AA	AA	BB	AA	AA	BB	BB	BB	AA	AA	BB	BB	BB	BB	AA	BB	AA	AA	BB	AA	BB	BB	AA	AA	AA	BB	BB	BB	AA	AA
SNP-290750728_4A	4A	71.9143	4A.2	BB	AA	AA	BB	AA	AA	AA	AA	BB	AA	BB	AA	BB	BB	AA	AA	AA	AA	BB	AA	AA	BB	BB	BB	AA	AA	BB	BB	BB	BB	AA	BB	AA	AA	BB	AA	BB	BB	AA	AA	AA	BB	BB	BB	AA	AA
SNP-290757924_4A	4A	71.9143	4A.2	BB	AA	AA	BB	AA	AA	AA	AA	BB	AA	BB	AA	BB	BB	AA	AA	AA	AA	BB	AA	AA	BB	BB	BB	AA	AA	BB	BB	BB	BB	AA	BB	AA	AA	BB	AA	BB	BB	AA	AA	AA	BB	BB	BB	AA	AA
SNP-290771065_4A	4A	71.9143	4A.2	BB	AA	AA	BB	AA	AA	AA	AA	BB	AA	BB	AA	BB	BB	AA	AA	AA	AA	BB	AA	AA	BB	BB	BB	AA	AA	BB	BB	BB	BB	AA	BB	AA	AA	BB	AA	BB	BB	AA	AA	AA	BB	BB	BB	AA	AA
SNP-290841734_4A	4A	71.9143	4A.2	BB	AA	AA	BB	AA	AA	AA	AA	BB	AA	BB	AA	BB	BB	AA	AA	AA	AA	BB	AA	AA	BB	BB	BB	AA	AA	BB	BB	BB	BB	AA	BB	AA	AA	BB	AA	BB	BB	AA	AA	AA	BB	BB	BB	AA	AA
SNP-290883099_4A	4A	71.9143	4A.2	BB	AA	AA	BB	AA	AA	AA	AA	BB	AA	BB	AA	BB	BB	AA	AA	AA	AA	BB	AA	AA	BB	BB	BB	AA	AA	BB	BB	BB	BB	AA	BB	AA	AA	BB	AA	BB	BB	AA	AA	AA	BB	BB	BB	AA	AA
SNP-290907103_4A	4A	71.9143	4A.2	BB	AA	AA	BB	AA	AA	AA	AA	BB	AA	BB	AA	BB	BB	AA	AA	AA	AA	BB	AA	AA	BB	BB	BB	AA	AA	BB	BB	BB	BB	AA	BB	AA	AA	BB	AA	BB	BB	AA	AA	AA	BB	BB	BB	AA	AA
SNP-290944312_4A	4A	71.9143	4A.2	BB	AA	AA	BB	AA	AA	AA	AA	BB	AA	BB	AA	BB	BB	AA	AA	AA	AA	BB	AA	AA	BB	BB	BB	AA	AA	BB	BB	BB	BB	AA	BB	AA	AA	BB	AA	BB	BB	AA	AA	AA	BB	BB	BB	AA	AA
SNP-291167567_4A	4A	71.9143	4A.2	BB	AA	AA	BB	AA	AA	AA	AA	BB	AA	BB	AA	BB	BB	AA	AA	AA	AA	BB	AA	AA	BB	BB	BB	AA	AA	BB	BB	BB	BB	AA	BB	AA	AA	BB	AA	BB	BB	AA	AA	AA	BB	BB	BB	AA	AA
SNP-291562785_4A	4A	71.9143	4A.2	BB	AA	AA	BB	AA	AA	AA	AA	BB	AA	BB	AA	BB	BB	AA	AA	AA	AA	BB	AA	AA	BB	BB	BB	AA	AA	BB	BB	BB	BB	AA	BB	AA	AA	BB	AA	BB	BB	AA	AA	AA	BB	BB	BB	AA	AA
SNP-291572165_4A	4A	71.9143	4A.2	BB	AA	AA	BB	AA	AA	AA	AA	BB	AA	BB	AA	BB	BB	AA	AA	AA	AA	BB	AA	AA	BB	BB	BB	AA	AA	BB	BB	BB	BB	AA	BB	AA	AA	BB	AA	BB	BB	-	AA	AA	BB	BB	BB	AA	AA
SNP-291785388_4A	4A	71.9143	4A.2	BB	AA	AA	BB	AA	AA	AA	AA	BB	AA	BB	AA	BB	BB	AA	AA	AA	AA	BB	AA	AA	BB	BB	BB	AA	AA	BB	BB	BB	BB	AA	BB	AA	AA	BB	AA	BB	BB	-	AA	AA	BB	BB	BB	AA	AA
SNP-292495703_4A	4A	71.9143	4A.2	BB	AA	AA	BB	AA	AA	AA	AA	BB	AA	BB	AA	BB	BB	AA	AA	AA	AA	BB	AA	AA	BB	BB	BB	AA	AA	BB	BB	BB	BB	AA	BB	AA	AA	BB	AA	BB	BB	-	AA	AA	BB	BB	BB	AA	AA
SNP-289758047_4A	4A	71.9143	4A.2	BB	AA	AA	BB	AA	AA	AA	AA	BB	AA	BB	AA	BB	BB	AA	AA	AA	AA	BB	AA	AA	BB	BB	BB	AA	AA	BB	BB	BB	BB	AA	BB	AA	AA	-	AA	BB	BB	AA	AA	AA	BB	BB	BB	AA	AA
SNP-289813501_4A	4A	71.9143	4A.2	BB	AA	AA	BB	AA	AA	AA	AA	BB	AA	BB	AA	BB	BB	AA	AA	AA	AA	BB	AA	AA	BB	BB	BB	AA	AA	BB	BB	BB	BB	AA	BB	AA	AA	-	AA	BB	BB	AA	AA	AA	BB	BB	BB	AA	AA
SNP-290234845_4A	4A	71.9143	4A.2	BB	AA	AA	BB	AA	AA	AA	AA	BB	AA	BB	AA	BB	BB	AA	AA	AA	AA	BB	AA	AA	BB	BB	BB	AA	AA	BB	BB	BB	BB	AA	BB	AA	AA	-	AA	BB	BB	AA	AA	AA	BB	BB	BB	AA	AA
SNP-290262610_4A	4A	71.9143	4A.2	BB	AA	AA	BB	AA	AA	AA	AA	BB	AA	BB	AA	BB	BB	AA	AA	AA	AA	BB	AA	AA	BB	BB	BB	AA	AA	BB	BB	BB	BB	AA	BB	AA	AA	-	AA	BB	BB	AA	AA	AA	BB	BB	BB	AA	AA
SNP-292687442_4A	4A	71.9143	4A.2	BB	AA	AA	BB	AA	AA	AA	AA	BB	AA	BB	AA	BB	BB	AA	AA	AA	AA	BB	AA	AA	BB	BB	BB	AA	AA	BB	BB	BB	BB	AA	BB	AA	-	BB	AA	BB	BB	-	AA	AA	BB	BB	BB	AA	AA
SNP-292894634_4A	4A	71.9143	4A.2	BB	AA	AA	BB	AA	AA	AA	AA	BB	AA	BB	AA	BB	BB	AA	AA	AA	AA	BB	AA	AA	BB	BB	BB	AA	AA	BB	BB	BB	BB	AA	BB	AA	-	BB	AA	BB	BB	-	AA	AA	BB	BB	BB	AA	AA
SNP-293046540_4A	4A	71.9143	4A.2	BB	AA	AA	BB	AA	AA	AA	AA	BB	AA	BB	AA	BB	BB	AA	AA	AA	AA	BB	AA	AA	BB	BB	BB	AA	AA	BB	BB	BB	BB	AA	BB	AA	-	BB	AA	BB	BB	-	AA	AA	BB	BB	BB	AA	AA
SNP-293128490_4A	4A	71.9143	4A.2	BB	AA	AA	BB	AA	AA	AA	AA	BB	AA	BB	AA	BB	BB	AA	AA	AA	AA	BB	AA	AA	BB	BB	BB	AA	AA	BB	BB	BB	BB	AA	BB	AA	-	BB	AA	BB	BB	-	AA	AA	BB	BB	BB	AA	AA
SNP-293220007_4A	4A	71.9143	4A.2	BB	AA	AA	BB	AA	AA	AA	AA	BB	AA	BB	AA	BB	BB	AA	AA	AA	AA	BB	AA	AA	BB	BB	BB	AA	AA	BB	BB	BB	BB	AA	BB	AA	-	BB	AA	BB	BB	-	AA	AA	BB	BB	BB	AA	AA
SNP-314759934_4D	4A	71.9143	4A.2	BB	AA	AA	BB	AA	AA	AA	AA	BB	AA	BB	AA	BB	BB	AA	AA	AA	AA	BB	AA	AA	BB	BB	BB	AA	AA	BB	BB	BB	BB	AA	BB	AA	-	-	AA	BB	BB	-	AA	AA	BB	BB	BB	AA	AA
SNP-314789548_4D	4A	71.9143	4A.2	BB	AA	AA	BB	AA	AA	AA	AA	BB	AA	BB	AA	BB	BB	AA	AA	AA	AA	BB	AA	AA	BB	BB	BB	AA	AA	BB	BB	BB	BB	AA	BB	AA	-	-	AA	BB	BB	-	AA	AA	BB	BB	BB	AA	AA
SNP-315174187_4D	4A	71.9143	4A.2	BB	AA	AA	BB	AA	AA	AA	AA	BB	AA	BB	AA	BB	BB	AA	AA	AA	AA	BB	AA	AA	BB	BB	BB	AA	AA	BB	BB	BB	BB	AA	BB	AA	-	-	AA	BB	BB	-	AA	AA	BB	BB	BB	AA	AA
SNP-315175132_4D	4A	71.9143	4A.2	BB	AA	AA	BB	AA	AA	AA	AA	BB	AA	BB	AA	BB	BB	AA	AA	AA	AA	BB	AA	AA	BB	BB	BB	AA	AA	BB	BB	BB	BB	AA	BB	AA	-	-	AA	BB	BB	-	AA	AA	BB	BB	BB	AA	AA
SNP-315175859_4D	4A	71.9143	4A.2	BB	AA	AA	BB	AA	AA	AA	AA	BB	AA	BB	AA	BB	BB	AA	AA	AA	AA	BB	AA	AA	BB	BB	BB	AA	AA	BB	BB	BB	BB	AA	BB	AA	-	-	AA	BB	BB	-	AA	AA	BB	BB	BB	AA	AA
SNP-315357065_4D	4A	71.9143	4A.2	BB	AA	AA	BB	AA	AA	AA	AA	BB	AA	BB	AA	BB	BB	AA	AA	AA	AA	BB	AA	AA	BB	BB	BB	AA	AA	BB	BB	BB	BB	AA	BB	AA	-	-	AA	BB	BB	-	AA	AA	BB	BB	BB	AA	AA
SNP-318419516_4D	4A	71.9143	4A.2	BB	AA	AA	BB	AA	AA	AA	AA	BB	AA	BB	AA	BB	BB	AA	AA	AA	AA	BB	AA	AA	BB	BB	BB	AA	AA	BB	BB	BB	BB	AA	BB	AA	-	-	AA	BB	BB	-	AA	AA	BB	BB	BB	AA	AA
SNP-319543461_4D	4A	71.9143	4A.2	BB	AA	AA	BB	AA	AA	AA	AA	BB	AA	BB	AA	BB	BB	AA	AA	AA	AA	BB	AA	AA	BB	BB	BB	AA	AA	BB	BB	BB	BB	AA	BB	AA	AA	-	AA	BB	BB	-	AA	AA	BB	BB	BB	AA	AA
SNP-292687901_4A	4A	71.9143	4A.2	BB	AA	AA	BB	-	AA	AA	AA	BB	AA	BB	AA	BB	BB	AA	AA	AA	AA	BB	AA	AA	BB	BB	BB	AA	AA	BB	BB	BB	BB	AA	BB	AA	-	BB	AA	BB	BB	-	AA	AA	BB	BB	BB	AA	AA
SNP-292852458_4A	4A	71.9143	4A.2	BB	AA	AA	BB	-	AA	AA	AA	BB	AA	BB	AA	BB	BB	AA	AA	AA	AA	BB	AA	AA	BB	BB	BB	AA	AA	BB	BB	BB	BB	AA	BB	AA	-	BB	AA	BB	BB	-	AA	AA	BB	BB	BB	AA	AA
SNP-292890884_4A	4A	71.9143	4A.2	BB	AA	AA	BB	-	AA	AA	AA	BB	AA	BB	AA	BB	BB	AA	AA	AA	AA	BB	AA	AA	BB	BB	BB	AA	AA	BB	BB	BB	BB	AA	BB	AA	-	BB	AA	BB	BB	-	AA	AA	BB	BB	BB	AA	AA
SNP-313996851_4D	4A	71.9143	4A.2	BB	AA	AA	BB	AA	AA	AA	-	BB	AA	BB	AA	BB	BB	AA	AA	AA	AA	BB	AA	AA	BB	BB	BB	AA	AA	BB	BB	BB	BB	AA	BB	AA	-	-	AA	BB	BB	-	AA	AA	BB	BB	BB	AA	AA
SNP-295668088_4A	4A	72.4698	4A.2	BB	AA	AA	BB	AA	AA	AA	AA	BB	AA	BB	AA	BB	BB	AA	AA	AA	AA	BB	AA	AA	BB	BB	BB	AA	AA	BB	BB	BB	BB	AA	BB	AA	AA	BB	AA	BB	BB	AA	AA	AA	BB	BB	BB	AA	AA
SNP-295668184_4A	4A	72.4698	4A.2	BB	AA	AA	BB	AA	AA	AA	AA	BB	AA	BB	AA	BB	BB	AA	AA	AA	AA	BB	AA	AA	BB	BB	BB	AA	AA	BB	BB	BB	BB	AA	BB	AA	AA	BB	AA	BB	BB	AA	AA	AA	BB	BB	BB	AA	AA
SNP-295781603_4A	4A	72.4698	4A.2	BB	AA	AA	BB	AA	AA	AA	AA	BB	AA	BB	AA	BB	BB	AA	AA	AA	AA	BB	AA	AA	BB	BB	BB	AA	AA	BB	BB	BB	BB	AA	BB	AA	AA	BB	AA	BB	BB	AA	AA	AA	BB	BB	BB	AA	AA
SNP-295782918_4A	4A	72.4698	4A.2	BB	AA	AA	BB	AA	AA	AA	AA	BB	AA	BB	AA	BB	BB	AA	AA	AA	AA	BB	AA	AA	BB	BB	BB	AA	AA	BB	BB	BB	BB	AA	BB	AA	AA	BB	AA	BB	BB	AA	AA	AA	BB	BB	BB	AA	AA
SNP-294844229_4A	4A	72.4698	4A.2	BB	AA	AA	BB	AA	AA	AA	AA	BB	AA	BB	AA	BB	BB	AA	AA	AA	AA	BB	AA	AA	BB	BB	BB	AA	AA	BB	BB	BB	BB	AA	BB	AA	-	BB	AA	BB	BB	-	AA	AA	BB	BB	BB	AA	AA
SNP-295053253_4A	4A	72.4698	4A.2	BB	AA	AA	BB	AA	AA	AA	AA	BB	AA	BB	AA	BB	BB	AA	AA	AA	AA	BB	AA	AA	BB	BB	BB	AA	AA	BB	BB	BB	BB	AA	BB	AA	-	BB	AA	BB	BB	AA	AA	AA	BB	BB	BB	AA	AA
SNP-295484793_4A	4A	72.4698	4A.2	BB	AA	AA	BB	AA	AA	AA	AA	BB	AA	BB	AA	BB	BB	AA	AA	AA	AA	BB	AA	AA	BB	BB	BB	AA	AA	BB	BB	BB	BB	AA	BB	AA	-	BB	AA	BB	BB	AA	AA	AA	BB	BB	BB	AA	AA
SNP-295789466_4A	4A	72.4698	4A.2	BB	AA	AA	BB	AA	AA	AA	AA	BB	AA	BB	AA	BB	BB	AA	AA	AA	AA	BB	AA	AA	BB	BB	BB	AA	AA	BB	BB	BB	BB	AA	BB	AA	AA	-	AA	BB	BB	AA	AA	AA	BB	BB	BB	AA	AA
SNP-295817325_4A	4A	72.4698	4A.2	BB	AA	AA	BB	AA	AA	AA	AA	BB	AA	BB	AA	BB	BB	AA	AA	AA	AA	BB	AA	AA	BB	BB	BB	AA	AA	BB	BB	BB	BB	AA	BB	AA	AA	-	AA	BB	BB	AA	AA	AA	BB	BB	BB	AA	AA
SNP-296875589_4A	4A	72.4698	4A.2	BB	AA	AA	BB	AA	AA	AA	AA	BB	AA	BB	AA	BB	BB	AA	AA	AA	AA	BB	AA	AA	BB	BB	BB	AA	AA	BB	BB	BB	BB	AA	BB	AA	AA	-	AA	BB	BB	AA	AA	AA	BB	BB	BB	AA	AA
SNP-296875678_4A	4A	72.4698	4A.2	BB	AA	AA	BB	AA	AA	AA	AA	BB	AA	BB	AA	BB	BB	AA	AA	AA	AA	BB	AA	AA	BB	BB	BB	AA	AA	BB	BB	BB	BB	AA	BB	AA	AA	-	AA	BB	BB	AA	AA	AA	BB	BB	BB	AA	AA
SNP-297894629_4A	4A	73.0628	4A.2	BB	AA	AA	BB	AA	AA	AA	AA	BB	AA	BB	AA	BB	BB	AA	AA	AA	AA	BB	AA	AA	BB	BB	BB	AA	AA	BB	BB	BB	BB	AA	BB	AA	AA	-	AA	BB	BB	AA	AA	AA	BB	BB	BB	AA	AA
SNP-297905977_4A	4A	73.0628	4A.2	BB	AA	AA	BB	AA	AA	AA	AA	BB	AA	BB	AA	BB	BB	AA	AA	AA	AA	BB	AA	AA	BB	BB	BB	AA	AA	BB	BB	BB	BB	AA	BB	AA	AA	-	AA	BB	BB	AA	AA	AA	BB	BB	BB	AA	AA
SNP-298350775_4A	4A	73.0628	4A.2	BB	AA	AA	BB	AA	AA	AA	AA	BB	AA	BB	AA	BB	BB	AA	AA	AA	AA	BB	AA	AA	BB	BB	BB	AA	AA	BB	BB	BB	BB	AA	BB	AA	AA	BB	AA	BB	BB	AA	AA	AA	BB	BB	BB	AA	AA
SNP-298475049_4A	4A	73.0628	4A.2	BB	AA	AA	BB	AA	AA	AA	AA	BB	AA	BB	AA	BB	BB	AA	AA	AA	AA	BB	AA	AA	BB	BB	BB	AA	AA	BB	BB	-	BB	AA	BB	AA	AA	AA	AA	BB	BB	AA	AA	AA	BB	BB	BB	AA	AA
SNP-300862603_4A	4A	73.7646	4A.2	BB	AA	AA	BB	AA	AA	AA	AA	BB	AA	BB	AA	BB	BB	AA	AA	BB	AA	BB	AA	AA	BB	BB	BB	AA	AA	BB	BB	BB	BB	AA	BB	AA	AA	-	AA	BB	-	AA	AA	AA	BB	BB	BB	AA	AA
SNP-305322886_4A	4A	73.7646	4A.2	BB	AA	AA	BB	AA	AA	AA	AA	BB	AA	BB	AA	BB	BB	AA	AA	BB	AA	BB	AA	AA	BB	BB	BB	AA	AA	BB	BB	BB	BB	AA	BB	AA	AA	-	AA	BB	BB	-	AA	AA	BB	BB	BB	AA	AA
SNP-305445061_4A	4A	73.7646	4A.2	BB	AA	AA	BB	AA	AA	AA	AA	BB	AA	BB	AA	BB	BB	AA	AA	BB	AA	BB	AA	AA	BB	BB	BB	AA	AA	BB	BB	BB	BB	AA	BB	AA	AA	-	AA	BB	BB	-	AA	AA	BB	BB	BB	AA	AA
SNP-305473414_4A	4A	73.7646	4A.2	BB	AA	AA	BB	AA	AA	AA	AA	BB	AA	BB	AA	BB	BB	AA	AA	BB	AA	BB	AA	AA	BB	BB	BB	AA	AA	BB	BB	BB	BB	AA	BB	AA	AA	-	AA	BB	BB	-	AA	AA	BB	BB	BB	AA	AA
SNP-305554916_4A	4A	73.7646	4A.2	BB	AA	AA	BB	AA	AA	AA	AA	BB	AA	BB	AA	BB	BB	AA	AA	BB	AA	BB	AA	AA	BB	BB	BB	AA	AA	BB	BB	BB	BB	AA	BB	AA	AA	-	AA	BB	BB	AA	AA	AA	BB	BB	BB	AA	AA
SNP-307208999_4A	4A	73.7646	4A.2	BB	AA	AA	BB	AA	AA	AA	AA	BB	AA	BB	AA	BB	BB	AA	AA	BB	AA	BB	AA	AA	BB	BB	BB	AA	AA	BB	BB	BB	BB	AA	BB	AA	AA	-	AA	BB	BB	AA	AA	AA	BB	BB	BB	AA	AA
SNP-307307818_4A	4A	73.7646	4A.2	BB	AA	AA	BB	AA	AA	AA	AA	BB	AA	BB	AA	BB	BB	AA	AA	BB	AA	BB	AA	AA	BB	BB	BB	AA	AA	BB	BB	BB	BB	AA	BB	AA	AA	-	AA	BB	BB	AA	AA	AA	BB	BB	BB	AA	AA
SNP-307493910_4A	4A	73.7646	4A.2	BB	AA	AA	BB	AA	AA	AA	AA	BB	AA	BB	AA	BB	BB	AA	AA	BB	AA	BB	AA	AA	BB	BB	BB	AA	AA	BB	BB	BB	BB	AA	BB	AA	AA	-	AA	BB	BB	AA	AA	AA	BB	BB	BB	AA	AA
SNP-307493935_4A	4A	73.7646	4A.2	BB	AA	AA	BB	AA	AA	AA	AA	BB	AA	BB	AA	BB	BB	AA	AA	BB	AA	BB	AA	AA	BB	BB	BB	AA	AA	BB	BB	BB	BB	AA	BB	AA	AA	-	AA	BB	BB	AA	AA	AA	BB	BB	BB	AA	AA
SNP-310882237_4A	4A	73.7646	4A.2	BB	AA	AA	BB	AA	AA	AA	AA	BB	AA	BB	AA	BB	BB	AA	AA	BB	AA	BB	AA	AA	BB	BB	BB	AA	AA	BB	BB	BB	BB	AA	BB	AA	AA	-	-	BB	BB	AA	AA	AA	BB	BB	BB	AA	AA
SNP-311077094_4A	4A	73.7646	4A.2	BB	AA	AA	BB	AA	AA	AA	AA	BB	AA	BB	AA	BB	BB	AA	AA	BB	AA	BB	AA	AA	BB	BB	BB	AA	AA	BB	BB	BB	BB	AA	BB	AA	AA	-	-	BB	BB	AA	AA	AA	BB	BB	BB	AA	AA
SNP-311272712_4A	4A	73.7646	4A.2	BB	AA	AA	BB	AA	AA	AA	AA	BB	AA	BB	AA	BB	BB	AA	AA	BB	AA	BB	AA	AA	BB	BB	BB	AA	AA	BB	BB	BB	BB	AA	BB	AA	AA	-	-	BB	BB	AA	AA	AA	BB	BB	BB	AA	AA
SNP-311273823_4A	4A	73.7646	4A.2	BB	AA	AA	BB	AA	AA	AA	AA	BB	AA	BB	AA	BB	BB	AA	AA	BB	AA	BB	AA	AA	BB	BB	BB	AA	AA	BB	BB	-	BB	AA	BB	AA	AA	-	-	BB	BB	AA	AA	AA	BB	BB	BB	AA	AA
SNP-317552411_4A	4A	73.7646	4A.2	BB	AA	AA	BB	AA	AA	AA	AA	BB	AA	BB	AA	BB	BB	AA	AA	BB	AA	BB	AA	AA	BB	BB	BB	AA	AA	BB	BB	BB	BB	AA	BB	AA	AA	-	AA	BB	BB	AA	AA	AA	BB	BB	BB	AA	AA
SNP-318312355_4A	4A	73.7646	4A.2	BB	AA	AA	BB	AA	AA	AA	AA	BB	AA	BB	AA	BB	BB	AA	AA	BB	AA	BB	AA	AA	BB	BB	BB	AA	AA	BB	BB	BB	BB	AA	BB	AA	AA	-	AA	BB	BB	AA	AA	AA	BB	BB	BB	AA	AA
SNP-318427216_4A	4A	73.7646	4A.2	BB	AA	AA	BB	AA	AA	AA	AA	BB	AA	BB	AA	BB	BB	AA	AA	BB	AA	BB	AA	AA	BB	BB	BB	AA	AA	BB	BB	BB	BB	AA	BB	AA	AA	-	AA	BB	BB	AA	AA	AA	BB	BB	BB	AA	AA
SNP-318824661_4A	4A	73.7646	4A.2	BB	AA	AA	BB	AA	AA	AA	AA	BB	AA	BB	AA	BB	BB	AA	AA	BB	AA	BB	AA	AA	BB	BB	BB	AA	AA	BB	BB	BB	BB	AA	BB	AA	AA	-	AA	BB	BB	AA	AA	AA	BB	BB	BB	AA	AA
SNP-318824974_4A	4A	73.7646	4A.2	BB	AA	AA	BB	AA	AA	AA	AA	BB	AA	BB	AA	BB	BB	AA	AA	BB	AA	BB	AA	AA	BB	BB	BB	AA	AA	BB	BB	BB	BB	AA	BB	AA	AA	-	AA	BB	BB	AA	AA	AA	BB	BB	BB	AA	AA
SNP-319063158_4A	4A	73.7646	4A.2	BB	AA	AA	BB	AA	AA	AA	AA	BB	AA	BB	AA	BB	BB	AA	AA	BB	AA	BB	AA	AA	BB	BB	BB	AA	AA	BB	BB	BB	BB	AA	BB	AA	AA	-	AA	BB	BB	AA	AA	AA	BB	BB	BB	AA	AA
SNP-319067625_4A	4A	73.7646	4A.2	BB	AA	AA	BB	AA	AA	AA	AA	BB	AA	BB	AA	BB	BB	AA	AA	BB	AA	BB	AA	AA	BB	BB	BB	AA	AA	BB	BB	BB	BB	AA	BB	AA	-	-	AA	BB	BB	AA	AA	AA	BB	BB	BB	AA	AA
SNP-319070886_4A	4A	73.7646	4A.2	BB	AA	AA	BB	AA	AA	AA	AA	BB	AA	BB	AA	BB	BB	AA	AA	BB	AA	BB	AA	AA	BB	BB	BB	AA	AA	BB	BB	BB	BB	AA	BB	AA	-	-	AA	BB	BB	AA	AA	AA	BB	BB	BB	AA	AA
SNP-319797179_4A	4A	73.7646	4A.2	BB	AA	AA	BB	AA	AA	AA	AA	BB	AA	BB	AA	BB	BB	AA	AA	BB	AA	BB	AA	AA	BB	BB	BB	AA	AA	BB	BB	BB	BB	AA	BB	AA	-	-	AA	BB	BB	AA	AA	AA	BB	BB	BB	AA	AA
SNP-319816856_4A	4A	73.7646	4A.2	BB	AA	AA	BB	AA	AA	AA	AA	BB	AA	BB	AA	BB	BB	AA	AA	BB	AA	BB	AA	AA	BB	BB	BB	AA	AA	BB	BB	BB	BB	AA	BB	AA	-	-	AA	BB	BB	AA	AA	AA	BB	BB	BB	AA	AA
SNP-320204026_4A	4A	73.7646	4A.2	BB	AA	AA	BB	AA	AA	AA	AA	BB	AA	BB	AA	BB	BB	AA	AA	BB	AA	BB	AA	AA	BB	BB	BB	AA	AA	BB	BB	BB	BB	AA	BB	AA	-	-	AA	BB	BB	AA	AA	AA	BB	BB	BB	AA	AA
SNP-320204116_4A	4A	73.7646	4A.2	BB	AA	-	BB	AA	AA	AA	AA	BB	AA	BB	AA	BB	BB	AA	AA	BB	AA	BB	AA	AA	BB	BB	BB	AA	AA	BB	BB	BB	BB	AA	BB	AA	-	-	AA	BB	BB	AA	AA	AA	BB	BB	BB	AA	AA
SNP-320314700_4A	4A	73.7646	4A.2	BB	AA	-	BB	AA	AA	AA	AA	BB	AA	BB	AA	BB	BB	AA	AA	BB	AA	BB	AA	AA	BB	BB	BB	AA	AA	BB	BB	BB	BB	AA	BB	AA	-	-	AA	BB	BB	AA	AA	AA	BB	BB	BB	AA	AA
SNP-313962640_4A	4A	73.7646	4A.2	BB	AA	AA	BB	AA	AA	AA	AA	BB	AA	BB	AA	BB	BB	AA	AA	BB	AA	BB	AA	AA	BB	BB	BB	AA	AA	BB	BB	BB	BB	AA	BB	AA	AA	-	AA	BB	BB	-	AA	AA	BB	BB	BB	AA	AA
SNP-316183700_4A	4A	73.7646	4A.2	BB	AA	AA	BB	AA	AA	AA	AA	BB	AA	BB	AA	BB	BB	AA	AA	BB	AA	BB	AA	AA	BB	BB	BB	AA	AA	BB	BB	BB	BB	AA	BB	AA	AA	-	AA	BB	BB	-	AA	AA	BB	BB	BB	AA	AA
SNP-300610167_4A	4A	73.7646	4A.2	BB	-	AA	BB	AA	AA	AA	AA	BB	AA	BB	AA	BB	BB	AA	AA	BB	AA	BB	AA	AA	BB	BB	BB	AA	AA	BB	BB	-	BB	AA	BB	AA	AA	BB	AA	BB	-	AA	AA	AA	BB	BB	BB	AA	AA
SNP-322930588_4A	4A	74.5156	4A.2	BB	AA	BB	BB	AA	AA	AA	AA	BB	AA	BB	AA	BB	BB	AA	AA	BB	AA	BB	AA	AA	BB	BB	BB	AA	AA	BB	BB	BB	BB	AA	BB	AA	AA	-	AA	BB	BB	AA	AA	AA	BB	BB	BB	AA	AA
SNP-323383303_4A	4A	75.274	4A.2	BB	AA	BB	BB	AA	AA	AA	AA	BB	AA	BB	AA	BB	BB	AA	AA	BB	AA	BB	AA	AA	BB	BB	BB	AA	AA	BB	BB	BB	BB	AA	BB	AA	AA	-	AA	BB	BB	AA	AA	AA	BB	BB	BB	AA	AA
SNP-324067487_4A	4A	75.274	4A.2	BB	AA	BB	BB	AA	AA	AA	AA	BB	AA	BB	AA	BB	BB	AA	AA	BB	AA	BB	AA	AA	BB	BB	BB	AA	AA	BB	BB	BB	BB	AA	BB	AA	AA	-	AA	BB	BB	AA	AA	AA	BB	BB	BB	AA	AA
SNP-324083130_4A	4A	75.274	4A.2	BB	AA	BB	BB	AA	AA	AA	AA	BB	AA	BB	AA	BB	BB	AA	AA	BB	AA	BB	AA	AA	BB	BB	BB	AA	AA	BB	BB	BB	BB	AA	BB	AA	AA	-	AA	BB	BB	-	AA	AA	BB	BB	BB	AA	AA
SNP-324543690_4A	4A	75.274	4A.2	BB	-	BB	BB	AA	AA	AA	AA	BB	AA	BB	AA	BB	BB	AA	AA	BB	AA	BB	AA	AA	BB	BB	BB	AA	AA	BB	BB	BB	BB	AA	BB	AA	AA	BB	AA	BB	BB	-	AA	AA	BB	BB	BB	AA	AA
SNP-326238562_4A	4A	76.2569	4A.2	BB	BB	BB	BB	AA	AA	AA	AA	BB	AA	BB	AA	BB	BB	AA	AA	BB	AA	BB	AA	AA	BB	BB	BB	AA	AA	BB	BB	BB	BB	AA	BB	AA	AA	AA	AA	BB	BB	-	AA	AA	BB	BB	BB	AA	AA
SNP-324178882_4A	4A	76.2569	4A.2	BB	-	BB	BB	AA	AA	AA	AA	BB	AA	BB	AA	BB	BB	AA	AA	BB	AA	BB	AA	AA	BB	BB	BB	AA	AA	BB	BB	BB	BB	AA	BB	AA	AA	-	AA	BB	BB	-	AA	AA	BB	BB	BB	AA	AA
SNP-327097496_4A	4A	77.8199	4A.2	BB	AA	BB	BB	AA	AA	AA	AA	BB	AA	BB	AA	BB	BB	AA	AA	BB	AA	BB	AA	AA	AA	BB	BB	AA	AA	BB	BB	BB	BB	AA	BB	AA	-	-	AA	BB	BB	-	AA	AA	BB	BB	BB	AA	AA
SNP-327104007_4A	4A	77.8199	4A.2	BB	AA	BB	BB	AA	AA	AA	AA	BB	AA	BB	AA	BB	BB	AA	AA	BB	AA	BB	AA	AA	AA	BB	BB	AA	AA	BB	BB	BB	BB	AA	BB	AA	-	-	AA	BB	BB	AA	AA	AA	BB	BB	BB	AA	AA
SNP-327121825_4A	4A	77.8199	4A.2	BB	AA	BB	BB	AA	AA	AA	AA	BB	AA	BB	AA	BB	BB	AA	AA	BB	AA	BB	AA	AA	AA	BB	BB	AA	AA	BB	BB	BB	BB	AA	BB	AA	-	-	AA	BB	BB	AA	AA	AA	BB	BB	BB	AA	AA
SNP-327364979_4A	4A	77.8199	4A.2	BB	AA	BB	BB	AA	AA	AA	AA	BB	AA	BB	AA	BB	BB	AA	AA	BB	AA	BB	AA	AA	AA	BB	BB	AA	AA	BB	BB	BB	BB	AA	BB	AA	-	-	AA	BB	BB	AA	AA	AA	BB	BB	BB	AA	AA
SNP-327711045_4A	4A	77.8199	4A.2	BB	AA	BB	BB	AA	AA	AA	AA	BB	AA	BB	AA	BB	BB	AA	AA	BB	AA	BB	AA	AA	AA	BB	BB	AA	AA	BB	BB	BB	BB	AA	BB	AA	-	-	AA	BB	BB	AA	AA	AA	BB	BB	BB	AA	AA
SNP-301163233_4A	4A	80.5304	4A.2	BB	AA	AA	BB	AA	AA	AA	AA	BB	AA	BB	AA	BB	BB	AA	AA	BB	AA	BB	AA	AA	BB	BB	BB	BB	AA	BB	BB	BB	BB	AA	BB	AA	AA	-	AA	BB	-	AA	AA	AA	BB	BB	BB	AA	AA
SNP-301163235_4A	4A	80.5304	4A.2	BB	AA	AA	BB	AA	AA	AA	AA	BB	AA	BB	AA	BB	BB	AA	AA	BB	AA	BB	AA	AA	BB	BB	BB	BB	AA	BB	BB	BB	BB	AA	BB	AA	AA	-	AA	BB	-	AA	AA	AA	BB	BB	BB	AA	AA
SNP-301542809_4A	4A	80.5304	4A.2	BB	AA	AA	BB	AA	AA	AA	AA	BB	AA	BB	AA	BB	BB	AA	AA	BB	AA	BB	AA	AA	BB	BB	BB	BB	AA	BB	BB	BB	BB	AA	BB	AA	AA	-	AA	BB	-	AA	AA	AA	BB	BB	BB	AA	AA
SNP-302208349_4A	4A	80.5304	4A.2	BB	AA	AA	BB	AA	AA	AA	AA	BB	AA	BB	AA	BB	BB	AA	AA	BB	AA	BB	AA	AA	BB	BB	BB	BB	AA	BB	BB	BB	BB	AA	BB	AA	AA	-	AA	BB	-	AA	AA	AA	BB	BB	BB	AA	AA
SNP-302208449_4A	4A	80.5304	4A.2	BB	AA	AA	BB	AA	AA	AA	AA	BB	AA	BB	AA	BB	BB	AA	AA	BB	AA	BB	AA	AA	BB	BB	BB	BB	AA	BB	BB	BB	BB	AA	BB	AA	AA	-	AA	BB	-	AA	AA	AA	BB	BB	BB	AA	AA
SNP-303191082_4A	4A	80.5304	4A.2	BB	AA	AA	BB	AA	AA	AA	AA	BB	AA	BB	AA	BB	BB	AA	AA	BB	AA	BB	AA	AA	BB	BB	BB	BB	AA	BB	BB	BB	BB	AA	BB	AA	AA	-	AA	BB	BB	AA	AA	AA	BB	BB	BB	AA	AA
SNP-303332817_4A	4A	80.5304	4A.2	BB	AA	AA	BB	AA	AA	AA	AA	BB	AA	BB	AA	BB	BB	AA	AA	BB	AA	BB	AA	AA	BB	BB	BB	BB	AA	BB	BB	BB	BB	AA	BB	AA	AA	-	AA	BB	BB	AA	AA	AA	BB	BB	BB	AA	AA
SNP-304338935_4A	4A	80.5304	4A.2	BB	AA	AA	BB	AA	AA	AA	AA	BB	AA	BB	AA	BB	BB	AA	AA	BB	AA	BB	AA	AA	BB	BB	BB	BB	AA	BB	BB	BB	BB	AA	BB	AA	AA	-	AA	BB	BB	-	AA	AA	BB	BB	BB	AA	AA
SNP-316376953_4A	4A	80.5304	4A.2	BB	AA	AA	BB	AA	AA	AA	AA	BB	AA	BB	AA	BB	BB	AA	AA	BB	AA	BB	AA	AA	BB	BB	BB	BB	AA	BB	BB	BB	BB	AA	BB	AA	AA	-	AA	BB	BB	AA	AA	AA	BB	BB	BB	AA	AA
SNP-316378984_4A	4A	80.5304	4A.2	BB	AA	AA	BB	AA	AA	AA	AA	BB	AA	BB	AA	BB	BB	AA	AA	BB	AA	BB	AA	AA	BB	BB	BB	BB	AA	BB	BB	BB	BB	AA	BB	AA	AA	-	AA	BB	BB	AA	AA	AA	BB	BB	BB	AA	AA
SNP-316452482_4A	4A	80.5304	4A.2	BB	AA	AA	BB	AA	AA	AA	AA	BB	AA	BB	AA	BB	BB	AA	AA	BB	AA	BB	AA	AA	BB	BB	BB	BB	AA	BB	BB	BB	BB	AA	BB	AA	AA	-	AA	BB	BB	AA	AA	AA	BB	BB	BB	AA	AA
SNP-317438376_4A	4A	80.5304	4A.2	BB	AA	AA	BB	AA	AA	AA	AA	BB	AA	BB	AA	BB	BB	AA	AA	BB	AA	BB	AA	AA	BB	BB	BB	-	AA	BB	BB	BB	BB	AA	BB	AA	AA	-	AA	BB	BB	AA	AA	AA	BB	BB	BB	AA	AA
SNP-313324684_4A	4A	82.5466	4A.2	BB	AA	AA	BB	AA	AA	AA	AA	BB	AA	BB	AA	BB	BB	AA	AA	BB	AA	BB	BB	AA	BB	BB	BB	-	AA	BB	BB	AA	BB	AA	BB	AA	AA	-	-	BB	BB	AA	AA	AA	BB	BB	BB	AA	AA
SNP-313328600_4A	4A	82.5466	4A.2	BB	AA	AA	BB	AA	AA	AA	AA	BB	AA	BB	AA	BB	BB	AA	AA	BB	AA	BB	-	AA	BB	BB	BB	BB	AA	BB	BB	AA	BB	AA	BB	AA	AA	-	AA	BB	BB	AA	AA	AA	BB	BB	BB	AA	AA
SNP-298816068_4A	4A	85.3585	4A.2	BB	AA	AA	BB	AA	AA	AA	AA	BB	AA	BB	AA	BB	BB	AA	AA	BB	AA	BB	AA	AA	BB	BB	BB	AA	AA	BB	BB	AA	BB	AA	BB	AA	AA	AA	AA	BB	BB	AA	AA	AA	BB	BB	BB	AA	AA
SNP-299247397_4A	4A	85.3585	4A.2	BB	AA	AA	BB	AA	AA	AA	AA	BB	AA	BB	AA	BB	BB	AA	AA	BB	AA	BB	AA	AA	BB	BB	BB	AA	AA	BB	BB	AA	BB	AA	BB	AA	AA	AA	AA	BB	BB	AA	AA	AA	BB	BB	BB	AA	AA
SNP-299258248_4A	4A	85.3585	4A.2	BB	AA	AA	BB	AA	AA	AA	AA	BB	AA	BB	AA	BB	BB	AA	AA	BB	AA	BB	AA	AA	BB	BB	BB	AA	AA	BB	BB	AA	BB	AA	BB	AA	AA	AA	AA	BB	BB	AA	AA	AA	BB	BB	BB	AA	AA
SNP-299661152_4A	4A	85.3585	4A.2	BB	-	AA	BB	AA	AA	AA	AA	BB	AA	BB	AA	BB	BB	AA	AA	BB	AA	BB	AA	AA	BB	BB	BB	AA	AA	BB	BB	AA	BB	AA	BB	AA	AA	AA	AA	BB	-	AA	AA	AA	BB	BB	BB	AA	AA
SNP-352361337_4A	4A	104.094	4A.2	BB	AA	AA	BB	AA	AA	AA	AA	AA	AA	BB	AA	BB	AA	BB	AA	BB	AA	AA	AA	AA	BB	AA	BB	BB	AA	BB	BB	BB	BB	AA	BB	BB	BB	BB	BB	BB	BB	AA	AA	AA	AA	BB	BB	AA	BB
SNP-350765064_4A	4A	104.094	4A.2	BB	AA	AA	BB	AA	AA	AA	AA	AA	AA	BB	AA	BB	AA	BB	AA	BB	AA	AA	AA	AA	BB	AA	BB	BB	AA	BB	BB	BB	BB	AA	BB	BB	BB	BB	BB	BB	BB	AA	AA	AA	AA	BB	BB	AA	BB
SNP-351486359_4A	4A	104.094	4A.2	BB	AA	AA	BB	AA	AA	AA	AA	AA	AA	BB	AA	BB	AA	BB	AA	BB	AA	AA	AA	AA	BB	AA	BB	BB	AA	BB	BB	BB	BB	AA	BB	BB	BB	BB	BB	BB	BB	AA	AA	AA	AA	BB	BB	AA	BB
SNP-351977317_4A	4A	104.094	4A.2	BB	AA	AA	BB	AA	AA	AA	AA	AA	AA	BB	AA	BB	AA	BB	AA	BB	AA	AA	AA	AA	BB	AA	BB	BB	AA	BB	BB	BB	BB	AA	BB	BB	BB	BB	BB	BB	BB	AA	AA	AA	AA	BB	BB	AA	BB
SNP-352228668_4A	4A	104.094	4A.2	BB	AA	AA	BB	AA	AA	AA	AA	AA	AA	BB	AA	BB	AA	BB	AA	BB	AA	AA	AA	AA	BB	AA	BB	BB	AA	BB	BB	BB	BB	AA	BB	BB	BB	BB	BB	BB	BB	AA	AA	AA	AA	BB	BB	AA	BB
SNP-352318260_4A	4A	104.094	4A.2	BB	AA	AA	BB	AA	AA	AA	AA	AA	AA	BB	AA	BB	AA	BB	AA	BB	AA	AA	AA	AA	BB	AA	BB	BB	AA	BB	BB	BB	BB	AA	BB	BB	BB	BB	BB	BB	BB	AA	AA	AA	AA	BB	BB	AA	BB
SNP-352321004_4A	4A	104.094	4A.2	BB	AA	AA	BB	AA	AA	AA	AA	AA	AA	BB	AA	BB	AA	BB	AA	BB	AA	AA	AA	AA	BB	AA	BB	BB	AA	BB	BB	BB	BB	AA	BB	BB	BB	BB	BB	BB	BB	AA	AA	AA	AA	BB	BB	AA	BB
SNP-352354121_4A	4A	104.094	4A.2	BB	AA	AA	BB	AA	AA	AA	AA	AA	AA	BB	AA	BB	AA	BB	AA	BB	AA	AA	AA	AA	BB	AA	BB	BB	AA	BB	BB	BB	BB	AA	BB	BB	BB	BB	BB	BB	BB	AA	AA	AA	AA	BB	BB	AA	BB
SNP-352790358_4A	4A	105.225	4A.2	BB	AA	BB	BB	AA	AA	AA	AA	AA	AA	BB	AA	BB	AA	BB	AA	BB	AA	AA	AA	AA	BB	AA	BB	BB	AA	BB	BB	BB	BB	AA	BB	BB	BB	BB	BB	BB	BB	AA	AA	AA	AA	BB	BB	AA	BB
SNP-352837637_4A	4A	105.225	4A.2	BB	AA	BB	BB	AA	AA	AA	AA	AA	AA	BB	AA	BB	AA	BB	AA	BB	AA	AA	AA	AA	BB	AA	BB	BB	AA	BB	BB	BB	BB	AA	BB	BB	BB	BB	BB	BB	BB	AA	AA	AA	AA	BB	BB	AA	BB
SNP-352865499_4A	4A	105.225	4A.2	BB	AA	BB	BB	AA	AA	AA	AA	AA	AA	BB	AA	BB	AA	BB	AA	BB	AA	AA	AA	AA	BB	AA	BB	BB	AA	BB	BB	BB	BB	AA	BB	BB	BB	BB	BB	BB	BB	AA	AA	AA	AA	BB	BB	AA	BB
SNP-352925732_4A	4A	105.225	4A.2	BB	AA	BB	BB	AA	AA	AA	AA	AA	AA	BB	AA	BB	AA	BB	AA	BB	AA	AA	AA	AA	BB	AA	BB	BB	AA	BB	BB	BB	BB	AA	BB	BB	BB	BB	BB	BB	BB	AA	AA	AA	AA	BB	BB	AA	BB
SNP-353167819_4A	4A	105.225	4A.2	BB	AA	BB	BB	AA	AA	AA	AA	AA	AA	BB	AA	BB	AA	BB	AA	BB	AA	AA	AA	AA	BB	AA	BB	BB	AA	BB	BB	BB	BB	AA	BB	BB	BB	BB	BB	BB	BB	AA	AA	AA	AA	BB	BB	AA	BB
SNP-353404121_4A	4A	105.225	4A.2	BB	AA	BB	BB	AA	AA	AA	AA	AA	AA	BB	AA	BB	AA	BB	AA	BB	AA	AA	AA	AA	BB	AA	BB	BB	AA	BB	BB	BB	BB	AA	BB	BB	BB	BB	BB	BB	BB	AA	AA	AA	AA	BB	BB	AA	BB
SNP-353428424_4A	4A	105.225	4A.2	BB	AA	BB	BB	AA	AA	AA	AA	AA	AA	BB	AA	BB	AA	BB	AA	BB	AA	AA	AA	AA	BB	AA	BB	BB	AA	BB	BB	BB	BB	AA	BB	BB	BB	BB	BB	BB	BB	-	AA	AA	AA	BB	BB	AA	BB
SNP-353569821_4A	4A	105.225	4A.2	BB	AA	BB	BB	AA	AA	AA	AA	AA	AA	BB	AA	BB	AA	BB	AA	BB	AA	AA	AA	AA	BB	AA	BB	BB	AA	BB	BB	BB	BB	AA	BB	BB	BB	BB	BB	BB	BB	-	AA	AA	AA	BB	BB	AA	BB
SNP-353569969_4A	4A	105.225	4A.2	BB	AA	BB	BB	AA	AA	AA	AA	AA	AA	BB	AA	BB	AA	BB	AA	BB	AA	AA	AA	AA	BB	AA	BB	BB	AA	BB	BB	BB	BB	AA	BB	BB	BB	BB	BB	BB	BB	-	AA	AA	AA	BB	BB	AA	BB
SNP-353703178_4A	4A	105.225	4A.2	BB	AA	BB	BB	AA	AA	AA	AA	AA	AA	BB	AA	BB	AA	BB	AA	BB	AA	AA	AA	AA	BB	AA	BB	BB	AA	BB	BB	BB	BB	AA	BB	BB	BB	BB	BB	BB	BB	-	AA	AA	AA	BB	BB	AA	BB
SNP-353846085_4A	4A	105.225	4A.2	BB	AA	BB	BB	AA	AA	AA	AA	AA	AA	BB	AA	BB	AA	BB	AA	BB	AA	AA	AA	AA	BB	AA	BB	BB	AA	BB	BB	BB	BB	AA	BB	BB	BB	BB	BB	BB	BB	-	AA	AA	AA	BB	BB	AA	BB
SNP-354344901_4A	4A	105.225	4A.2	BB	AA	BB	BB	AA	AA	AA	AA	AA	AA	BB	AA	BB	AA	BB	AA	BB	AA	AA	AA	AA	BB	AA	BB	BB	AA	BB	BB	BB	BB	AA	BB	BB	BB	BB	BB	BB	BB	AA	AA	AA	AA	BB	BB	AA	BB
SNP-354349987_4A	4A	105.225	4A.2	BB	AA	BB	BB	AA	AA	AA	AA	AA	AA	BB	AA	BB	AA	BB	AA	BB	AA	AA	AA	AA	BB	AA	BB	BB	AA	BB	BB	BB	BB	AA	BB	BB	BB	BB	BB	BB	BB	AA	AA	AA	AA	BB	BB	AA	BB
SNP-354350037_4A	4A	105.225	4A.2	BB	AA	BB	BB	AA	AA	AA	AA	AA	AA	BB	AA	BB	AA	BB	AA	BB	AA	AA	AA	AA	BB	AA	BB	BB	AA	BB	BB	BB	BB	AA	BB	BB	BB	BB	BB	BB	BB	AA	AA	AA	AA	BB	BB	AA	BB
SNP-354486077_4A	4A	105.225	4A.2	BB	AA	BB	BB	AA	AA	AA	AA	AA	AA	BB	AA	BB	AA	BB	AA	BB	AA	AA	AA	AA	BB	AA	BB	BB	AA	BB	BB	BB	BB	AA	BB	BB	BB	BB	BB	BB	BB	AA	AA	AA	AA	BB	BB	AA	BB
SNP-354788533_4A	4A	105.785	4A.2	BB	AA	BB	BB	AA	AA	AA	AA	AA	AA	BB	AA	BB	AA	BB	AA	BB	AA	AA	AA	AA	BB	AA	BB	BB	AA	BB	BB	BB	BB	AA	BB	BB	BB	BB	BB	BB	BB	AA	AA	AA	AA	BB	BB	AA	BB
SNP-354794434_4A	4A	105.785	4A.2	BB	AA	BB	BB	AA	AA	AA	AA	AA	AA	BB	AA	BB	AA	BB	AA	BB	AA	AA	AA	AA	BB	AA	BB	BB	AA	BB	BB	BB	BB	AA	BB	BB	BB	BB	BB	BB	BB	AA	AA	AA	AA	BB	BB	AA	BB
SNP-354906589_4A	4A	105.785	4A.2	BB	AA	BB	BB	AA	AA	AA	AA	AA	AA	BB	AA	BB	AA	BB	AA	BB	AA	AA	AA	AA	BB	AA	BB	BB	AA	BB	BB	BB	BB	AA	BB	BB	BB	BB	BB	BB	BB	AA	AA	AA	AA	BB	BB	AA	BB
SNP-355128513_4A	4A	105.785	4A.2	BB	AA	BB	BB	AA	AA	AA	AA	AA	AA	BB	AA	BB	AA	BB	AA	BB	AA	AA	AA	AA	BB	AA	BB	BB	AA	BB	BB	BB	BB	AA	BB	BB	BB	BB	BB	BB	BB	AA	AA	AA	AA	BB	BB	AA	BB
SNP-355166194_4A	4A	105.785	4A.2	BB	AA	BB	BB	AA	AA	AA	AA	AA	AA	BB	AA	BB	AA	BB	AA	BB	AA	AA	AA	AA	BB	AA	BB	BB	AA	BB	BB	BB	BB	AA	BB	BB	BB	BB	BB	BB	BB	AA	AA	AA	AA	BB	BB	AA	BB
SNP-355868094_4A	4A	105.785	4A.2	BB	AA	BB	BB	AA	AA	AA	AA	AA	AA	BB	AA	BB	AA	BB	AA	BB	AA	AA	AA	AA	BB	AA	BB	BB	AA	BB	BB	BB	BB	AA	BB	BB	BB	BB	BB	BB	BB	AA	AA	AA	AA	BB	BB	AA	BB
SNP-356011411_4A	4A	105.785	4A.2	BB	AA	BB	BB	AA	AA	AA	AA	AA	AA	BB	AA	BB	AA	BB	AA	BB	AA	AA	AA	AA	BB	AA	BB	BB	AA	BB	BB	BB	BB	AA	BB	BB	BB	BB	BB	BB	BB	AA	AA	AA	AA	BB	BB	AA	BB
SNP-356096145_4A	4A	105.785	4A.2	BB	AA	BB	BB	AA	AA	AA	AA	AA	AA	BB	AA	BB	AA	BB	AA	BB	AA	AA	AA	AA	BB	AA	BB	BB	AA	BB	BB	BB	BB	AA	BB	BB	BB	BB	BB	BB	BB	AA	AA	AA	AA	BB	BB	AA	BB
SNP-356173749_4A	4A	105.785	4A.2	BB	AA	BB	BB	AA	AA	AA	AA	AA	AA	BB	AA	BB	AA	BB	AA	BB	AA	AA	AA	AA	BB	AA	BB	BB	AA	BB	BB	BB	BB	AA	BB	BB	BB	BB	BB	BB	BB	AA	AA	AA	AA	BB	BB	AA	BB
SNP-356294908_4A	4A	105.785	4A.2	BB	AA	BB	BB	AA	AA	AA	AA	AA	AA	BB	AA	BB	AA	BB	AA	BB	AA	AA	AA	AA	BB	AA	BB	BB	AA	BB	BB	BB	BB	AA	BB	BB	BB	-	BB	BB	BB	AA	AA	AA	AA	BB	BB	AA	BB
SNP-357222907_4A	4A	105.785	4A.2	BB	AA	BB	BB	AA	AA	AA	AA	AA	AA	BB	AA	BB	AA	BB	AA	BB	AA	AA	AA	AA	BB	AA	BB	BB	AA	BB	BB	BB	BB	AA	BB	BB	BB	-	BB	BB	BB	AA	AA	AA	AA	BB	BB	AA	BB
SNP-359760888_4A	4A	108.695	4A.2	BB	AA	BB	AA	BB	AA	AA	AA	AA	-	AA	AA	BB	AA	BB	AA	BB	AA	AA	AA	AA	BB	BB	BB	BB	AA	BB	BB	BB	BB	AA	AA	BB	BB	BB	BB	BB	BB	AA	AA	AA	AA	BB	BB	AA	BB
SNP-363659528_4A	4A	109.819	4A.2	BB	AA	BB	AA	BB	AA	AA	AA	AA	AA	AA	AA	BB	AA	BB	AA	BB	AA	AA	BB	AA	BB	BB	BB	BB	AA	BB	BB	BB	BB	AA	AA	BB	BB	BB	BB	BB	BB	AA	AA	AA	AA	BB	BB	AA	-
SNP-362766768_4A	4A	109.819	4A.2	BB	AA	BB	AA	BB	AA	AA	AA	AA	AA	AA	AA	BB	AA	BB	AA	BB	AA	AA	BB	AA	BB	BB	BB	BB	AA	BB	BB	BB	BB	AA	AA	BB	BB	BB	BB	BB	BB	AA	AA	AA	AA	BB	BB	AA	-
SNP-363659499_4A	4A	109.819	4A.2	BB	AA	BB	AA	BB	AA	AA	AA	AA	AA	AA	AA	BB	AA	BB	AA	BB	AA	AA	BB	AA	BB	BB	BB	BB	AA	BB	BB	BB	BB	AA	AA	BB	BB	BB	BB	BB	BB	AA	AA	AA	AA	BB	BB	AA	-
SNP-363659547_4A	4A	109.819	4A.2	BB	AA	BB	AA	BB	AA	AA	AA	AA	AA	AA	AA	BB	AA	BB	AA	BB	AA	AA	BB	AA	BB	BB	BB	BB	AA	BB	BB	BB	BB	AA	AA	BB	BB	BB	BB	BB	BB	AA	AA	AA	AA	BB	BB	AA	BB
SNP-362370319_4A	4A	110.375	4A.2	BB	AA	BB	AA	BB	AA	AA	AA	AA	AA	AA	AA	BB	AA	BB	AA	BB	AA	AA	BB	AA	BB	BB	BB	BB	AA	BB	BB	BB	BB	AA	AA	BB	BB	BB	BB	BB	BB	AA	AA	AA	AA	BB	BB	AA	BB
SNP-362370420_4A	4A	110.375	4A.2	BB	AA	BB	AA	BB	AA	AA	AA	AA	AA	AA	AA	BB	AA	BB	AA	BB	AA	AA	BB	AA	BB	BB	BB	BB	AA	BB	BB	BB	BB	AA	AA	BB	-	BB	BB	BB	BB	AA	AA	AA	AA	BB	BB	AA	BB
SNP-362427380_4A	4A	110.375	4A.2	BB	AA	BB	AA	BB	AA	AA	AA	AA	AA	AA	AA	BB	AA	BB	AA	BB	AA	AA	BB	AA	BB	BB	BB	BB	AA	BB	BB	BB	BB	AA	AA	BB	-	BB	BB	BB	BB	AA	AA	AA	AA	BB	BB	AA	-
SNP-362592302_4A	4A	110.375	4A.2	BB	AA	BB	AA	BB	AA	AA	AA	AA	AA	AA	AA	BB	AA	BB	AA	BB	AA	AA	BB	AA	BB	BB	BB	BB	AA	BB	BB	BB	BB	AA	AA	BB	-	BB	BB	BB	BB	AA	AA	AA	AA	BB	BB	AA	-
SNP-362592331_4A	4A	110.375	4A.2	BB	AA	BB	AA	BB	AA	AA	AA	AA	AA	AA	AA	BB	AA	BB	AA	BB	AA	AA	BB	AA	BB	BB	BB	BB	AA	BB	BB	BB	BB	AA	AA	BB	-	BB	BB	BB	BB	AA	AA	AA	AA	BB	BB	AA	-
SNP-362633225_4A	4A	110.375	4A.2	BB	AA	BB	AA	BB	AA	AA	AA	AA	AA	AA	AA	BB	AA	BB	AA	BB	AA	AA	BB	AA	BB	BB	BB	BB	AA	BB	BB	BB	BB	AA	AA	BB	BB	BB	BB	BB	BB	AA	AA	AA	AA	BB	BB	AA	-
SNP-362697899_4A	4A	110.375	4A.2	BB	AA	BB	AA	BB	AA	AA	AA	AA	AA	AA	AA	BB	AA	BB	AA	BB	AA	AA	BB	AA	BB	BB	BB	BB	AA	BB	BB	BB	BB	AA	AA	BB	BB	BB	BB	BB	BB	AA	AA	AA	AA	BB	BB	AA	-
SNP-363749600_4A	4A	110.375	4A.2	BB	AA	BB	AA	BB	AA	AA	AA	AA	AA	AA	AA	BB	AA	BB	AA	BB	AA	AA	BB	AA	BB	BB	BB	BB	AA	BB	BB	BB	BB	AA	AA	BB	BB	BB	BB	BB	BB	AA	AA	AA	AA	BB	BB	AA	BB
SNP-363749676_4A	4A	110.375	4A.2	BB	AA	BB	AA	BB	AA	AA	AA	AA	AA	AA	AA	BB	AA	BB	AA	BB	AA	AA	BB	AA	BB	BB	BB	BB	AA	BB	BB	BB	BB	AA	AA	BB	BB	BB	BB	BB	BB	AA	AA	AA	AA	BB	BB	AA	BB
SNP-364404023_4A	4A	110.375	4A.2	BB	AA	BB	AA	BB	AA	AA	AA	AA	AA	AA	AA	BB	AA	BB	AA	BB	AA	AA	BB	AA	BB	BB	BB	BB	AA	BB	BB	BB	BB	AA	AA	BB	BB	BB	BB	BB	BB	AA	AA	AA	AA	BB	BB	AA	BB
SNP-364644148_4A	4A	110.375	4A.2	BB	AA	BB	AA	BB	AA	AA	AA	AA	AA	AA	AA	BB	AA	BB	AA	BB	AA	AA	BB	AA	BB	BB	BB	BB	AA	BB	BB	BB	BB	AA	AA	BB	BB	BB	BB	BB	BB	AA	AA	AA	AA	BB	BB	AA	BB
SNP-365061368_4A	4A	110.375	4A.2	BB	AA	BB	AA	BB	AA	AA	AA	AA	AA	AA	AA	BB	AA	BB	AA	BB	AA	AA	BB	AA	BB	BB	BB	BB	AA	BB	BB	BB	BB	AA	AA	BB	BB	BB	BB	BB	BB	AA	AA	AA	AA	BB	BB	AA	BB
SNP-365454051_4A	4A	110.375	4A.2	BB	AA	BB	AA	BB	AA	AA	AA	AA	AA	AA	AA	BB	AA	BB	AA	BB	AA	AA	BB	AA	BB	BB	BB	BB	AA	BB	BB	BB	BB	AA	AA	BB	BB	BB	BB	BB	BB	AA	AA	AA	AA	BB	BB	AA	BB
SNP-359760900_4A	4A	110.375	4A.2	BB	AA	BB	AA	BB	AA	AA	AA	AA	AA	AA	AA	BB	AA	BB	AA	BB	AA	AA	-	AA	BB	BB	BB	BB	AA	BB	BB	BB	BB	AA	AA	BB	BB	BB	BB	BB	BB	AA	AA	AA	AA	BB	BB	AA	BB
SNP-366301080_4A	4A	110.947	4A.2	BB	AA	BB	AA	BB	AA	AA	AA	AA	AA	AA	AA	BB	AA	AA	AA	BB	AA	AA	BB	AA	BB	BB	BB	BB	AA	BB	BB	BB	BB	AA	AA	BB	BB	BB	BB	BB	BB	AA	AA	AA	AA	BB	BB	AA	BB
SNP-366421630_4A	4A	110.947	4A.2	BB	AA	BB	AA	BB	AA	AA	AA	AA	AA	AA	AA	BB	AA	AA	AA	BB	AA	AA	BB	AA	BB	BB	BB	BB	AA	BB	BB	BB	BB	AA	AA	BB	BB	BB	BB	BB	BB	AA	AA	AA	AA	BB	BB	AA	BB
SNP-366443405_4A	4A	110.947	4A.2	BB	AA	BB	AA	BB	AA	AA	AA	AA	AA	AA	AA	BB	AA	AA	AA	BB	AA	AA	BB	AA	BB	BB	BB	BB	AA	BB	BB	BB	BB	AA	AA	BB	BB	BB	BB	BB	BB	AA	AA	AA	-	BB	BB	AA	BB
SNP-366608338_4A	4A	110.947	4A.2	BB	AA	BB	AA	BB	AA	AA	AA	AA	AA	AA	AA	BB	AA	AA	AA	BB	AA	AA	BB	AA	BB	BB	BB	BB	AA	BB	BB	BB	BB	AA	AA	BB	BB	BB	BB	BB	BB	AA	AA	AA	-	BB	BB	AA	BB
SNP-366221404_4A	4A	110.947	4A.2	BB	AA	BB	AA	BB	AA	AA	AA	AA	AA	AA	AA	BB	AA	-	AA	BB	AA	AA	BB	AA	BB	BB	BB	BB	AA	BB	BB	BB	BB	AA	AA	BB	BB	BB	BB	BB	BB	AA	AA	AA	AA	BB	BB	AA	BB
SNP-369352057_4A	4A	112.635	4A.2	BB	AA	BB	AA	BB	BB	AA	AA	AA	AA	AA	AA	BB	AA	AA	AA	BB	AA	AA	AA	AA	BB	BB	BB	BB	AA	BB	BB	BB	BB	AA	AA	BB	BB	BB	BB	BB	BB	AA	AA	AA	-	BB	BB	AA	BB
SNP-369656111_4A	4A	112.635	4A.2	BB	AA	BB	AA	BB	BB	AA	AA	AA	AA	AA	AA	BB	AA	AA	AA	BB	AA	AA	AA	AA	BB	BB	BB	BB	AA	BB	BB	BB	BB	AA	AA	BB	-	BB	BB	BB	BB	AA	AA	AA	AA	BB	BB	AA	BB
SNP-371350942_4A	4A	113.19	4A.2	BB	AA	BB	AA	BB	BB	AA	AA	AA	AA	AA	AA	BB	AA	AA	AA	BB	AA	AA	AA	AA	BB	BB	BB	BB	AA	BB	BB	BB	BB	AA	AA	BB	-	BB	BB	BB	BB	AA	AA	AA	AA	BB	BB	AA	BB
SNP-372070443_4A	4A	113.19	4A.2	BB	AA	BB	AA	BB	BB	AA	AA	AA	AA	AA	AA	BB	AA	AA	AA	BB	AA	AA	AA	AA	BB	BB	BB	BB	AA	BB	BB	BB	BB	AA	AA	BB	-	-	BB	BB	BB	AA	AA	AA	AA	BB	BB	AA	BB
SNP-374435522_4A	4A	113.747	4A.2	BB	AA	BB	AA	BB	BB	AA	AA	AA	AA	AA	AA	BB	AA	AA	AA	BB	AA	AA	AA	AA	BB	BB	BB	BB	AA	BB	BB	BB	BB	AA	AA	BB	BB	-	BB	BB	BB	AA	AA	AA	AA	BB	BB	AA	BB
SNP-372130213_4A	4A	113.747	4A.2	BB	AA	BB	AA	BB	BB	AA	AA	AA	AA	AA	AA	BB	AA	AA	AA	BB	AA	AA	AA	AA	BB	BB	BB	BB	AA	BB	BB	BB	BB	AA	AA	BB	-	-	BB	BB	BB	AA	AA	AA	AA	BB	BB	AA	BB
SNP-407310354_4A	4A	128.17	4A.2	BB	AA	BB	AA	BB	BB	AA	BB	AA	BB	AA	AA	BB	AA	BB	AA	BB	AA	AA	AA	AA	BB	BB	BB	AA	BB	BB	BB	BB	BB	AA	AA	BB	AA	AA	BB	BB	BB	-	BB	AA	AA	AA	BB	AA	BB
SNP-407421513_4A	4A	128.17	4A.2	BB	AA	BB	AA	BB	BB	AA	BB	AA	BB	AA	AA	BB	AA	BB	AA	BB	AA	AA	AA	AA	BB	BB	BB	AA	BB	BB	BB	BB	BB	AA	AA	BB	AA	AA	BB	BB	BB	-	BB	AA	AA	AA	BB	AA	BB
SNP-407422541_4A	4A	128.17	4A.2	BB	AA	BB	AA	BB	BB	AA	BB	AA	BB	AA	AA	BB	AA	BB	AA	BB	AA	AA	AA	AA	BB	BB	BB	AA	BB	BB	BB	BB	BB	AA	AA	BB	AA	AA	BB	BB	BB	-	BB	AA	AA	AA	BB	AA	BB
SNP-407823309_4A	4A	128.17	4A.2	BB	AA	BB	AA	BB	BB	AA	BB	AA	BB	AA	AA	BB	AA	BB	AA	BB	AA	AA	AA	AA	BB	BB	BB	AA	BB	BB	BB	BB	BB	AA	AA	BB	AA	AA	BB	BB	BB	-	BB	AA	AA	AA	BB	AA	BB
SNP-408404449_4A	4A	131.098	4A.2	BB	BB	BB	AA	BB	BB	AA	BB	AA	BB	AA	AA	BB	AA	BB	AA	BB	AA	AA	AA	AA	BB	BB	BB	-	BB	BB	BB	BB	BB	AA	AA	BB	BB	AA	BB	BB	BB	-	BB	AA	AA	AA	AA	AA	AA
SNP-408708173_4A	4A	131.098	4A.2	BB	BB	BB	AA	BB	BB	AA	BB	AA	BB	AA	AA	BB	AA	BB	AA	BB	AA	AA	AA	AA	BB	BB	BB	BB	BB	BB	BB	BB	BB	AA	AA	BB	BB	AA	BB	BB	BB	-	BB	AA	AA	AA	AA	AA	AA
SNP-408960471_4A	4A	131.848	4A.2	BB	BB	BB	AA	BB	BB	AA	BB	AA	BB	AA	AA	BB	AA	BB	AA	BB	AA	AA	AA	AA	BB	BB	BB	BB	BB	BB	BB	BB	BB	AA	AA	BB	BB	AA	BB	BB	BB	-	BB	BB	AA	AA	AA	AA	AA
SNP-408708511_4A	4A	131.848	4A.2	BB	BB	BB	AA	BB	BB	AA	BB	AA	BB	AA	AA	BB	AA	BB	AA	BB	AA	AA	AA	AA	BB	BB	BB	BB	BB	BB	BB	BB	BB	AA	AA	BB	BB	AA	BB	BB	BB	-	BB	-	AA	AA	AA	AA	AA
SNP-412439696_4A	4A	134.977	4A.2	BB	BB	BB	AA	BB	BB	AA	BB	AA	BB	AA	AA	BB	BB	BB	AA	BB	AA	AA	AA	AA	BB	BB	BB	BB	BB	BB	BB	BB	BB	AA	AA	BB	-	BB	BB	BB	BB	AA	BB	BB	AA	AA	BB	-	AA
SNP-412490592_4A	4A	134.977	4A.2	BB	BB	BB	AA	BB	BB	AA	BB	AA	BB	AA	AA	BB	BB	BB	AA	BB	AA	AA	AA	AA	BB	BB	BB	BB	BB	BB	BB	BB	BB	AA	AA	BB	-	BB	BB	BB	BB	AA	BB	BB	AA	AA	BB	-	AA
SNP-412545643_4A	4A	134.977	4A.2	BB	BB	BB	AA	BB	BB	AA	BB	AA	BB	AA	AA	BB	BB	BB	AA	BB	AA	AA	AA	AA	BB	BB	BB	BB	BB	BB	BB	BB	BB	AA	AA	BB	-	BB	BB	BB	BB	AA	BB	BB	AA	AA	BB	-	AA
SNP-413624778_4A	4A	134.977	4A.2	BB	BB	BB	AA	BB	BB	AA	BB	AA	BB	AA	AA	BB	BB	BB	AA	BB	AA	AA	AA	AA	BB	BB	BB	-	BB	BB	BB	BB	BB	AA	AA	BB	BB	BB	BB	BB	BB	AA	BB	BB	AA	AA	BB	BB	AA
SNP-412428121_4A	4A	134.977	4A.2	BB	BB	BB	AA	BB	BB	AA	BB	AA	BB	AA	AA	BB	BB	BB	AA	BB	AA	AA	AA	AA	BB	BB	BB	BB	BB	BB	BB	BB	BB	AA	AA	BB	-	BB	BB	BB	BB	-	BB	BB	AA	AA	BB	-	AA
SNP-412292833_4A	4A	134.977	4A.2	BB	BB	BB	AA	BB	BB	AA	BB	AA	BB	AA	AA	BB	BB	BB	AA	BB	AA	AA	AA	AA	BB	BB	BB	BB	BB	BB	BB	BB	BB	AA	AA	BB	-	BB	BB	BB	BB	-	BB	BB	AA	AA	BB	BB	AA
SNP-412298352_4A	4A	134.977	4A.2	BB	BB	BB	AA	BB	BB	AA	BB	AA	BB	AA	AA	BB	BB	BB	AA	BB	AA	AA	AA	AA	BB	BB	BB	BB	BB	BB	BB	BB	BB	AA	AA	BB	-	BB	BB	BB	BB	-	BB	BB	AA	AA	BB	BB	AA
SNP-415016151_4A	4A	137.28	4A.2	BB	BB	BB	AA	BB	BB	AA	BB	AA	BB	AA	AA	BB	BB	BB	AA	BB	AA	AA	AA	AA	BB	BB	BB	AA	BB	BB	BB	BB	BB	AA	AA	BB	AA	BB	BB	BB	BB	AA	BB	BB	AA	AA	BB	BB	AA
SNP-415077223_4A	4A	137.28	4A.2	BB	BB	BB	AA	BB	BB	AA	BB	AA	BB	AA	AA	BB	BB	BB	AA	BB	AA	AA	AA	AA	BB	BB	BB	AA	BB	BB	BB	BB	BB	AA	AA	BB	AA	BB	BB	BB	BB	AA	BB	BB	AA	AA	BB	BB	AA
SNP-416544536_4A	4A	138.496	4A.2	BB	BB	BB	AA	BB	BB	AA	BB	AA	BB	AA	AA	BB	BB	BB	AA	BB	AA	AA	AA	AA	BB	BB	BB	AA	BB	BB	BB	BB	BB	AA	AA	BB	AA	BB	BB	BB	BB	AA	BB	BB	AA	AA	BB	BB	AA
SNP-416807997_4A	4A	138.496	4A.2	BB	BB	BB	AA	BB	BB	AA	BB	AA	BB	AA	AA	BB	BB	BB	AA	BB	AA	AA	AA	AA	BB	BB	BB	AA	BB	BB	BB	BB	BB	AA	AA	BB	AA	-	BB	BB	BB	AA	BB	BB	AA	AA	BB	BB	AA
SNP-416905480_4A	4A	138.496	4A.2	BB	BB	BB	AA	BB	BB	AA	BB	AA	BB	AA	AA	BB	BB	BB	AA	BB	AA	AA	AA	AA	BB	BB	BB	AA	BB	BB	BB	BB	BB	AA	AA	BB	AA	-	BB	BB	BB	AA	BB	BB	AA	AA	BB	BB	AA
SNP-416924262_4A	4A	138.496	4A.2	BB	BB	BB	AA	BB	BB	AA	BB	AA	BB	AA	AA	BB	BB	BB	AA	BB	AA	AA	AA	AA	BB	BB	BB	AA	BB	BB	BB	BB	BB	AA	AA	BB	AA	-	BB	BB	BB	AA	BB	BB	AA	AA	BB	BB	AA
SNP-427740648_4A	4A	138.496	4A.2	BB	BB	BB	AA	BB	BB	AA	BB	AA	BB	AA	AA	BB	BB	BB	AA	BB	AA	AA	AA	AA	BB	BB	BB	AA	BB	BB	BB	BB	BB	AA	AA	BB	AA	BB	BB	BB	BB	AA	BB	BB	AA	AA	BB	BB	AA
SNP-427225344_4A	4A	138.496	4A.2	BB	BB	BB	AA	BB	BB	AA	BB	AA	BB	AA	AA	BB	BB	BB	AA	BB	AA	AA	AA	AA	BB	BB	BB	-	BB	BB	BB	BB	BB	AA	AA	BB	AA	BB	BB	BB	BB	AA	BB	BB	AA	AA	BB	BB	AA
SNP-427225361_4A	4A	138.496	4A.2	BB	BB	BB	AA	BB	BB	AA	BB	AA	BB	AA	AA	BB	BB	BB	AA	BB	AA	AA	AA	AA	BB	BB	BB	-	BB	BB	BB	BB	BB	AA	AA	BB	AA	BB	BB	BB	BB	AA	BB	BB	AA	AA	BB	BB	AA
SNP-418208940_4A	4A	139.765	4A.2	BB	BB	BB	AA	BB	BB	AA	BB	AA	BB	AA	AA	BB	BB	BB	AA	BB	AA	AA	AA	AA	BB	BB	BB	BB	BB	BB	BB	BB	BB	AA	AA	BB	BB	-	BB	BB	BB	AA	BB	BB	AA	AA	BB	BB	AA
SNP-418287821_4A	4A	139.765	4A.2	BB	BB	BB	AA	BB	BB	AA	BB	AA	BB	AA	AA	BB	BB	BB	AA	BB	AA	AA	AA	AA	BB	BB	BB	BB	BB	BB	BB	BB	BB	AA	AA	BB	BB	-	BB	BB	BB	AA	BB	BB	AA	AA	BB	BB	AA
SNP-418623782_4A	4A	139.765	4A.2	BB	BB	BB	AA	BB	BB	AA	BB	AA	BB	AA	AA	BB	BB	BB	AA	BB	AA	AA	AA	AA	BB	BB	BB	BB	BB	BB	BB	BB	BB	AA	AA	BB	BB	-	BB	BB	BB	AA	BB	BB	AA	AA	BB	BB	AA
SNP-418769489_4A	4A	139.765	4A.2	BB	BB	BB	AA	BB	BB	AA	BB	AA	BB	AA	AA	BB	BB	BB	AA	BB	AA	AA	AA	AA	BB	BB	BB	BB	BB	BB	BB	BB	BB	AA	AA	BB	BB	-	BB	BB	BB	AA	BB	BB	AA	AA	BB	BB	AA
SNP-419237976_4A	4A	139.765	4A.2	BB	BB	BB	AA	BB	BB	AA	BB	AA	BB	AA	AA	BB	BB	BB	AA	BB	AA	AA	AA	AA	BB	BB	BB	BB	BB	BB	BB	BB	BB	AA	AA	BB	BB	-	BB	BB	BB	AA	BB	BB	AA	AA	BB	BB	AA
SNP-419512292_4A	4A	139.765	4A.2	BB	BB	BB	AA	BB	BB	AA	BB	AA	BB	AA	AA	BB	BB	BB	AA	BB	AA	AA	AA	AA	BB	BB	BB	BB	BB	BB	BB	BB	BB	AA	AA	BB	BB	BB	BB	BB	BB	AA	BB	BB	AA	AA	BB	BB	AA
SNP-419618767_4A	4A	139.765	4A.2	BB	BB	BB	AA	BB	BB	AA	BB	AA	BB	AA	AA	BB	BB	BB	AA	BB	AA	AA	AA	AA	BB	BB	BB	BB	BB	BB	BB	BB	BB	AA	AA	BB	BB	BB	BB	BB	BB	AA	BB	BB	AA	AA	BB	BB	AA
SNP-419619772_4A	4A	139.765	4A.2	BB	BB	BB	AA	BB	BB	AA	BB	AA	BB	AA	AA	BB	BB	BB	AA	BB	AA	AA	AA	AA	BB	BB	BB	BB	BB	BB	BB	BB	BB	AA	AA	BB	BB	BB	BB	BB	BB	AA	BB	BB	AA	AA	BB	BB	AA
SNP-419729433_4A	4A	139.765	4A.2	BB	BB	BB	AA	BB	BB	AA	BB	AA	BB	AA	AA	BB	BB	BB	AA	BB	AA	AA	AA	AA	BB	BB	BB	BB	BB	BB	BB	BB	BB	AA	AA	BB	BB	BB	BB	BB	BB	AA	BB	BB	AA	AA	BB	BB	AA
SNP-420513520_4A	4A	139.765	4A.2	BB	BB	BB	AA	BB	BB	AA	BB	AA	BB	AA	AA	BB	BB	BB	AA	BB	AA	AA	AA	AA	BB	BB	BB	BB	BB	BB	BB	BB	BB	AA	AA	BB	BB	BB	BB	BB	BB	AA	BB	BB	AA	AA	BB	BB	AA
SNP-420542286_4A	4A	139.765	4A.2	BB	BB	BB	AA	BB	BB	AA	BB	AA	BB	AA	AA	BB	BB	BB	AA	BB	AA	AA	AA	AA	BB	BB	BB	BB	BB	BB	BB	BB	BB	AA	AA	BB	BB	BB	BB	BB	BB	AA	BB	BB	AA	AA	BB	BB	AA
SNP-420550060_4A	4A	139.765	4A.2	BB	BB	BB	AA	BB	BB	AA	BB	AA	BB	AA	AA	BB	BB	BB	AA	BB	AA	AA	AA	AA	BB	BB	BB	BB	BB	BB	BB	BB	BB	AA	AA	BB	BB	BB	BB	BB	BB	AA	BB	BB	AA	AA	BB	BB	AA
SNP-421019098_4A	4A	139.765	4A.2	BB	BB	BB	AA	BB	BB	AA	BB	AA	BB	AA	AA	BB	BB	BB	AA	BB	AA	AA	AA	AA	BB	BB	BB	BB	BB	BB	BB	BB	BB	AA	AA	BB	BB	BB	BB	BB	BB	AA	BB	BB	AA	AA	BB	BB	AA
SNP-421176389_4A	4A	139.765	4A.2	BB	BB	BB	AA	BB	BB	AA	BB	AA	BB	AA	AA	BB	BB	BB	AA	BB	AA	AA	AA	AA	BB	BB	BB	BB	BB	BB	BB	BB	BB	AA	AA	BB	BB	BB	BB	BB	BB	AA	BB	BB	AA	AA	BB	BB	AA
SNP-421292947_4A	4A	139.765	4A.2	BB	BB	BB	AA	BB	BB	AA	BB	AA	BB	AA	AA	BB	BB	BB	AA	BB	AA	AA	AA	AA	BB	BB	BB	BB	BB	BB	BB	BB	BB	AA	AA	BB	BB	BB	BB	BB	BB	AA	BB	BB	AA	AA	BB	BB	AA
SNP-421698099_4A	4A	139.765	4A.2	BB	BB	BB	AA	BB	BB	AA	BB	AA	BB	AA	AA	BB	BB	BB	AA	BB	AA	AA	AA	AA	BB	BB	BB	BB	BB	BB	BB	BB	BB	AA	AA	BB	BB	BB	BB	BB	BB	AA	BB	BB	AA	AA	BB	BB	AA
SNP-421703118_4A	4A	139.765	4A.2	BB	BB	BB	AA	BB	BB	AA	BB	AA	BB	AA	AA	BB	BB	BB	AA	BB	AA	AA	AA	AA	BB	BB	BB	BB	BB	BB	BB	BB	BB	AA	AA	BB	BB	BB	BB	BB	BB	AA	BB	BB	AA	AA	BB	BB	AA
SNP-421781473_4A	4A	139.765	4A.2	BB	BB	BB	AA	BB	BB	AA	BB	AA	BB	AA	AA	BB	BB	BB	AA	BB	AA	AA	AA	AA	BB	BB	BB	BB	BB	BB	BB	BB	BB	AA	AA	BB	BB	BB	BB	BB	BB	AA	BB	BB	AA	AA	BB	BB	AA
SNP-423127448_4A	4A	139.765	4A.2	BB	BB	BB	AA	BB	BB	AA	BB	AA	BB	AA	AA	BB	BB	BB	AA	BB	AA	AA	AA	AA	BB	BB	BB	BB	BB	BB	BB	BB	BB	AA	AA	BB	BB	BB	BB	BB	BB	AA	BB	BB	AA	AA	BB	BB	AA
SNP-425815124_4A	4A	139.765	4A.2	BB	BB	BB	AA	BB	BB	AA	BB	AA	BB	AA	AA	BB	BB	BB	AA	BB	AA	AA	AA	AA	BB	BB	BB	BB	BB	BB	BB	BB	BB	AA	AA	BB	BB	BB	BB	BB	BB	AA	BB	BB	AA	AA	BB	BB	AA
SNP-425970565_4A	4A	139.765	4A.2	BB	BB	BB	AA	BB	BB	AA	BB	AA	BB	AA	AA	BB	BB	BB	AA	BB	AA	AA	AA	AA	BB	BB	BB	BB	BB	BB	BB	BB	BB	AA	AA	BB	BB	BB	BB	BB	BB	AA	BB	BB	AA	AA	BB	BB	AA
SNP-425970605_4A	4A	139.765	4A.2	BB	BB	BB	AA	BB	BB	AA	BB	AA	BB	AA	AA	BB	BB	BB	AA	BB	AA	AA	AA	AA	BB	BB	BB	BB	BB	BB	BB	BB	BB	AA	AA	BB	BB	BB	BB	BB	BB	AA	BB	BB	AA	AA	BB	BB	AA
SNP-426152718_4A	4A	139.765	4A.2	BB	BB	BB	AA	BB	BB	AA	BB	AA	BB	AA	AA	BB	BB	BB	AA	BB	AA	AA	AA	AA	BB	BB	BB	BB	BB	BB	BB	BB	BB	AA	AA	BB	BB	BB	BB	BB	BB	AA	BB	BB	AA	AA	BB	BB	AA
SNP-426193303_4A	4A	139.765	4A.2	BB	BB	BB	AA	BB	BB	AA	BB	AA	BB	AA	AA	BB	BB	BB	AA	BB	AA	AA	AA	AA	BB	BB	BB	BB	BB	BB	BB	BB	BB	AA	AA	BB	BB	BB	BB	BB	BB	AA	BB	BB	AA	AA	BB	BB	AA
SNP-426193308_4A	4A	139.765	4A.2	BB	BB	BB	AA	BB	BB	AA	BB	AA	BB	AA	AA	BB	BB	BB	AA	BB	AA	AA	AA	AA	BB	BB	BB	BB	BB	BB	BB	BB	BB	AA	AA	BB	BB	BB	BB	BB	BB	AA	BB	BB	AA	AA	BB	BB	AA
SNP-426392094_4A	4A	139.765	4A.2	BB	BB	BB	AA	BB	BB	AA	BB	AA	BB	AA	AA	BB	BB	BB	AA	BB	AA	AA	AA	AA	BB	BB	BB	BB	BB	BB	BB	BB	BB	AA	AA	BB	BB	BB	BB	BB	BB	AA	BB	BB	AA	AA	BB	BB	AA
SNP-426472969_4A	4A	139.765	4A.2	BB	BB	BB	AA	BB	BB	AA	BB	AA	BB	AA	AA	BB	BB	BB	AA	BB	AA	AA	AA	AA	BB	BB	BB	BB	BB	BB	BB	BB	BB	AA	AA	BB	BB	BB	BB	BB	BB	AA	BB	BB	AA	AA	BB	BB	AA
SNP-426663299_4A	4A	139.765	4A.2	BB	BB	BB	AA	BB	BB	AA	BB	AA	BB	AA	AA	BB	BB	BB	AA	BB	AA	AA	AA	AA	BB	BB	BB	BB	BB	BB	BB	BB	BB	AA	AA	BB	BB	BB	BB	BB	BB	AA	BB	BB	AA	AA	BB	BB	AA
SNP-422104006_4D	4A	139.765	4A.2	BB	BB	BB	AA	BB	BB	AA	BB	AA	BB	AA	AA	BB	BB	BB	AA	BB	AA	AA	AA	AA	BB	BB	BB	BB	BB	BB	BB	BB	BB	AA	AA	BB	BB	BB	BB	BB	BB	AA	BB	BB	AA	AA	BB	BB	AA
SNP-422107859_4D	4A	139.765	4A.2	BB	BB	BB	AA	BB	BB	AA	BB	AA	BB	AA	AA	BB	BB	BB	AA	BB	AA	AA	AA	AA	BB	BB	BB	BB	BB	BB	BB	BB	BB	AA	AA	BB	BB	BB	BB	BB	BB	AA	BB	BB	AA	AA	BB	BB	AA
SNP-423380072_4D	4A	139.765	4A.2	BB	BB	BB	AA	BB	BB	AA	BB	AA	BB	AA	AA	BB	BB	BB	AA	BB	AA	AA	AA	AA	BB	BB	BB	BB	BB	BB	BB	BB	BB	AA	AA	BB	BB	BB	BB	BB	BB	AA	BB	BB	AA	AA	BB	BB	AA
SNP-423380098_4D	4A	139.765	4A.2	BB	BB	BB	AA	BB	BB	AA	BB	AA	BB	AA	AA	BB	BB	BB	AA	BB	AA	AA	AA	AA	BB	BB	BB	BB	BB	BB	BB	BB	BB	AA	AA	BB	BB	BB	BB	BB	BB	-	BB	BB	AA	AA	BB	BB	AA
SNP-420555376_4A	4A	140.429	4A.2	BB	BB	BB	AA	BB	BB	AA	BB	AA	BB	AA	AA	BB	BB	BB	AA	BB	AA	AA	AA	AA	BB	BB	BB	BB	BB	BB	BB	BB	BB	AA	AA	BB	AA	BB	BB	BB	BB	AA	BB	BB	AA	AA	BB	BB	AA
SNP-420602198_4A	4A	140.429	4A.2	BB	BB	BB	AA	BB	BB	AA	BB	AA	BB	AA	AA	BB	BB	BB	AA	BB	AA	AA	AA	AA	BB	BB	BB	BB	BB	BB	BB	BB	BB	AA	AA	BB	-	BB	BB	BB	BB	AA	BB	BB	AA	AA	BB	BB	AA
SNP-420760877_4A	4A	140.429	4A.2	BB	BB	BB	AA	BB	BB	AA	BB	AA	BB	AA	AA	BB	BB	BB	AA	BB	AA	AA	AA	AA	BB	BB	BB	BB	BB	BB	BB	BB	BB	AA	AA	BB	-	BB	BB	BB	BB	AA	BB	BB	AA	AA	BB	BB	AA
SNP-420973700_4A	4A	140.429	4A.2	BB	BB	BB	AA	BB	BB	AA	BB	AA	BB	AA	AA	BB	BB	BB	AA	BB	AA	AA	AA	AA	BB	BB	BB	BB	BB	BB	BB	BB	BB	AA	AA	BB	-	BB	BB	BB	BB	AA	BB	BB	AA	AA	BB	BB	AA
SNP-428326572_4A	4A	142.134	4A.2	BB	BB	BB	BB	BB	BB	AA	BB	AA	BB	AA	AA	BB	BB	BB	AA	BB	AA	AA	AA	AA	BB	BB	BB	AA	BB	BB	BB	BB	BB	AA	BB	BB	AA	BB	BB	BB	BB	AA	BB	BB	AA	AA	BB	BB	AA
SNP-428330190_4A	4A	142.134	4A.2	BB	BB	BB	BB	BB	BB	AA	BB	AA	BB	AA	AA	BB	BB	BB	AA	BB	AA	AA	AA	AA	BB	BB	BB	AA	BB	BB	BB	BB	BB	AA	BB	BB	AA	BB	BB	BB	BB	AA	BB	BB	AA	AA	BB	BB	AA
SNP-428330273_4A	4A	142.134	4A.2	BB	BB	BB	BB	BB	BB	AA	BB	AA	BB	AA	AA	BB	BB	BB	AA	BB	AA	AA	AA	AA	BB	BB	BB	AA	BB	BB	BB	BB	BB	AA	BB	BB	AA	BB	BB	BB	BB	AA	BB	BB	AA	AA	BB	BB	AA
SNP-428896343_4A	4A	142.134	4A.2	BB	BB	BB	BB	BB	BB	AA	BB	AA	BB	AA	AA	BB	BB	BB	AA	BB	AA	AA	AA	AA	BB	BB	BB	AA	BB	BB	BB	BB	BB	AA	BB	BB	AA	BB	BB	BB	BB	AA	BB	BB	AA	AA	BB	BB	AA
SNP-429655314_4A	4A	143.843	4A.2	BB	BB	BB	BB	BB	-	AA	BB	AA	BB	BB	AA	BB	BB	BB	AA	BB	AA	AA	AA	AA	BB	BB	BB	AA	BB	BB	BB	BB	BB	AA	BB	BB	-	BB	BB	BB	BB	AA	BB	BB	AA	AA	BB	BB	AA
SNP-429678014_4A	4A	143.843	4A.2	BB	BB	BB	BB	BB	-	AA	BB	AA	BB	BB	AA	BB	BB	BB	AA	BB	AA	AA	AA	AA	BB	BB	BB	AA	BB	BB	BB	BB	BB	AA	BB	BB	-	BB	BB	BB	BB	AA	BB	BB	AA	AA	BB	BB	AA
SNP-431034643_4A	4A	143.843	4A.2	BB	BB	BB	BB	BB	-	AA	BB	AA	BB	BB	AA	BB	BB	BB	AA	BB	AA	AA	AA	AA	BB	BB	BB	AA	BB	BB	BB	BB	BB	AA	BB	BB	BB	BB	BB	BB	BB	AA	BB	BB	AA	AA	BB	BB	AA
SNP-431380502_4A	4A	143.843	4A.2	BB	BB	BB	BB	BB	-	AA	BB	AA	BB	BB	AA	BB	BB	BB	AA	BB	AA	AA	AA	AA	BB	BB	BB	AA	BB	BB	BB	BB	BB	AA	BB	BB	AA	BB	BB	BB	BB	AA	BB	BB	AA	AA	BB	BB	AA
SNP-431517826_4A	4A	143.843	4A.2	BB	BB	BB	BB	BB	-	AA	BB	AA	BB	BB	AA	BB	BB	BB	AA	BB	AA	AA	AA	AA	BB	BB	BB	AA	BB	BB	BB	BB	BB	AA	BB	BB	AA	BB	BB	BB	BB	AA	BB	BB	AA	AA	BB	BB	AA
SNP-431517901_4A	4A	143.843	4A.2	BB	BB	BB	BB	BB	BB	AA	BB	AA	BB	BB	AA	BB	BB	BB	AA	BB	AA	AA	AA	AA	BB	BB	BB	AA	BB	BB	BB	BB	BB	AA	BB	BB	AA	BB	BB	BB	BB	AA	BB	BB	AA	AA	BB	BB	AA
SNP-431632008_4A	4A	143.843	4A.2	BB	BB	BB	BB	BB	BB	AA	BB	AA	BB	BB	AA	BB	BB	BB	AA	BB	AA	AA	AA	AA	BB	BB	BB	AA	BB	BB	BB	BB	BB	AA	BB	BB	AA	BB	BB	BB	BB	AA	BB	BB	AA	AA	BB	BB	AA
SNP-431722943_4A	4A	143.843	4A.2	BB	BB	BB	BB	BB	BB	AA	BB	AA	BB	BB	AA	BB	BB	BB	AA	BB	AA	AA	AA	AA	BB	BB	BB	AA	BB	BB	BB	BB	BB	AA	BB	BB	AA	BB	BB	BB	BB	AA	BB	BB	AA	AA	BB	BB	AA
SNP-432355095_4A	4A	143.843	4A.2	BB	BB	BB	BB	BB	BB	AA	BB	AA	BB	BB	AA	BB	BB	BB	AA	BB	AA	AA	AA	AA	BB	BB	BB	AA	BB	BB	BB	BB	BB	AA	BB	BB	AA	BB	BB	BB	BB	AA	BB	BB	AA	AA	BB	BB	AA
SNP-432376708_4A	4A	143.843	4A.2	BB	BB	BB	BB	BB	BB	AA	BB	AA	BB	BB	AA	BB	BB	BB	AA	BB	AA	AA	AA	AA	BB	BB	BB	AA	BB	BB	BB	BB	BB	AA	BB	BB	AA	BB	BB	BB	BB	AA	BB	BB	AA	AA	BB	BB	AA
SNP-432680511_4A	4A	143.843	4A.2	BB	BB	BB	BB	BB	BB	AA	BB	AA	BB	BB	AA	BB	BB	BB	AA	BB	AA	AA	AA	AA	BB	BB	BB	AA	BB	BB	BB	BB	BB	AA	BB	BB	AA	BB	BB	BB	BB	AA	BB	BB	AA	AA	BB	BB	AA
SNP-433234533_4A	4A	143.843	4A.2	BB	BB	BB	BB	BB	BB	AA	BB	AA	BB	BB	AA	BB	BB	BB	AA	BB	AA	AA	AA	AA	BB	BB	BB	AA	BB	BB	BB	BB	BB	AA	BB	BB	AA	BB	BB	BB	BB	AA	BB	BB	AA	AA	BB	BB	AA
SNP-382934953_4D	4A	143.843	4A.2	BB	BB	BB	BB	BB	BB	AA	BB	AA	BB	BB	AA	BB	BB	BB	AA	BB	AA	AA	AA	AA	BB	BB	BB	AA	BB	BB	BB	BB	BB	AA	BB	BB	AA	BB	BB	BB	BB	AA	BB	BB	AA	AA	BB	BB	AA
SNP-383983963_4D	4A	143.843	4A.2	BB	BB	BB	BB	BB	BB	AA	BB	AA	BB	BB	AA	BB	BB	BB	AA	BB	AA	AA	AA	AA	BB	BB	BB	AA	BB	BB	BB	BB	BB	AA	BB	BB	AA	BB	BB	BB	BB	AA	BB	BB	AA	AA	BB	BB	AA
SNP-384390314_4D	4A	143.843	4A.2	BB	BB	BB	BB	BB	BB	AA	BB	AA	BB	BB	AA	BB	BB	BB	AA	BB	AA	AA	AA	AA	BB	BB	BB	AA	BB	BB	BB	BB	BB	AA	BB	BB	AA	BB	BB	BB	BB	AA	BB	BB	AA	AA	BB	BB	AA
SNP-381179565_4D	4A	144.401	4A.2	BB	BB	BB	BB	BB	BB	AA	BB	AA	BB	BB	AA	BB	BB	BB	AA	BB	AA	AA	AA	AA	BB	BB	BB	BB	BB	BB	BB	BB	BB	AA	BB	BB	AA	BB	BB	BB	BB	AA	BB	BB	AA	AA	BB	BB	AA
SNP-381468703_4D	4A	144.401	4A.2	BB	BB	BB	BB	BB	BB	AA	BB	AA	BB	BB	AA	BB	BB	BB	AA	BB	AA	AA	AA	AA	BB	BB	BB	BB	BB	BB	BB	BB	BB	AA	BB	BB	AA	BB	BB	BB	BB	AA	BB	BB	AA	AA	BB	BB	AA
SNP-382120556_4D	4A	144.401	4A.2	BB	BB	BB	BB	BB	BB	AA	BB	AA	BB	BB	AA	BB	BB	BB	AA	BB	AA	AA	AA	AA	BB	BB	BB	BB	BB	BB	BB	BB	BB	AA	BB	BB	AA	BB	BB	BB	BB	AA	BB	BB	AA	AA	BB	BB	AA
SNP-382122800_4D	4A	144.401	4A.2	BB	BB	BB	BB	BB	BB	AA	BB	AA	BB	BB	AA	BB	BB	BB	AA	BB	AA	AA	AA	AA	BB	BB	BB	BB	BB	BB	BB	BB	BB	AA	BB	BB	AA	BB	BB	BB	BB	AA	BB	BB	AA	AA	BB	BB	AA
SNP-433261311_4A	4A	144.401	4A.2	BB	BB	BB	BB	BB	BB	AA	BB	AA	BB	BB	AA	BB	BB	BB	AA	BB	AA	AA	AA	AA	BB	BB	BB	-	BB	BB	BB	BB	BB	AA	BB	BB	AA	BB	BB	BB	BB	AA	BB	BB	AA	AA	BB	BB	AA
SNP-382133624_4D	4A	144.401	4A.2	BB	BB	BB	BB	BB	BB	AA	BB	AA	BB	BB	AA	BB	BB	BB	AA	BB	AA	AA	AA	AA	BB	BB	BB	-	BB	BB	BB	BB	BB	AA	BB	BB	AA	BB	BB	BB	BB	AA	BB	BB	AA	AA	BB	BB	AA
SNP-382534940_4D	4A	144.401	4A.2	BB	BB	BB	BB	BB	BB	AA	BB	AA	BB	BB	AA	BB	BB	BB	AA	BB	AA	AA	AA	AA	BB	BB	BB	-	BB	BB	BB	BB	BB	AA	BB	BB	AA	BB	BB	BB	BB	AA	BB	BB	AA	AA	BB	BB	AA
SNP-433560731_4A	4A	145.379	4A.2	BB	BB	BB	BB	BB	BB	AA	BB	AA	BB	BB	AA	BB	BB	BB	AA	BB	AA	AA	AA	AA	BB	BB	BB	-	BB	BB	BB	BB	BB	BB	BB	BB	AA	BB	BB	BB	BB	AA	BB	BB	AA	AA	BB	BB	AA
SNP-433661543_4A	4A	145.379	4A.2	BB	BB	BB	BB	BB	BB	AA	BB	AA	BB	BB	AA	BB	BB	BB	AA	BB	AA	AA	AA	AA	BB	BB	BB	-	BB	BB	BB	BB	BB	BB	BB	BB	AA	BB	BB	BB	BB	AA	BB	BB	AA	AA	BB	BB	AA
SNP-433828378_4A	4A	145.379	4A.2	BB	BB	BB	BB	BB	BB	AA	BB	AA	BB	BB	AA	BB	BB	BB	AA	BB	AA	AA	AA	AA	BB	BB	BB	-	BB	BB	BB	BB	BB	BB	BB	BB	AA	BB	BB	BB	BB	AA	BB	BB	AA	AA	BB	BB	AA
SNP-434404334_4A	4A	145.379	4A.2	BB	BB	BB	BB	BB	BB	AA	BB	AA	BB	BB	AA	BB	BB	BB	AA	BB	AA	AA	AA	AA	BB	BB	BB	-	BB	BB	BB	BB	BB	BB	BB	BB	AA	BB	BB	BB	BB	AA	BB	BB	AA	AA	BB	BB	AA
SNP-434455888_4A	4A	145.379	4A.2	BB	BB	BB	BB	BB	BB	AA	BB	AA	BB	BB	AA	BB	BB	BB	AA	BB	AA	AA	AA	AA	BB	BB	BB	AA	BB	BB	BB	BB	BB	BB	BB	BB	AA	BB	BB	BB	BB	AA	BB	BB	AA	AA	BB	BB	AA
SNP-434459301_4A	4A	145.379	4A.2	BB	BB	BB	BB	BB	BB	AA	BB	AA	BB	BB	AA	BB	BB	BB	AA	BB	AA	AA	AA	AA	BB	BB	BB	AA	BB	BB	BB	BB	BB	BB	BB	BB	AA	BB	BB	BB	BB	AA	BB	BB	AA	AA	BB	BB	AA
SNP-434986969_4A	4A	145.379	4A.2	BB	BB	BB	BB	BB	BB	AA	BB	AA	BB	BB	AA	BB	BB	BB	AA	BB	AA	AA	AA	AA	BB	BB	BB	AA	BB	BB	BB	BB	BB	BB	BB	BB	AA	BB	BB	BB	BB	AA	BB	BB	AA	AA	BB	BB	AA
SNP-435316100_4A	4A	145.379	4A.2	BB	BB	BB	BB	BB	BB	AA	BB	AA	BB	BB	AA	BB	BB	BB	AA	BB	AA	AA	AA	AA	BB	BB	BB	AA	BB	BB	BB	BB	BB	BB	BB	BB	AA	BB	BB	BB	BB	AA	BB	BB	AA	AA	BB	BB	AA
SNP-436067944_4A	4A	145.379	4A.2	BB	BB	BB	BB	BB	BB	AA	BB	AA	BB	BB	-	BB	BB	BB	AA	BB	AA	AA	AA	AA	BB	BB	BB	AA	BB	BB	BB	BB	BB	BB	BB	BB	AA	BB	BB	BB	BB	AA	BB	BB	AA	AA	BB	BB	AA
SNP-436517410_4A	4A	145.379	4A.2	BB	BB	BB	BB	BB	BB	AA	BB	AA	BB	BB	-	BB	BB	BB	AA	BB	AA	AA	AA	AA	BB	BB	BB	AA	BB	BB	BB	BB	BB	BB	BB	BB	AA	BB	BB	BB	BB	AA	BB	BB	AA	AA	BB	BB	AA
SNP-437278738_4A	4A	145.379	4A.2	-	BB	BB	BB	BB	BB	AA	BB	AA	BB	BB	-	BB	BB	BB	AA	BB	AA	AA	AA	AA	BB	BB	BB	AA	BB	BB	BB	BB	BB	BB	BB	BB	AA	BB	BB	BB	BB	AA	BB	BB	AA	AA	BB	BB	AA
SNP-437278747_4A	4A	145.379	4A.2	-	BB	BB	BB	BB	BB	AA	BB	AA	BB	BB	-	BB	BB	BB	AA	BB	AA	AA	AA	AA	BB	BB	BB	AA	BB	BB	BB	BB	BB	BB	BB	BB	AA	BB	BB	BB	BB	AA	BB	BB	AA	AA	BB	BB	AA
SNP-437282206_4A	4A	145.379	4A.2	BB	BB	BB	BB	BB	BB	AA	BB	AA	BB	BB	AA	BB	BB	BB	AA	BB	AA	AA	AA	AA	BB	BB	BB	AA	BB	BB	BB	BB	BB	BB	BB	BB	AA	BB	BB	BB	BB	AA	BB	BB	AA	AA	BB	BB	AA
SNP-437282287_4A	4A	145.379	4A.2	BB	BB	BB	BB	BB	BB	AA	BB	AA	BB	BB	AA	BB	BB	BB	AA	BB	AA	AA	AA	AA	BB	BB	BB	AA	BB	BB	BB	BB	BB	BB	BB	BB	AA	BB	BB	BB	BB	AA	BB	BB	AA	AA	BB	BB	AA
SNP-437283251_4A	4A	145.379	4A.2	BB	BB	BB	BB	BB	BB	AA	BB	AA	BB	BB	AA	BB	BB	BB	AA	BB	AA	AA	AA	AA	BB	BB	BB	AA	BB	BB	BB	BB	BB	BB	BB	BB	AA	-	BB	BB	BB	AA	BB	BB	AA	AA	BB	BB	AA
SNP-437284065_4A	4A	145.379	4A.2	BB	BB	BB	BB	BB	BB	AA	BB	AA	BB	BB	AA	BB	BB	BB	AA	BB	AA	AA	AA	AA	BB	BB	BB	AA	BB	BB	BB	BB	BB	BB	BB	BB	AA	-	BB	BB	BB	AA	BB	BB	AA	AA	BB	BB	AA
SNP-437326735_4A	4A	145.379	4A.2	BB	BB	BB	BB	BB	BB	AA	BB	AA	BB	BB	AA	BB	BB	BB	AA	BB	AA	AA	AA	AA	BB	BB	BB	AA	BB	BB	BB	BB	BB	BB	BB	BB	AA	-	BB	BB	BB	AA	BB	BB	AA	AA	BB	BB	AA
SNP-437357331_4A	4A	145.379	4A.2	BB	BB	BB	BB	BB	BB	AA	BB	AA	BB	BB	AA	BB	BB	BB	AA	BB	AA	AA	AA	AA	BB	BB	BB	AA	BB	BB	BB	BB	BB	BB	BB	BB	AA	-	BB	BB	BB	AA	BB	BB	AA	AA	BB	BB	AA
SNP-437519630_4A	4A	145.379	4A.2	BB	BB	BB	BB	BB	BB	AA	BB	AA	BB	BB	AA	BB	BB	BB	AA	BB	AA	AA	AA	AA	BB	BB	BB	AA	BB	BB	BB	BB	BB	BB	BB	BB	AA	-	BB	BB	BB	AA	BB	BB	AA	AA	BB	BB	AA
SNP-437597010_4A	4A	145.379	4A.2	BB	BB	BB	BB	BB	BB	AA	BB	AA	BB	BB	AA	BB	BB	BB	AA	BB	AA	AA	AA	AA	BB	BB	BB	AA	BB	BB	BB	BB	BB	BB	BB	BB	AA	-	BB	BB	BB	AA	BB	BB	AA	AA	BB	BB	AA
SNP-437806252_4A	4A	145.379	4A.2	BB	BB	BB	BB	BB	BB	AA	BB	AA	BB	BB	AA	BB	BB	BB	AA	BB	AA	AA	AA	AA	BB	BB	BB	AA	BB	BB	BB	BB	BB	BB	BB	BB	AA	-	BB	BB	BB	AA	BB	BB	AA	AA	BB	BB	AA
SNP-438447436_4A	4A	145.379	4A.2	BB	BB	BB	BB	BB	BB	AA	BB	AA	BB	BB	AA	BB	BB	BB	AA	BB	AA	AA	AA	AA	BB	BB	BB	AA	BB	BB	BB	BB	BB	BB	BB	BB	AA	-	BB	BB	BB	AA	BB	BB	AA	AA	BB	BB	AA
SNP-439965096_4A	4A	145.379	4A.2	BB	BB	BB	BB	BB	BB	AA	BB	AA	BB	BB	AA	BB	BB	BB	AA	BB	AA	AA	AA	AA	BB	BB	BB	AA	BB	BB	BB	BB	BB	BB	BB	BB	AA	BB	BB	BB	BB	AA	BB	BB	AA	AA	BB	BB	AA
SNP-385066772_4D	4A	145.379	4A.2	BB	BB	BB	BB	BB	BB	AA	BB	AA	BB	BB	AA	BB	BB	BB	AA	BB	AA	AA	AA	AA	BB	BB	BB	AA	BB	BB	BB	BB	BB	BB	BB	BB	AA	BB	BB	BB	BB	AA	BB	BB	AA	AA	BB	BB	AA
SNP-385381633_4D	4A	145.379	4A.2	BB	BB	BB	BB	BB	BB	AA	BB	AA	BB	BB	AA	BB	BB	BB	AA	BB	AA	AA	AA	AA	-	BB	BB	AA	BB	BB	BB	BB	BB	BB	BB	BB	AA	BB	BB	BB	BB	AA	BB	BB	AA	AA	BB	BB	AA
SNP-385738766_4D	4A	145.379	4A.2	BB	BB	BB	BB	BB	BB	AA	BB	AA	BB	BB	AA	BB	BB	BB	AA	BB	AA	AA	AA	AA	-	BB	BB	AA	BB	BB	BB	BB	BB	BB	BB	BB	AA	-	BB	BB	BB	AA	BB	BB	AA	AA	BB	-	AA
SNP-385754038_4D	4A	145.379	4A.2	BB	BB	BB	BB	BB	BB	AA	BB	AA	BB	BB	AA	BB	BB	BB	AA	BB	AA	AA	AA	AA	-	BB	BB	AA	BB	BB	BB	BB	BB	BB	BB	BB	AA	-	BB	BB	BB	AA	BB	BB	AA	AA	BB	-	AA
SNP-386462892_4D	4A	145.379	4A.2	BB	BB	BB	BB	BB	BB	AA	BB	AA	BB	BB	AA	BB	BB	BB	AA	BB	AA	AA	AA	AA	-	BB	BB	AA	BB	BB	BB	BB	BB	BB	BB	BB	-	-	BB	BB	BB	AA	BB	BB	AA	AA	BB	-	AA
SNP-387970519_4D	4A	145.379	4A.2	BB	BB	BB	BB	BB	BB	AA	BB	AA	BB	BB	AA	BB	BB	BB	AA	BB	AA	AA	AA	AA	-	BB	BB	AA	BB	BB	BB	BB	BB	BB	BB	BB	-	-	BB	BB	BB	AA	BB	BB	AA	AA	BB	-	AA
SNP-391680760_4D	4A	145.379	4A.2	BB	BB	BB	BB	BB	BB	AA	BB	AA	BB	BB	AA	BB	BB	BB	AA	BB	AA	AA	AA	AA	-	BB	BB	AA	BB	BB	BB	BB	BB	BB	BB	BB	-	-	BB	BB	BB	AA	BB	BB	AA	AA	BB	-	AA
SNP-436929467_4A	4A	146.65	4A.2	AA	BB	BB	BB	BB	BB	AA	BB	AA	BB	BB	-	BB	BB	BB	AA	BB	AA	AA	AA	AA	BB	BB	BB	AA	BB	BB	BB	BB	BB	BB	BB	BB	AA	BB	BB	BB	BB	AA	BB	BB	AA	AA	BB	BB	AA
SNP-436604540_4A	4A	146.65	4A.2	-	BB	BB	BB	BB	BB	AA	BB	AA	BB	BB	-	BB	BB	BB	AA	BB	AA	AA	AA	AA	BB	BB	BB	AA	BB	BB	BB	BB	BB	BB	BB	BB	AA	BB	BB	BB	BB	AA	BB	BB	AA	AA	BB	BB	AA
SNP-441803215_4A	4A	150.185	4A.2	BB	BB	BB	BB	BB	BB	AA	BB	AA	BB	BB	AA	BB	BB	BB	AA	BB	AA	AA	AA	AA	BB	BB	AA	AA	BB	BB	BB	BB	BB	BB	BB	BB	AA	BB	BB	BB	BB	AA	BB	BB	AA	AA	BB	BB	AA
SNP-441876066_4A	4A	150.185	4A.2	BB	BB	BB	BB	BB	BB	AA	BB	AA	BB	BB	AA	BB	BB	BB	AA	BB	AA	AA	AA	AA	BB	BB	AA	AA	BB	BB	BB	BB	BB	BB	BB	BB	AA	BB	BB	BB	BB	AA	BB	BB	AA	AA	BB	BB	AA
SNP-441878919_4A	4A	150.185	4A.2	BB	BB	BB	BB	BB	BB	AA	BB	AA	BB	BB	AA	BB	BB	BB	AA	BB	AA	AA	AA	AA	BB	BB	AA	AA	BB	BB	BB	BB	BB	BB	BB	BB	AA	BB	BB	BB	BB	AA	BB	BB	AA	AA	BB	BB	AA
SNP-442109676_4A	4A	150.185	4A.2	BB	BB	BB	BB	BB	BB	AA	BB	AA	BB	BB	AA	BB	BB	BB	AA	BB	AA	AA	AA	AA	BB	BB	AA	AA	BB	BB	BB	BB	BB	BB	BB	BB	AA	BB	BB	BB	BB	AA	BB	BB	AA	AA	BB	BB	AA
SNP-442419066_4A	4A	150.185	4A.2	BB	BB	BB	BB	BB	BB	AA	BB	AA	BB	BB	AA	BB	BB	BB	AA	BB	AA	AA	AA	AA	BB	BB	AA	AA	BB	BB	BB	BB	BB	BB	BB	BB	AA	BB	BB	BB	BB	AA	BB	BB	AA	AA	BB	BB	AA
SNP-442874957_4A	4A	150.185	4A.2	BB	BB	BB	BB	BB	BB	AA	BB	AA	BB	BB	AA	BB	BB	BB	AA	BB	AA	AA	AA	AA	BB	BB	AA	AA	BB	BB	BB	BB	BB	BB	BB	BB	AA	BB	BB	BB	BB	AA	BB	BB	AA	AA	BB	BB	AA
SNP-443013340_4A	4A	150.185	4A.2	BB	BB	BB	BB	BB	BB	AA	BB	AA	BB	BB	AA	BB	BB	BB	AA	BB	AA	AA	AA	AA	BB	BB	AA	AA	BB	BB	BB	BB	BB	BB	BB	BB	AA	BB	BB	BB	BB	AA	BB	BB	AA	AA	BB	BB	AA
SNP-443299471_4A	4A	150.185	4A.2	BB	BB	BB	BB	BB	BB	AA	BB	AA	BB	BB	AA	BB	BB	BB	AA	BB	AA	AA	AA	AA	BB	BB	AA	AA	BB	BB	BB	BB	BB	BB	BB	BB	AA	BB	BB	BB	BB	AA	BB	BB	AA	AA	BB	BB	AA
SNP-395452443_4D	4A	150.741	4A.2	BB	BB	BB	BB	BB	BB	AA	BB	AA	BB	BB	AA	BB	BB	BB	AA	BB	AA	AA	AA	AA	BB	BB	AA	AA	BB	BB	BB	BB	BB	BB	BB	BB	BB	BB	BB	BB	BB	AA	BB	BB	AA	AA	BB	BB	AA
SNP-395790739_4D	4A	150.741	4A.2	BB	BB	BB	BB	BB	BB	AA	BB	AA	BB	BB	AA	BB	BB	BB	AA	BB	AA	AA	AA	AA	BB	BB	AA	AA	BB	BB	BB	BB	BB	BB	BB	BB	BB	BB	BB	BB	BB	AA	BB	BB	AA	AA	BB	BB	AA
SNP-395899969_4D	4A	150.741	4A.2	BB	BB	BB	BB	BB	BB	AA	BB	AA	BB	BB	AA	BB	BB	BB	AA	BB	AA	AA	AA	AA	BB	BB	AA	AA	BB	BB	BB	BB	BB	BB	BB	BB	BB	BB	BB	BB	BB	AA	BB	BB	AA	AA	BB	BB	AA
SNP-396250200_4D	4A	150.741	4A.2	BB	BB	BB	BB	BB	BB	AA	BB	AA	BB	BB	AA	BB	BB	BB	AA	BB	AA	AA	AA	AA	BB	BB	AA	AA	BB	BB	BB	BB	BB	BB	BB	BB	BB	BB	BB	BB	BB	AA	BB	BB	AA	AA	BB	BB	AA
SNP-395158815_4D	4A	150.741	4A.2	BB	BB	BB	BB	BB	BB	AA	BB	AA	BB	BB	AA	BB	BB	BB	AA	BB	AA	AA	AA	AA	BB	BB	AA	AA	BB	BB	BB	BB	BB	BB	BB	BB	-	-	BB	BB	BB	AA	BB	BB	AA	AA	BB	-	AA
SNP-445130396_4A	4A	151.296	4A.2	BB	BB	BB	BB	BB	BB	AA	BB	AA	BB	BB	AA	BB	BB	BB	AA	BB	AA	AA	AA	AA	BB	BB	AA	BB	BB	BB	BB	BB	BB	BB	BB	BB	BB	BB	BB	BB	BB	AA	BB	BB	AA	AA	BB	BB	AA
SNP-445163660_4A	4A	151.296	4A.2	BB	BB	BB	BB	BB	BB	AA	BB	AA	BB	BB	AA	BB	BB	BB	AA	BB	AA	AA	AA	AA	BB	BB	AA	BB	BB	BB	BB	BB	BB	BB	BB	BB	BB	BB	BB	BB	BB	AA	BB	BB	AA	AA	BB	BB	AA
SNP-446744443_4A	4A	151.296	4A.2	BB	BB	BB	BB	BB	BB	AA	BB	AA	BB	BB	AA	BB	BB	BB	AA	BB	AA	AA	AA	AA	BB	BB	AA	BB	BB	BB	BB	BB	BB	BB	BB	BB	BB	BB	BB	BB	BB	AA	BB	BB	AA	AA	BB	BB	AA
SNP-396356109_4D	4A	151.296	4A.2	BB	BB	BB	BB	BB	BB	AA	BB	AA	BB	BB	AA	BB	BB	BB	AA	BB	AA	AA	AA	AA	BB	BB	AA	BB	BB	BB	BB	BB	BB	BB	BB	BB	BB	BB	BB	BB	BB	AA	BB	BB	AA	AA	BB	BB	AA
SNP-443996798_4A	4A	151.852	4A.2	BB	BB	BB	BB	BB	BB	AA	BB	AA	BB	BB	AA	BB	BB	BB	AA	BB	AA	AA	AA	AA	BB	BB	AA	BB	BB	BB	BB	BB	BB	BB	BB	BB	AA	BB	BB	BB	BB	AA	BB	BB	AA	AA	BB	BB	AA
SNP-443998504_4A	4A	151.852	4A.2	BB	BB	BB	BB	BB	BB	AA	BB	AA	BB	BB	AA	BB	BB	BB	AA	BB	AA	AA	AA	AA	BB	BB	AA	BB	BB	BB	BB	BB	BB	BB	BB	BB	AA	BB	BB	BB	BB	AA	BB	BB	AA	AA	BB	BB	AA
SNP-444111581_4A	4A	151.852	4A.2	BB	BB	BB	BB	BB	BB	AA	BB	AA	BB	BB	AA	BB	BB	BB	AA	BB	AA	AA	AA	AA	BB	BB	AA	BB	BB	BB	BB	BB	BB	BB	BB	BB	AA	BB	BB	BB	BB	AA	BB	BB	AA	AA	BB	BB	AA
SNP-444119446_4A	4A	151.852	4A.2	BB	BB	BB	BB	BB	BB	AA	BB	AA	BB	BB	AA	BB	BB	BB	AA	BB	AA	AA	AA	AA	BB	BB	AA	BB	BB	BB	BB	BB	BB	BB	BB	BB	-	BB	BB	BB	BB	AA	BB	BB	AA	AA	BB	BB	AA
SNP-444154336_4A	4A	151.852	4A.2	BB	BB	BB	BB	BB	BB	AA	BB	AA	BB	BB	AA	BB	BB	BB	AA	BB	AA	AA	AA	AA	BB	BB	AA	BB	BB	BB	BB	BB	BB	BB	BB	BB	-	BB	BB	BB	BB	AA	BB	BB	AA	AA	BB	BB	AA
SNP-444218098_4A	4A	151.852	4A.2	BB	BB	BB	BB	BB	BB	AA	BB	AA	BB	BB	AA	BB	BB	BB	AA	BB	AA	AA	AA	AA	BB	BB	AA	BB	BB	BB	BB	BB	BB	BB	BB	BB	-	BB	BB	BB	BB	AA	BB	BB	AA	AA	BB	BB	AA
SNP-444264023_4A	4A	151.852	4A.2	BB	BB	BB	BB	BB	BB	AA	BB	AA	BB	BB	AA	BB	BB	BB	AA	BB	AA	AA	AA	AA	BB	BB	AA	BB	BB	BB	BB	BB	BB	BB	BB	BB	-	BB	BB	BB	BB	AA	BB	BB	AA	AA	BB	BB	AA
SNP-447370784_4A	4A	151.852	4A.2	BB	BB	BB	BB	BB	BB	AA	BB	AA	BB	BB	AA	BB	BB	BB	AA	BB	AA	AA	AA	AA	BB	BB	AA	BB	BB	BB	BB	BB	BB	BB	BB	BB	AA	BB	BB	BB	BB	AA	BB	BB	AA	AA	BB	BB	AA
SNP-447372003_4A	4A	151.852	4A.2	BB	BB	BB	BB	BB	BB	AA	BB	AA	BB	BB	AA	BB	BB	BB	AA	BB	AA	AA	AA	AA	BB	BB	AA	BB	BB	BB	BB	BB	BB	BB	BB	BB	AA	BB	BB	BB	BB	AA	BB	BB	AA	AA	BB	BB	AA
SNP-447457669_4A	4A	151.852	4A.2	BB	BB	BB	BB	BB	BB	AA	BB	AA	BB	BB	AA	BB	BB	BB	AA	BB	AA	AA	AA	AA	BB	BB	AA	BB	BB	BB	BB	BB	BB	BB	BB	BB	AA	BB	BB	BB	BB	AA	BB	BB	AA	AA	BB	BB	AA
SNP-447462691_4A	4A	151.852	4A.2	BB	BB	BB	BB	BB	BB	AA	BB	AA	BB	BB	AA	BB	BB	BB	AA	BB	AA	AA	AA	AA	BB	BB	AA	-	BB	BB	BB	BB	BB	BB	BB	BB	AA	BB	BB	BB	BB	AA	BB	BB	AA	AA	BB	BB	AA
SNP-449407033_4A	4A	152.976	4A.2	BB	BB	BB	BB	BB	BB	AA	BB	AA	BB	BB	AA	BB	BB	BB	AA	BB	AA	AA	AA	AA	BB	BB	AA	BB	AA	BB	BB	BB	BB	BB	BB	BB	AA	BB	BB	BB	BB	AA	BB	BB	AA	AA	BB	BB	AA
SNP-448992244_4A	4A	153.659	4A.2	BB	BB	BB	BB	BB	BB	AA	BB	AA	BB	BB	AA	BB	BB	BB	AA	BB	AA	AA	AA	AA	BB	BB	AA	AA	AA	BB	BB	BB	BB	BB	BB	BB	AA	BB	BB	BB	BB	AA	BB	BB	AA	AA	BB	BB	AA
SNP-449322732_4A	4A	153.659	4A.2	BB	BB	BB	BB	BB	BB	AA	BB	AA	BB	BB	AA	BB	BB	BB	AA	BB	AA	AA	AA	AA	BB	BB	AA	AA	AA	BB	BB	BB	BB	BB	BB	BB	AA	BB	BB	BB	BB	AA	BB	BB	AA	AA	BB	BB	AA
SNP-449329156_4A	4A	153.659	4A.2	BB	BB	BB	BB	BB	BB	AA	BB	AA	BB	BB	AA	BB	BB	BB	AA	BB	AA	AA	AA	AA	BB	BB	AA	AA	AA	BB	BB	BB	BB	BB	BB	BB	AA	BB	BB	BB	BB	AA	BB	BB	AA	AA	BB	BB	AA
SNP-449406738_4A	4A	153.659	4A.2	BB	BB	BB	BB	BB	BB	AA	BB	AA	BB	BB	AA	BB	BB	BB	AA	BB	AA	AA	AA	AA	BB	BB	AA	AA	AA	BB	BB	BB	BB	BB	BB	BB	AA	BB	BB	BB	BB	AA	BB	BB	AA	AA	BB	BB	AA
SNP-449407007_4A	4A	153.659	4A.2	BB	BB	BB	BB	BB	BB	AA	BB	AA	BB	BB	AA	BB	BB	BB	AA	BB	AA	AA	AA	AA	BB	BB	AA	-	AA	BB	BB	BB	BB	BB	BB	BB	AA	BB	BB	BB	BB	AA	BB	BB	AA	AA	BB	BB	AA
SNP-400229324_4D	4A	153.659	4A.2	BB	BB	BB	BB	BB	BB	AA	BB	AA	BB	BB	AA	BB	BB	BB	AA	BB	AA	AA	-	AA	BB	BB	AA	-	AA	BB	BB	BB	BB	BB	BB	BB	-	BB	BB	BB	BB	AA	BB	BB	AA	-	BB	BB	AA
SNP-452284239_4A	4A	154.798	4A.2	BB	BB	BB	BB	BB	BB	AA	BB	AA	BB	BB	AA	BB	BB	BB	AA	BB	AA	AA	AA	AA	BB	BB	AA	-	AA	BB	BB	BB	BB	BB	BB	BB	AA	BB	BB	BB	BB	AA	BB	BB	AA	AA	BB	BB	AA
[truncated: 2,494 more rows]
[truncated: 45 more columns]

## Sheet: BoyerxGS7_RILs
Genotype	chro	pos	LG	BoyerxGS7_RIL109	BoyerxGS7_RIL117	BoyerxGS7_RIL125	BoyerxGS7_RIL101	BoyerxGS7_RIL110	BoyerxGS7_RIL118	BoyerxGS7_RIL126	BoyerxGS7_RIL102	BoyerxGS7_RIL111	BoyerxGS7_RIL119	BoyerxGS7_RIL127	BoyerxGS7_RIL95	BoyerxGS7_RIL103	BoyerxGS7_RIL112	BoyerxGS7_RIL120	BoyerxGS7_RIL128	BoyerxGS7_RIL96	BoyerxGS7_RIL104	BoyerxGS7_RIL113	BoyerxGS7_RIL121	BoyerxGS7_RIL129	BoyerxGS7_RIL97	BoyerxGS7_RIL105	BoyerxGS7_RIL114	BoyerxGS7_RIL122	BoyerxGS7_RIL130	BoyerxGS7_RIL98	BoyerxGS7_RIL106	BoyerxGS7_RIL115	BoyerxGS7_RIL123	BoyerxGS7_RIL99	BoyerxGS7_RIL107	BoyerxGS7_RIL116	BoyerxGS7_RIL124	BoyerxGS7_RIL100	BoyerxGS7_RIL108	BoyerxGS7_RIL131	BoyerxGS7_RIL139	BoyerxGS7_RIL147	BoyerxGS7_RIL155	BoyerxGS7_RIL163	BoyerxGS7_RIL171	BoyerxGS7_RIL179	BoyerxGS7_RIL187	BoyerxGS7_RIL132	BoyerxGS7_RIL140
SNP-359324700_1A	1A	0	1A.1	AA	AA	AA	AA	AA	AA	AA	BB	AA	AA	AA	AA	AA	AA	AA	AA	AA	AA	AA	AA	AA	AA	BB	AA	AA	AA	AA	AA	AA	AA	AA	BB	AA	BB	BB	AA	AA	AA	AA	BB	AA	AA	AA	BB	AA	BB
SNP-360344792_1A	1A	0	1A.1	AA	AA	AA	AA	AA	AA	AA	BB	AA	AA	AA	AA	AA	AA	AA	AA	AA	AA	AA	AA	AA	AA	BB	AA	AA	AA	AA	AA	AA	AA	AA	BB	-	BB	BB	AA	AA	AA	AA	BB	AA	AA	AA	BB	AA	BB
SNP-361149167_1A	1A	0	1A.1	AA	AA	AA	AA	AA	AA	AA	BB	AA	AA	AA	AA	AA	AA	AA	AA	AA	AA	AA	AA	AA	AA	BB	AA	AA	AA	AA	AA	AA	-	AA	BB	-	BB	BB	AA	AA	AA	AA	BB	AA	AA	AA	BB	AA	BB
SNP-345730048_1A	1A	16.5552	1A.1	AA	AA	AA	AA	AA	AA	AA	AA	AA	AA	AA	BB	AA	AA	AA	AA	AA	AA	AA	AA	AA	BB	AA	AA	AA	BB	BB	AA	AA	AA	BB	BB	BB	BB	BB	AA	AA	AA	AA	AA	BB	AA	AA	AA	AA	BB
SNP-346922102_1A	1A	16.5552	1A.1	AA	AA	AA	AA	AA	AA	AA	AA	AA	AA	AA	BB	AA	AA	AA	AA	AA	AA	AA	AA	AA	BB	AA	AA	AA	BB	BB	AA	AA	AA	BB	BB	BB	BB	BB	AA	AA	AA	AA	AA	BB	AA	AA	AA	AA	BB
SNP-346922144_1A	1A	16.5552	1A.1	AA	AA	AA	AA	AA	AA	AA	AA	AA	AA	AA	BB	AA	AA	AA	AA	AA	AA	AA	AA	AA	BB	AA	AA	AA	BB	BB	AA	AA	AA	BB	BB	BB	BB	BB	AA	AA	AA	AA	AA	BB	AA	AA	AA	AA	BB
SNP-363820549_1A	1A	33.5063	1A.1	AA	AA	AA	AA	AA	AA	AA	AA	AA	BB	AA	BB	AA	AA	AA	AA	AA	AA	AA	AA	AA	BB	AA	AA	AA	AA	AA	AA	AA	BB	BB	BB	BB	AA	BB	AA	AA	AA	AA	BB	AA	AA	AA	BB	AA	BB
SNP-364848079_1A	1A	33.5063	1A.1	AA	AA	AA	AA	AA	AA	AA	AA	AA	BB	AA	BB	AA	AA	AA	AA	AA	AA	AA	AA	AA	BB	AA	AA	AA	AA	AA	AA	AA	BB	BB	BB	BB	AA	BB	AA	AA	AA	AA	BB	AA	AA	AA	BB	AA	BB
SNP-390946900_1A	1A	55.0377	1A.1	AA	AA	AA	BB	AA	AA	BB	AA	AA	BB	AA	AA	-	BB	BB	AA	AA	AA	AA	AA	AA	BB	BB	AA	AA	BB	BB	BB	AA	BB	BB	BB	BB	-	BB	AA	BB	AA	AA	BB	AA	AA	AA	BB	AA	BB
SNP-390946920_1A	1A	55.0377	1A.1	AA	AA	AA	BB	AA	AA	BB	AA	AA	BB	AA	AA	-	BB	BB	AA	AA	AA	AA	AA	AA	BB	BB	AA	AA	BB	BB	BB	AA	BB	BB	BB	BB	BB	BB	AA	BB	AA	AA	BB	AA	AA	AA	BB	AA	BB
SNP-391405280_1A	1A	55.0377	1A.1	AA	AA	-	BB	AA	AA	BB	AA	AA	BB	AA	AA	-	BB	BB	AA	AA	AA	AA	AA	AA	BB	BB	AA	AA	BB	BB	BB	AA	BB	BB	BB	BB	BB	BB	AA	BB	AA	AA	BB	AA	AA	AA	BB	AA	BB
SNP-371788181_1A	1A	73.4316	1A.1	AA	AA	BB	BB	AA	AA	BB	AA	AA	BB	AA	BB	AA	AA	BB	AA	BB	AA	AA	BB	AA	BB	AA	BB	AA	BB	BB	AA	AA	BB	BB	BB	BB	AA	BB	AA	AA	AA	BB	BB	AA	AA	BB	BB	AA	BB
SNP-373107178_1A	1A	73.4316	1A.1	AA	AA	BB	BB	AA	AA	BB	AA	AA	BB	AA	BB	AA	AA	BB	AA	BB	AA	AA	BB	AA	BB	AA	BB	AA	BB	BB	AA	AA	BB	BB	BB	BB	AA	BB	AA	AA	AA	BB	BB	AA	AA	BB	BB	AA	BB
SNP-373197074_1A	1A	73.4316	1A.1	AA	AA	BB	BB	AA	AA	BB	AA	AA	BB	AA	BB	AA	AA	BB	AA	BB	AA	AA	BB	AA	BB	AA	BB	AA	BB	BB	AA	AA	BB	BB	BB	BB	AA	BB	AA	AA	AA	BB	BB	AA	AA	BB	BB	AA	BB
SNP-373535494_1A	1A	73.4316	1A.1	AA	AA	BB	BB	AA	AA	BB	AA	AA	BB	AA	BB	AA	AA	BB	AA	BB	AA	-	BB	AA	BB	AA	BB	AA	BB	BB	AA	AA	BB	BB	BB	BB	AA	BB	AA	AA	AA	BB	BB	AA	AA	BB	BB	AA	BB
SNP-373777407_1A	1A	73.4316	1A.1	AA	AA	BB	BB	AA	AA	BB	AA	AA	BB	AA	BB	AA	AA	BB	AA	BB	AA	-	BB	AA	BB	AA	BB	AA	BB	BB	AA	AA	BB	BB	BB	BB	AA	BB	AA	AA	AA	BB	BB	AA	AA	BB	BB	AA	BB
SNP-374199262_1A	1A	73.4316	1A.1	AA	AA	BB	BB	AA	AA	BB	AA	AA	BB	AA	BB	AA	AA	BB	AA	BB	AA	-	BB	AA	BB	AA	BB	AA	BB	BB	AA	AA	BB	BB	BB	BB	AA	BB	AA	AA	AA	BB	BB	AA	AA	BB	BB	AA	BB
SNP-374333173_1A	1A	73.4316	1A.1	AA	AA	BB	BB	AA	AA	BB	AA	AA	BB	AA	BB	AA	AA	BB	AA	BB	AA	-	BB	AA	BB	AA	BB	AA	BB	BB	AA	AA	BB	BB	BB	BB	AA	BB	AA	AA	AA	BB	BB	AA	AA	BB	BB	AA	BB
SNP-374555933_1A	1A	73.4316	1A.1	AA	AA	BB	BB	AA	AA	BB	AA	AA	BB	AA	BB	AA	AA	BB	AA	BB	AA	-	BB	AA	BB	AA	BB	AA	BB	BB	AA	AA	BB	BB	BB	BB	AA	BB	AA	AA	AA	BB	BB	AA	AA	BB	BB	AA	BB
SNP-375463087_1A	1A	73.4316	1A.1	AA	AA	BB	BB	AA	AA	BB	AA	AA	BB	AA	BB	AA	AA	BB	AA	BB	AA	-	BB	AA	BB	AA	BB	AA	BB	BB	AA	AA	BB	BB	BB	BB	AA	BB	AA	AA	AA	BB	BB	AA	AA	BB	BB	AA	BB
SNP-375813522_1A	1A	73.4316	1A.1	AA	AA	BB	BB	AA	AA	BB	AA	AA	BB	AA	BB	AA	AA	BB	AA	BB	AA	AA	BB	AA	BB	AA	BB	AA	BB	BB	AA	AA	BB	BB	BB	BB	AA	BB	AA	AA	AA	BB	BB	AA	AA	BB	BB	AA	BB
SNP-376127796_1A	1A	73.4316	1A.1	AA	AA	BB	BB	AA	AA	BB	AA	AA	BB	AA	BB	AA	AA	BB	AA	BB	AA	AA	BB	AA	BB	AA	BB	AA	BB	BB	AA	AA	BB	BB	BB	BB	AA	BB	AA	AA	AA	BB	BB	AA	AA	BB	BB	AA	BB
SNP-376128145_1A	1A	73.4316	1A.1	AA	AA	BB	BB	AA	AA	BB	AA	AA	BB	AA	BB	AA	AA	BB	AA	BB	AA	AA	BB	AA	BB	AA	BB	AA	BB	BB	AA	AA	BB	BB	BB	BB	AA	BB	AA	AA	AA	BB	BB	AA	AA	BB	BB	AA	BB
SNP-376382193_1A	1A	73.4316	1A.1	AA	AA	BB	BB	AA	AA	BB	AA	AA	BB	AA	BB	AA	AA	BB	AA	BB	AA	AA	BB	AA	BB	AA	BB	AA	BB	BB	AA	AA	BB	BB	BB	BB	AA	BB	AA	AA	AA	BB	BB	AA	AA	BB	BB	AA	BB
SNP-376446794_1A	1A	73.4316	1A.1	AA	AA	BB	BB	AA	AA	BB	AA	AA	BB	AA	BB	AA	AA	BB	AA	BB	AA	AA	BB	AA	BB	AA	BB	AA	BB	BB	AA	AA	BB	BB	BB	BB	AA	BB	AA	AA	AA	BB	BB	AA	AA	BB	BB	AA	BB
SNP-376634407_1A	1A	73.4316	1A.1	AA	AA	BB	BB	AA	AA	BB	AA	AA	BB	AA	BB	AA	AA	BB	AA	BB	AA	AA	BB	AA	BB	AA	BB	AA	BB	BB	AA	AA	BB	BB	BB	BB	AA	BB	AA	AA	AA	BB	BB	AA	AA	BB	BB	AA	BB
SNP-377187032_1A	1A	73.4316	1A.1	AA	AA	BB	BB	AA	AA	BB	AA	AA	BB	AA	BB	AA	AA	BB	AA	BB	AA	AA	BB	AA	BB	AA	BB	AA	BB	BB	AA	AA	BB	BB	BB	BB	AA	BB	AA	AA	AA	BB	BB	AA	AA	BB	BB	AA	BB
SNP-377190819_1A	1A	73.4316	1A.1	AA	AA	BB	BB	AA	AA	BB	AA	AA	BB	AA	BB	AA	AA	BB	AA	BB	AA	AA	BB	AA	BB	AA	BB	AA	BB	BB	AA	AA	BB	BB	BB	BB	AA	BB	AA	AA	AA	BB	BB	AA	AA	BB	BB	AA	BB
SNP-377218649_1A	1A	73.4316	1A.1	AA	AA	BB	BB	AA	AA	BB	AA	AA	BB	AA	BB	AA	AA	BB	AA	BB	AA	AA	BB	AA	BB	AA	BB	AA	BB	BB	AA	AA	BB	BB	BB	BB	AA	BB	AA	AA	AA	BB	BB	AA	AA	BB	BB	AA	BB
SNP-377443608_1A	1A	73.4316	1A.1	AA	-	BB	BB	AA	AA	BB	AA	AA	BB	AA	BB	AA	AA	BB	AA	BB	AA	AA	BB	AA	BB	AA	BB	AA	BB	BB	AA	AA	BB	BB	BB	BB	AA	BB	AA	AA	AA	BB	BB	AA	AA	BB	BB	AA	BB
SNP-399702355_1A	1A	75.3779	1A.1	AA	AA	BB	BB	AA	AA	BB	AA	AA	BB	AA	-	AA	AA	BB	AA	BB	AA	AA	-	AA	BB	AA	-	AA	BB	BB	BB	AA	BB	BB	BB	BB	AA	BB	AA	AA	AA	AA	BB	-	AA	BB	-	AA	BB
SNP-399702386_1A	1A	75.3779	1A.1	AA	AA	BB	BB	AA	AA	BB	AA	AA	BB	AA	-	AA	AA	BB	AA	BB	AA	AA	-	AA	BB	AA	-	AA	BB	BB	BB	AA	BB	BB	BB	BB	AA	BB	AA	AA	AA	AA	BB	-	AA	BB	-	AA	BB
SNP-399997770_1A	1A	75.3779	1A.1	AA	AA	BB	BB	AA	AA	BB	AA	AA	BB	AA	-	AA	AA	BB	AA	BB	AA	AA	-	AA	BB	AA	-	AA	BB	BB	BB	AA	BB	BB	BB	BB	AA	BB	AA	AA	AA	AA	BB	-	AA	BB	-	AA	BB
SNP-380218635_1A	1A	75.3779	1A.1	AA	AA	BB	BB	AA	AA	BB	AA	AA	BB	AA	BB	AA	AA	BB	AA	BB	AA	AA	BB	AA	BB	AA	BB	AA	BB	BB	BB	AA	BB	BB	BB	BB	AA	BB	AA	-	AA	AA	BB	AA	AA	BB	BB	AA	BB
SNP-380333081_1A	1A	75.3779	1A.1	AA	AA	BB	BB	AA	AA	BB	AA	AA	BB	AA	BB	AA	AA	BB	AA	BB	AA	AA	BB	AA	BB	AA	BB	AA	BB	BB	BB	AA	BB	BB	BB	BB	AA	BB	AA	-	AA	AA	BB	AA	AA	BB	BB	AA	BB
SNP-380484718_1A	1A	75.3779	1A.1	AA	AA	BB	BB	AA	-	BB	AA	AA	BB	AA	BB	AA	AA	BB	AA	BB	AA	AA	BB	AA	BB	AA	BB	AA	BB	BB	BB	AA	BB	BB	BB	BB	AA	BB	AA	-	AA	AA	BB	AA	AA	BB	BB	AA	BB
SNP-380567252_1A	1A	75.3779	1A.1	AA	AA	BB	BB	AA	-	BB	AA	AA	BB	AA	BB	AA	AA	BB	AA	BB	AA	AA	BB	AA	BB	AA	BB	AA	BB	BB	BB	AA	BB	BB	BB	BB	AA	BB	AA	AA	AA	AA	BB	AA	AA	BB	BB	AA	BB
SNP-380890358_1A	1A	75.3779	1A.1	AA	AA	BB	BB	AA	-	BB	AA	AA	BB	AA	BB	AA	AA	BB	AA	BB	AA	AA	BB	AA	BB	AA	BB	AA	BB	BB	BB	AA	BB	BB	BB	BB	AA	BB	AA	AA	AA	AA	BB	AA	AA	BB	BB	AA	BB
SNP-381030750_1A	1A	75.3779	1A.1	AA	AA	BB	BB	AA	-	BB	AA	AA	BB	AA	BB	AA	AA	BB	AA	BB	AA	AA	BB	AA	BB	AA	BB	AA	BB	BB	BB	AA	BB	BB	BB	BB	AA	BB	AA	AA	AA	AA	BB	AA	AA	BB	BB	AA	BB
SNP-381078825_1A	1A	75.3779	1A.1	AA	AA	BB	BB	AA	AA	BB	AA	AA	BB	AA	BB	AA	AA	BB	AA	BB	AA	AA	BB	AA	BB	AA	BB	AA	BB	BB	BB	AA	BB	BB	BB	BB	AA	BB	AA	AA	AA	AA	BB	AA	AA	BB	BB	AA	BB
SNP-381220085_1A	1A	75.3779	1A.1	AA	AA	BB	BB	AA	AA	BB	AA	AA	BB	AA	BB	AA	AA	BB	AA	BB	AA	AA	BB	AA	BB	AA	BB	AA	BB	BB	BB	AA	BB	BB	BB	BB	AA	BB	AA	AA	AA	AA	BB	AA	AA	BB	BB	AA	BB
SNP-381225178_1A	1A	75.3779	1A.1	AA	AA	BB	BB	AA	AA	BB	AA	AA	BB	AA	BB	AA	AA	BB	AA	BB	AA	AA	BB	AA	BB	AA	BB	AA	BB	BB	BB	AA	BB	BB	BB	BB	AA	BB	AA	AA	AA	AA	BB	AA	AA	BB	BB	AA	BB
SNP-381368907_1A	1A	75.3779	1A.1	AA	AA	BB	BB	AA	AA	BB	AA	AA	BB	AA	BB	AA	AA	BB	AA	BB	AA	AA	BB	AA	BB	AA	BB	AA	BB	BB	BB	AA	BB	BB	BB	BB	AA	BB	AA	AA	AA	AA	BB	AA	AA	BB	BB	AA	BB
SNP-381629691_1A	1A	75.3779	1A.1	AA	AA	BB	BB	AA	AA	BB	AA	AA	BB	AA	BB	AA	AA	BB	AA	BB	AA	AA	BB	AA	BB	AA	BB	AA	BB	BB	BB	AA	BB	BB	BB	BB	AA	BB	AA	AA	AA	AA	BB	AA	AA	BB	BB	AA	BB
SNP-382329296_1A	1A	75.3779	1A.1	AA	AA	BB	BB	AA	AA	BB	AA	AA	BB	AA	BB	AA	AA	BB	AA	BB	AA	AA	BB	AA	BB	AA	BB	AA	BB	BB	BB	AA	BB	BB	BB	BB	AA	BB	AA	AA	AA	AA	BB	AA	AA	BB	BB	AA	BB
SNP-382345024_1A	1A	75.3779	1A.1	AA	AA	BB	BB	AA	AA	BB	AA	AA	BB	AA	BB	AA	AA	BB	AA	BB	AA	AA	BB	AA	BB	AA	BB	AA	BB	BB	BB	AA	BB	BB	BB	BB	AA	BB	AA	AA	AA	AA	BB	AA	AA	BB	BB	AA	BB
SNP-382396440_1A	1A	75.3779	1A.1	AA	AA	BB	BB	AA	AA	BB	AA	AA	BB	AA	BB	AA	AA	BB	AA	BB	AA	AA	BB	AA	BB	AA	BB	AA	BB	BB	BB	AA	BB	BB	BB	BB	AA	BB	AA	AA	AA	AA	BB	AA	AA	BB	BB	AA	BB
SNP-382651678_1A	1A	75.3779	1A.1	AA	AA	BB	BB	AA	AA	BB	AA	AA	BB	AA	BB	AA	AA	BB	AA	BB	AA	AA	BB	AA	BB	AA	BB	AA	BB	BB	BB	AA	BB	BB	BB	BB	AA	BB	AA	AA	AA	AA	BB	AA	AA	BB	BB	AA	BB
SNP-382680441_1A	1A	75.3779	1A.1	AA	AA	BB	BB	AA	AA	BB	AA	AA	BB	AA	BB	AA	AA	BB	AA	BB	AA	AA	BB	AA	BB	AA	BB	AA	BB	BB	BB	AA	BB	BB	BB	BB	AA	BB	AA	AA	AA	AA	BB	AA	AA	BB	BB	AA	BB
SNP-382680477_1A	1A	75.3779	1A.1	AA	AA	BB	BB	AA	AA	BB	AA	AA	BB	AA	BB	AA	AA	BB	AA	BB	AA	AA	BB	AA	BB	AA	BB	AA	BB	BB	BB	AA	BB	BB	BB	BB	AA	BB	AA	AA	AA	AA	BB	AA	AA	BB	BB	AA	BB
SNP-382896124_1A	1A	75.3779	1A.1	AA	AA	BB	BB	AA	AA	BB	AA	AA	BB	AA	BB	AA	AA	BB	AA	BB	AA	AA	BB	AA	BB	AA	BB	AA	BB	BB	BB	AA	BB	BB	BB	BB	AA	BB	AA	AA	AA	AA	BB	AA	AA	BB	BB	AA	BB
SNP-382896299_1A	1A	75.3779	1A.1	AA	AA	BB	BB	AA	AA	BB	AA	AA	BB	AA	BB	AA	AA	BB	AA	BB	AA	AA	BB	AA	BB	AA	BB	AA	BB	BB	BB	AA	BB	BB	BB	BB	AA	BB	AA	AA	AA	AA	BB	AA	AA	BB	BB	AA	BB
SNP-383031754_1A	1A	75.3779	1A.1	AA	AA	BB	BB	AA	AA	BB	AA	AA	BB	AA	BB	AA	AA	BB	AA	BB	AA	AA	BB	AA	BB	AA	BB	AA	BB	BB	BB	AA	BB	BB	BB	BB	AA	BB	AA	AA	AA	AA	BB	AA	AA	BB	BB	AA	BB
SNP-383445092_1A	1A	75.3779	1A.1	AA	AA	BB	BB	AA	AA	BB	AA	AA	BB	AA	BB	AA	AA	BB	AA	BB	AA	AA	BB	AA	BB	AA	BB	AA	BB	BB	BB	AA	BB	BB	BB	BB	AA	BB	AA	AA	AA	AA	BB	AA	AA	BB	BB	AA	BB
SNP-383496335_1A	1A	75.3779	1A.1	AA	AA	BB	BB	AA	AA	BB	AA	AA	BB	AA	BB	AA	AA	BB	AA	BB	AA	AA	BB	AA	BB	AA	BB	AA	BB	BB	BB	AA	BB	BB	BB	BB	AA	BB	AA	AA	AA	AA	BB	AA	AA	BB	BB	AA	BB
SNP-383656758_1A	1A	75.3779	1A.1	AA	AA	BB	BB	AA	AA	BB	AA	AA	BB	AA	BB	AA	AA	BB	AA	BB	AA	AA	BB	AA	BB	AA	BB	AA	BB	BB	BB	AA	BB	BB	BB	BB	AA	BB	AA	AA	AA	AA	BB	AA	AA	BB	BB	AA	BB
SNP-383661053_1A	1A	75.3779	1A.1	AA	AA	BB	BB	AA	AA	BB	AA	AA	BB	AA	BB	AA	AA	BB	AA	BB	AA	AA	BB	AA	BB	AA	BB	AA	BB	BB	BB	AA	BB	BB	BB	BB	AA	BB	AA	AA	AA	AA	BB	AA	AA	BB	BB	AA	BB
SNP-383827156_1A	1A	75.3779	1A.1	AA	AA	BB	BB	AA	AA	BB	AA	AA	BB	AA	BB	AA	AA	BB	AA	BB	AA	AA	BB	AA	BB	AA	BB	AA	BB	BB	BB	AA	BB	BB	BB	BB	AA	BB	AA	AA	AA	AA	BB	AA	AA	BB	BB	AA	BB
SNP-383886173_1A	1A	75.3779	1A.1	AA	AA	BB	BB	AA	AA	BB	AA	AA	BB	AA	BB	AA	AA	BB	AA	BB	AA	AA	BB	AA	BB	AA	BB	AA	BB	BB	BB	AA	BB	BB	BB	BB	AA	BB	AA	AA	AA	AA	BB	AA	AA	BB	BB	AA	BB
SNP-387532315_1A	1A	75.3779	1A.1	AA	AA	BB	BB	AA	AA	BB	AA	AA	BB	AA	BB	AA	AA	BB	AA	BB	AA	AA	BB	AA	BB	AA	BB	AA	BB	BB	BB	AA	BB	BB	BB	BB	AA	BB	AA	AA	AA	AA	BB	AA	AA	BB	BB	AA	BB
SNP-387551768_1A	1A	75.3779	1A.1	AA	AA	BB	BB	AA	AA	BB	AA	AA	BB	AA	BB	AA	AA	BB	AA	BB	AA	AA	BB	AA	BB	AA	BB	AA	BB	BB	BB	AA	BB	BB	BB	BB	AA	BB	AA	AA	AA	AA	BB	AA	AA	BB	BB	AA	BB
SNP-387729366_1A	1A	75.3779	1A.1	AA	AA	BB	BB	AA	AA	BB	AA	AA	BB	AA	BB	AA	AA	BB	AA	BB	AA	AA	BB	AA	BB	AA	BB	AA	BB	BB	BB	AA	BB	BB	BB	BB	AA	BB	AA	AA	AA	AA	BB	AA	AA	BB	BB	AA	BB
SNP-391405323_1A	1A	75.3779	1A.1	AA	AA	BB	BB	AA	AA	BB	AA	AA	BB	AA	BB	-	AA	BB	AA	BB	AA	AA	BB	AA	BB	AA	-	AA	BB	BB	BB	AA	BB	BB	BB	BB	AA	BB	AA	AA	AA	AA	BB	AA	AA	BB	BB	AA	BB
SNP-391580955_1A	1A	75.3779	1A.1	AA	AA	BB	BB	AA	AA	BB	AA	AA	BB	AA	BB	-	AA	BB	AA	BB	AA	AA	BB	AA	BB	AA	BB	AA	BB	BB	BB	AA	BB	BB	BB	BB	AA	BB	AA	AA	AA	AA	BB	AA	AA	BB	BB	AA	BB
SNP-391581047_1A	1A	75.3779	1A.1	AA	AA	BB	BB	AA	AA	BB	AA	-	BB	AA	BB	-	AA	BB	AA	BB	AA	AA	BB	AA	BB	AA	BB	AA	BB	BB	BB	AA	BB	BB	BB	BB	AA	BB	AA	AA	AA	AA	BB	AA	AA	BB	BB	AA	BB
SNP-391906887_1A	1A	75.3779	1A.1	-	AA	BB	BB	-	AA	BB	-	-	BB	AA	BB	-	-	BB	AA	BB	AA	-	BB	AA	BB	-	BB	AA	BB	BB	BB	AA	BB	BB	BB	BB	AA	BB	AA	AA	AA	AA	BB	AA	-	BB	BB	AA	BB
SNP-393478965_1A	1A	75.3779	1A.1	AA	AA	BB	BB	AA	AA	BB	AA	-	BB	AA	BB	AA	AA	BB	AA	BB	AA	AA	BB	AA	BB	AA	BB	AA	BB	BB	BB	AA	BB	BB	BB	BB	AA	BB	AA	-	AA	AA	BB	AA	AA	BB	BB	AA	BB
SNP-393681944_1A	1A	75.3779	1A.1	AA	AA	BB	BB	AA	AA	BB	AA	AA	BB	AA	BB	AA	AA	BB	AA	BB	AA	AA	BB	AA	BB	AA	BB	AA	BB	BB	BB	AA	BB	BB	BB	BB	AA	BB	AA	-	AA	AA	BB	AA	AA	BB	BB	AA	BB
SNP-394036166_1A	1A	75.3779	1A.1	AA	AA	BB	BB	AA	AA	BB	AA	AA	BB	AA	BB	AA	AA	BB	AA	BB	AA	AA	BB	AA	BB	AA	BB	AA	BB	BB	BB	AA	BB	BB	BB	BB	AA	BB	AA	-	AA	AA	BB	AA	AA	BB	BB	AA	BB
SNP-394160626_1A	1A	75.3779	1A.1	AA	AA	BB	BB	AA	AA	BB	AA	AA	BB	AA	BB	AA	AA	BB	AA	BB	AA	AA	BB	AA	BB	AA	BB	AA	BB	BB	BB	AA	BB	BB	BB	BB	AA	BB	AA	AA	AA	AA	BB	AA	AA	BB	BB	AA	BB
SNP-394304899_1A	1A	75.3779	1A.1	AA	AA	BB	BB	AA	AA	BB	AA	AA	BB	AA	BB	AA	AA	BB	AA	BB	AA	AA	BB	AA	BB	AA	BB	AA	BB	BB	BB	AA	BB	BB	BB	BB	AA	BB	AA	AA	AA	AA	BB	AA	AA	BB	BB	AA	BB
SNP-394546598_1A	1A	75.3779	1A.1	AA	AA	BB	BB	AA	AA	BB	AA	AA	BB	AA	BB	AA	AA	BB	AA	BB	AA	AA	BB	AA	BB	AA	BB	AA	BB	BB	BB	AA	BB	BB	BB	BB	AA	BB	AA	AA	AA	AA	BB	AA	AA	BB	BB	AA	BB
SNP-394715878_1A	1A	75.3779	1A.1	AA	AA	BB	BB	AA	AA	BB	AA	AA	BB	AA	BB	AA	AA	BB	AA	BB	AA	AA	BB	AA	BB	AA	BB	AA	BB	BB	BB	AA	BB	BB	BB	BB	AA	BB	AA	AA	AA	AA	BB	AA	AA	BB	BB	AA	BB
SNP-395056563_1A	1A	75.3779	1A.1	AA	AA	BB	BB	AA	AA	BB	AA	AA	BB	AA	BB	AA	AA	BB	AA	BB	AA	AA	BB	AA	BB	AA	BB	AA	BB	BB	BB	AA	BB	BB	BB	BB	AA	BB	AA	AA	AA	AA	BB	AA	AA	BB	BB	AA	BB
SNP-395385772_1A	1A	75.3779	1A.1	AA	AA	BB	BB	AA	AA	BB	AA	AA	BB	AA	BB	AA	AA	BB	AA	BB	AA	AA	BB	AA	BB	AA	BB	AA	BB	BB	BB	AA	BB	BB	BB	BB	AA	BB	AA	AA	AA	AA	BB	AA	AA	BB	BB	AA	BB
SNP-396215591_1A	1A	75.3779	1A.1	AA	AA	BB	BB	AA	AA	BB	AA	AA	BB	AA	BB	AA	AA	BB	AA	BB	AA	AA	BB	AA	BB	AA	BB	AA	BB	BB	BB	AA	BB	BB	BB	BB	AA	BB	AA	AA	AA	AA	BB	AA	AA	BB	BB	AA	BB
SNP-396218608_1A	1A	75.3779	1A.1	AA	AA	BB	BB	AA	AA	BB	AA	AA	BB	AA	BB	AA	AA	BB	AA	BB	AA	AA	BB	AA	BB	AA	BB	AA	BB	BB	BB	AA	BB	BB	BB	BB	AA	BB	AA	AA	AA	AA	BB	AA	AA	BB	BB	AA	BB
SNP-398180317_1A	1A	75.3779	1A.1	AA	AA	BB	BB	AA	AA	BB	AA	AA	BB	AA	BB	AA	AA	BB	AA	BB	AA	AA	BB	AA	BB	AA	BB	AA	BB	BB	BB	AA	BB	BB	BB	BB	AA	BB	AA	AA	AA	AA	BB	AA	AA	BB	BB	AA	BB
SNP-398312844_1A	1A	75.3779	1A.1	AA	AA	BB	BB	AA	AA	BB	AA	AA	BB	AA	BB	AA	AA	BB	AA	BB	AA	AA	BB	AA	BB	AA	BB	AA	BB	BB	BB	AA	BB	BB	BB	BB	AA	BB	AA	AA	AA	AA	BB	AA	AA	BB	BB	AA	BB
SNP-398690337_1A	1A	75.3779	1A.1	AA	AA	BB	BB	AA	AA	BB	AA	AA	BB	AA	BB	AA	AA	BB	AA	BB	AA	AA	BB	AA	BB	AA	BB	AA	BB	BB	BB	AA	BB	BB	BB	BB	AA	BB	AA	AA	AA	AA	BB	AA	AA	BB	BB	AA	BB
SNP-398918597_1A	1A	75.3779	1A.1	AA	AA	BB	BB	AA	AA	BB	AA	AA	BB	AA	BB	AA	AA	BB	AA	BB	AA	AA	BB	AA	BB	AA	-	AA	BB	BB	BB	AA	BB	BB	BB	BB	AA	BB	AA	AA	AA	AA	BB	AA	AA	BB	-	AA	BB
SNP-364142258_1D	1A	75.3779	1A.1	AA	AA	BB	BB	AA	AA	BB	AA	AA	BB	AA	BB	AA	AA	BB	AA	BB	AA	AA	BB	AA	BB	AA	BB	AA	BB	BB	BB	AA	BB	BB	BB	BB	AA	BB	AA	AA	AA	AA	BB	AA	AA	BB	BB	AA	BB
SNP-364142354_1D	1A	75.3779	1A.1	AA	AA	BB	BB	AA	AA	BB	AA	AA	BB	AA	BB	AA	AA	BB	AA	BB	AA	AA	BB	AA	BB	AA	BB	AA	BB	BB	BB	AA	BB	BB	BB	BB	AA	BB	AA	AA	AA	AA	BB	AA	AA	BB	BB	AA	BB
SNP-364142391_1D	1A	75.3779	1A.1	AA	AA	BB	BB	AA	AA	BB	AA	AA	BB	AA	BB	AA	AA	BB	AA	BB	AA	AA	BB	AA	BB	AA	BB	AA	BB	BB	BB	AA	BB	BB	BB	BB	AA	BB	AA	AA	AA	AA	BB	AA	AA	BB	BB	AA	BB
SNP-364201662_1D	1A	75.3779	1A.1	AA	AA	BB	BB	AA	AA	BB	AA	AA	BB	AA	BB	AA	AA	BB	AA	BB	AA	AA	BB	AA	BB	-	BB	AA	BB	BB	BB	AA	BB	BB	BB	BB	AA	BB	AA	AA	AA	AA	BB	AA	AA	BB	BB	AA	BB
SNP-364214572_1D	1A	75.3779	1A.1	AA	AA	BB	BB	AA	AA	BB	AA	AA	BB	AA	BB	AA	AA	BB	AA	BB	AA	AA	BB	AA	BB	-	BB	AA	BB	BB	BB	AA	BB	BB	BB	BB	AA	BB	AA	AA	AA	AA	BB	AA	AA	BB	BB	AA	BB
SNP-379194623_1A	1A	75.3779	1A.1	AA	-	BB	BB	AA	AA	BB	AA	AA	BB	AA	BB	AA	AA	BB	AA	BB	AA	AA	BB	AA	BB	AA	BB	AA	BB	BB	BB	AA	BB	BB	BB	BB	AA	BB	AA	AA	AA	AA	BB	AA	AA	BB	BB	AA	BB
SNP-379512673_1A	1A	75.3779	1A.1	AA	AA	BB	BB	AA	AA	BB	AA	AA	BB	AA	BB	AA	AA	BB	AA	BB	AA	AA	BB	AA	BB	AA	BB	AA	BB	BB	BB	AA	BB	BB	BB	BB	AA	BB	AA	-	AA	AA	BB	AA	AA	BB	BB	AA	BB
SNP-386417961_1A	1A	75.3779	1A.1	AA	AA	BB	BB	AA	AA	BB	AA	AA	BB	AA	BB	AA	AA	BB	AA	BB	AA	AA	BB	AA	BB	AA	BB	AA	BB	BB	BB	AA	BB	BB	BB	BB	AA	BB	AA	AA	AA	AA	BB	AA	AA	BB	BB	AA	BB
SNP-387162099_1A	1A	75.3779	1A.1	AA	AA	BB	BB	AA	AA	BB	AA	AA	BB	AA	BB	AA	AA	BB	AA	BB	AA	AA	BB	AA	BB	AA	BB	AA	BB	BB	BB	AA	BB	BB	BB	BB	AA	BB	AA	AA	AA	AA	BB	AA	AA	BB	BB	AA	BB
SNP-425613685_1A	1A	84.7125	1A.1	AA	AA	BB	BB	AA	AA	AA	AA	AA	AA	AA	BB	AA	AA	AA	AA	BB	AA	AA	BB	AA	BB	AA	BB	AA	BB	BB	BB	AA	BB	BB	AA	BB	AA	BB	AA	AA	AA	AA	BB	AA	AA	BB	BB	AA	BB
SNP-425743548_1A	1A	84.7125	1A.1	AA	AA	BB	BB	AA	AA	AA	AA	AA	AA	AA	BB	AA	AA	AA	AA	BB	AA	AA	BB	AA	BB	AA	BB	AA	BB	BB	BB	AA	BB	BB	AA	BB	AA	BB	AA	AA	AA	AA	BB	AA	AA	BB	BB	AA	BB
SNP-425743609_1A	1A	84.7125	1A.1	AA	AA	BB	BB	AA	AA	AA	AA	AA	AA	AA	BB	AA	AA	AA	AA	BB	AA	AA	BB	AA	BB	AA	BB	AA	BB	BB	BB	AA	BB	BB	AA	BB	AA	BB	AA	AA	AA	AA	BB	AA	AA	BB	BB	AA	BB
SNP-426098159_1A	1A	84.7125	1A.1	AA	AA	BB	BB	AA	AA	AA	AA	AA	AA	AA	BB	AA	AA	AA	AA	BB	AA	AA	BB	AA	BB	AA	BB	AA	BB	BB	BB	AA	BB	BB	AA	BB	AA	BB	AA	AA	AA	AA	BB	AA	AA	BB	BB	AA	BB
SNP-426219903_1A	1A	84.7125	1A.1	AA	AA	BB	BB	AA	AA	AA	AA	AA	AA	AA	BB	AA	AA	AA	AA	BB	AA	AA	BB	AA	BB	AA	BB	AA	BB	BB	BB	AA	BB	BB	AA	BB	AA	BB	AA	AA	AA	AA	BB	AA	AA	BB	BB	AA	BB
SNP-426268869_1A	1A	84.7125	1A.1	AA	AA	BB	BB	AA	AA	AA	AA	AA	AA	AA	BB	AA	AA	AA	AA	BB	AA	AA	BB	AA	BB	AA	BB	AA	BB	BB	BB	AA	BB	BB	AA	BB	AA	BB	AA	AA	AA	AA	BB	AA	AA	BB	BB	AA	BB
SNP-426276186_1A	1A	84.7125	1A.1	AA	AA	BB	BB	AA	AA	AA	AA	AA	AA	AA	BB	AA	AA	AA	AA	BB	AA	AA	BB	AA	BB	AA	BB	AA	BB	BB	BB	AA	BB	BB	AA	BB	AA	BB	AA	AA	AA	AA	BB	AA	AA	BB	BB	AA	BB
SNP-447469124_1A	1A	87.4033	1A.1	AA	AA	BB	BB	AA	AA	AA	AA	AA	AA	AA	BB	AA	AA	AA	AA	BB	AA	AA	BB	AA	BB	AA	BB	AA	BB	BB	BB	AA	BB	BB	AA	BB	AA	BB	AA	AA	AA	AA	BB	AA	AA	BB	BB	AA	BB
SNP-448684498_1A	1A	87.4033	1A.1	AA	AA	BB	BB	AA	AA	AA	AA	AA	AA	AA	BB	AA	AA	AA	AA	BB	AA	AA	BB	AA	BB	AA	BB	AA	BB	BB	BB	AA	BB	BB	AA	BB	AA	BB	AA	AA	AA	AA	BB	AA	AA	BB	BB	AA	BB
SNP-448791496_1A	1A	87.4033	1A.1	AA	AA	BB	BB	AA	AA	AA	AA	AA	AA	AA	BB	AA	AA	AA	AA	BB	AA	AA	BB	AA	BB	AA	BB	AA	BB	BB	BB	AA	BB	BB	AA	BB	AA	BB	AA	AA	AA	AA	BB	AA	AA	BB	BB	AA	BB
SNP-448916412_1A	1A	87.4033	1A.1	AA	AA	BB	BB	AA	AA	AA	AA	AA	AA	AA	BB	AA	AA	AA	AA	BB	AA	AA	BB	AA	BB	AA	BB	AA	BB	BB	BB	AA	BB	BB	AA	BB	AA	BB	AA	AA	AA	AA	BB	AA	AA	BB	BB	AA	BB
SNP-449129439_1A	1A	87.4033	1A.1	AA	AA	BB	BB	AA	AA	AA	AA	AA	AA	AA	BB	AA	AA	AA	AA	BB	AA	AA	BB	AA	BB	AA	BB	AA	BB	BB	BB	AA	BB	BB	AA	BB	AA	BB	AA	AA	AA	AA	BB	AA	AA	BB	BB	AA	BB
SNP-449367169_1A	1A	87.4033	1A.1	AA	AA	BB	BB	AA	AA	AA	AA	AA	AA	AA	BB	AA	AA	AA	AA	BB	AA	AA	BB	AA	BB	AA	BB	AA	BB	BB	BB	AA	BB	BB	AA	BB	AA	BB	AA	AA	AA	AA	BB	AA	AA	BB	BB	AA	BB
SNP-449743531_1A	1A	87.4033	1A.1	AA	AA	BB	BB	AA	AA	AA	AA	AA	AA	AA	BB	AA	AA	AA	AA	BB	AA	AA	BB	AA	BB	AA	BB	AA	BB	BB	BB	AA	BB	BB	AA	BB	AA	BB	AA	AA	AA	AA	BB	AA	AA	BB	BB	AA	BB
SNP-450088023_1A	1A	87.9189	1A.1	AA	AA	BB	BB	AA	AA	AA	AA	AA	AA	AA	BB	AA	AA	AA	AA	BB	AA	AA	BB	AA	BB	AA	BB	AA	BB	BB	BB	AA	BB	BB	AA	BB	AA	BB	BB	AA	AA	AA	BB	AA	AA	BB	BB	AA	BB
SNP-450126350_1A	1A	87.9189	1A.1	AA	AA	BB	BB	AA	AA	AA	AA	AA	AA	AA	BB	AA	AA	AA	AA	BB	AA	AA	BB	AA	BB	AA	BB	AA	BB	BB	BB	AA	BB	BB	AA	BB	AA	BB	BB	AA	AA	AA	BB	AA	AA	BB	BB	AA	BB
SNP-453129042_1A	1A	88.4343	1A.1	AA	AA	BB	BB	AA	AA	AA	AA	AA	AA	AA	BB	AA	AA	AA	AA	BB	AA	AA	BB	AA	BB	AA	BB	AA	BB	BB	BB	AA	BB	BB	AA	BB	AA	BB	BB	AA	AA	AA	BB	AA	AA	BB	BB	AA	BB
SNP-454207206_1A	1A	88.4343	1A.1	AA	AA	BB	BB	AA	AA	AA	AA	AA	AA	AA	BB	AA	AA	AA	AA	BB	AA	AA	BB	AA	BB	AA	BB	AA	BB	BB	BB	AA	BB	BB	AA	BB	AA	BB	BB	AA	AA	AA	BB	AA	AA	BB	BB	AA	BB
SNP-459472769_1A	1A	90.0302	1A.1	AA	AA	BB	BB	AA	AA	AA	AA	AA	AA	AA	BB	AA	AA	AA	AA	BB	AA	AA	BB	AA	BB	AA	BB	AA	BB	BB	BB	AA	BB	BB	AA	BB	AA	BB	BB	AA	AA	AA	BB	AA	BB	BB	BB	AA	BB
SNP-460036667_1A	1A	90.0302	1A.1	AA	AA	BB	BB	AA	AA	AA	AA	AA	AA	AA	BB	AA	AA	AA	AA	BB	AA	AA	BB	AA	BB	AA	BB	AA	BB	BB	BB	AA	BB	BB	AA	BB	AA	BB	BB	AA	AA	AA	BB	AA	BB	BB	BB	AA	BB
SNP-461526551_1A	1A	90.0302	1A.1	AA	AA	BB	BB	AA	AA	AA	AA	AA	AA	AA	BB	AA	AA	AA	AA	BB	AA	AA	BB	AA	BB	AA	BB	AA	BB	BB	BB	AA	BB	BB	AA	BB	AA	BB	BB	AA	AA	AA	BB	AA	BB	BB	BB	AA	BB
SNP-461532013_1A	1A	90.5627	1A.1	AA	AA	BB	BB	AA	AA	BB	AA	AA	AA	AA	BB	AA	AA	AA	AA	BB	AA	AA	BB	AA	BB	AA	BB	AA	BB	BB	BB	AA	BB	BB	AA	BB	AA	BB	BB	AA	AA	AA	BB	AA	BB	BB	BB	AA	BB
SNP-462273865_1A	1A	90.5627	1A.1	AA	AA	BB	BB	AA	AA	BB	AA	AA	AA	AA	BB	AA	AA	AA	AA	BB	AA	AA	BB	AA	BB	AA	BB	AA	BB	BB	BB	AA	BB	BB	AA	BB	AA	BB	BB	AA	AA	AA	BB	AA	BB	BB	BB	AA	BB
SNP-462296154_1A	1A	90.5627	1A.1	AA	AA	BB	BB	AA	AA	BB	AA	AA	AA	AA	BB	AA	AA	AA	AA	BB	AA	AA	BB	AA	BB	AA	BB	AA	BB	BB	BB	AA	BB	BB	AA	BB	AA	BB	BB	AA	AA	AA	BB	AA	BB	BB	BB	AA	BB
SNP-462866892_1A	1A	90.5627	1A.1	AA	AA	BB	BB	AA	AA	BB	AA	AA	AA	AA	BB	AA	AA	AA	AA	BB	AA	AA	BB	AA	BB	AA	BB	AA	BB	BB	BB	AA	BB	BB	AA	BB	AA	BB	BB	AA	AA	AA	BB	AA	BB	BB	BB	AA	BB
SNP-463298938_1A	1A	90.5627	1A.1	AA	AA	BB	BB	AA	AA	BB	AA	AA	AA	AA	BB	AA	AA	AA	AA	BB	AA	AA	BB	AA	BB	AA	BB	AA	BB	BB	BB	AA	BB	BB	AA	BB	AA	BB	BB	AA	AA	AA	BB	AA	BB	BB	BB	AA	BB
SNP-464036567_1A	1A	90.5627	1A.1	AA	AA	BB	BB	AA	AA	BB	AA	AA	AA	AA	BB	AA	AA	AA	AA	BB	AA	AA	BB	AA	BB	AA	BB	AA	BB	BB	BB	AA	BB	BB	AA	BB	AA	BB	BB	AA	AA	AA	BB	AA	BB	BB	BB	AA	BB
SNP-465215425_1A	1A	91.0796	1A.1	AA	AA	BB	BB	AA	AA	BB	BB	AA	AA	AA	BB	AA	AA	AA	AA	BB	AA	AA	BB	AA	BB	AA	BB	AA	BB	BB	BB	AA	BB	BB	AA	BB	AA	BB	BB	AA	AA	AA	BB	AA	BB	BB	BB	AA	BB
SNP-465293183_1A	1A	91.0796	1A.1	AA	AA	BB	BB	AA	AA	BB	BB	AA	AA	AA	BB	AA	AA	AA	AA	BB	AA	AA	BB	AA	BB	AA	BB	AA	BB	BB	BB	AA	BB	BB	AA	BB	AA	BB	BB	AA	AA	AA	BB	AA	BB	BB	BB	AA	BB
SNP-465387335_1A	1A	91.0796	1A.1	AA	AA	BB	BB	AA	AA	BB	BB	AA	AA	AA	BB	AA	AA	AA	AA	BB	AA	AA	BB	AA	BB	AA	BB	AA	BB	BB	BB	AA	BB	BB	AA	BB	AA	BB	BB	AA	AA	AA	BB	AA	BB	BB	BB	AA	BB
SNP-468373326_1A	1A	91.0796	1A.1	AA	AA	BB	BB	AA	AA	BB	BB	AA	AA	AA	BB	AA	AA	AA	AA	BB	AA	AA	BB	AA	BB	AA	BB	AA	BB	BB	BB	AA	BB	BB	AA	BB	AA	BB	BB	AA	AA	AA	BB	AA	BB	BB	BB	AA	BB
SNP-468379510_1A	1A	91.0796	1A.1	AA	AA	BB	BB	AA	AA	BB	BB	AA	AA	AA	BB	AA	AA	AA	AA	BB	AA	AA	BB	AA	BB	AA	BB	AA	BB	BB	BB	AA	BB	BB	AA	BB	AA	BB	BB	AA	AA	AA	BB	AA	BB	BB	BB	AA	BB
SNP-471889089_1A	1A	91.0796	1A.1	AA	AA	BB	BB	AA	AA	BB	BB	AA	AA	AA	BB	AA	AA	AA	AA	BB	AA	AA	BB	AA	BB	AA	BB	AA	BB	BB	BB	AA	BB	BB	AA	BB	AA	BB	BB	AA	AA	AA	BB	AA	BB	BB	BB	AA	BB
SNP-472579218_1A	1A	91.0796	1A.1	AA	AA	BB	BB	AA	AA	BB	BB	AA	AA	AA	BB	AA	AA	AA	AA	BB	AA	AA	BB	AA	BB	AA	BB	AA	BB	BB	BB	AA	BB	BB	AA	BB	AA	BB	BB	AA	AA	AA	BB	AA	BB	BB	BB	AA	BB
SNP-472766817_1A	1A	91.0796	1A.1	AA	AA	BB	BB	AA	AA	BB	BB	AA	AA	AA	BB	AA	AA	AA	AA	BB	AA	AA	BB	AA	BB	AA	BB	AA	BB	BB	BB	AA	BB	BB	AA	BB	AA	BB	BB	AA	AA	AA	BB	AA	BB	BB	BB	AA	BB
SNP-472778573_1A	1A	91.0796	1A.1	AA	AA	BB	BB	AA	AA	BB	BB	AA	AA	AA	BB	AA	AA	AA	AA	BB	AA	AA	BB	AA	BB	AA	BB	AA	BB	BB	BB	AA	BB	BB	AA	BB	AA	BB	BB	AA	AA	AA	BB	AA	BB	BB	BB	AA	BB
SNP-472798076_1A	1A	91.0796	1A.1	AA	AA	BB	BB	AA	AA	BB	BB	AA	AA	AA	BB	AA	AA	AA	AA	BB	AA	AA	BB	AA	BB	AA	BB	AA	BB	BB	BB	AA	BB	BB	AA	BB	AA	BB	BB	AA	AA	AA	BB	AA	BB	BB	BB	AA	BB
SNP-472836159_1A	1A	91.0796	1A.1	AA	AA	BB	BB	AA	AA	BB	BB	AA	AA	AA	BB	AA	AA	AA	AA	BB	AA	AA	BB	AA	BB	AA	BB	AA	BB	BB	BB	AA	BB	BB	AA	BB	AA	BB	BB	AA	AA	AA	BB	AA	BB	BB	BB	AA	BB
SNP-472969547_1A	1A	91.0796	1A.1	AA	AA	BB	BB	AA	AA	BB	BB	AA	AA	AA	BB	AA	AA	AA	AA	BB	AA	AA	BB	AA	BB	AA	BB	AA	BB	BB	BB	AA	BB	BB	AA	BB	AA	BB	BB	AA	AA	AA	BB	AA	BB	BB	BB	AA	BB
SNP-472974338_1A	1A	91.0796	1A.1	AA	AA	BB	BB	AA	AA	BB	BB	AA	AA	AA	BB	AA	AA	AA	AA	BB	AA	AA	BB	AA	BB	AA	BB	AA	BB	BB	BB	AA	BB	BB	AA	BB	AA	BB	BB	AA	AA	AA	BB	AA	BB	BB	BB	AA	BB
SNP-473195439_1A	1A	91.0796	1A.1	AA	AA	BB	BB	AA	AA	BB	BB	AA	AA	AA	BB	AA	AA	AA	AA	BB	AA	AA	BB	AA	BB	AA	BB	AA	BB	BB	BB	AA	BB	BB	AA	BB	AA	BB	BB	AA	AA	AA	BB	AA	BB	BB	BB	AA	BB
SNP-473594509_1A	1A	91.0796	1A.1	AA	AA	BB	BB	AA	AA	BB	BB	AA	AA	AA	BB	AA	AA	AA	AA	BB	AA	AA	BB	AA	BB	AA	BB	AA	BB	BB	BB	AA	BB	BB	AA	BB	AA	BB	BB	AA	AA	AA	BB	AA	BB	BB	BB	AA	BB
SNP-473632737_1A	1A	91.0796	1A.1	AA	AA	BB	BB	AA	AA	BB	BB	AA	AA	AA	BB	AA	AA	AA	AA	BB	AA	AA	BB	AA	BB	AA	BB	AA	BB	BB	BB	AA	BB	BB	AA	BB	AA	BB	BB	AA	AA	AA	BB	AA	BB	BB	BB	AA	BB
SNP-474319885_1A	1A	91.0796	1A.1	AA	AA	BB	BB	AA	AA	BB	BB	AA	AA	AA	BB	AA	AA	AA	AA	BB	AA	AA	BB	AA	BB	AA	BB	AA	BB	BB	BB	AA	BB	BB	AA	BB	AA	BB	BB	AA	AA	AA	BB	AA	BB	BB	BB	AA	BB
SNP-474319931_1A	1A	91.0796	1A.1	AA	AA	BB	BB	AA	AA	BB	BB	AA	AA	AA	BB	AA	AA	AA	AA	BB	AA	AA	BB	AA	BB	AA	BB	AA	BB	BB	BB	AA	BB	BB	AA	BB	AA	BB	BB	AA	AA	AA	BB	AA	BB	BB	BB	AA	BB
SNP-474481402_1A	1A	91.0796	1A.1	AA	AA	BB	BB	AA	AA	BB	BB	AA	AA	AA	BB	AA	AA	AA	AA	BB	AA	AA	BB	AA	BB	AA	BB	AA	BB	BB	BB	AA	BB	BB	AA	BB	AA	BB	BB	AA	AA	AA	BB	AA	BB	BB	BB	AA	BB
SNP-474485207_1A	1A	91.0796	1A.1	AA	AA	BB	BB	AA	AA	BB	BB	AA	AA	AA	BB	AA	AA	AA	AA	BB	AA	AA	BB	AA	BB	AA	BB	AA	BB	BB	BB	AA	BB	BB	AA	BB	AA	BB	BB	AA	AA	AA	BB	AA	BB	BB	BB	AA	BB
SNP-474597606_1A	1A	91.595	1A.1	AA	AA	BB	BB	AA	AA	BB	BB	AA	AA	AA	BB	AA	AA	AA	AA	BB	AA	AA	BB	AA	BB	AA	BB	AA	BB	BB	BB	AA	BB	BB	BB	BB	AA	BB	BB	AA	AA	AA	BB	AA	BB	BB	BB	AA	BB
SNP-474812127_1A	1A	91.595	1A.1	AA	AA	BB	BB	AA	AA	BB	BB	AA	AA	AA	BB	AA	AA	AA	AA	BB	AA	AA	BB	AA	BB	AA	BB	AA	BB	BB	BB	AA	BB	BB	BB	BB	AA	BB	BB	AA	AA	AA	BB	AA	BB	BB	BB	AA	BB
SNP-475308757_1A	1A	91.595	1A.1	AA	AA	BB	BB	AA	AA	BB	BB	AA	AA	AA	BB	AA	AA	AA	AA	BB	AA	AA	BB	AA	BB	AA	BB	AA	BB	BB	BB	AA	BB	BB	BB	BB	AA	BB	BB	AA	AA	AA	BB	AA	BB	BB	BB	AA	BB
SNP-475442941_1A	1A	91.595	1A.1	AA	AA	BB	BB	AA	AA	BB	BB	AA	AA	AA	BB	AA	AA	AA	AA	BB	AA	AA	BB	AA	BB	AA	BB	AA	BB	BB	BB	AA	BB	BB	BB	BB	AA	BB	BB	AA	AA	AA	BB	AA	BB	BB	BB	AA	BB
SNP-475518259_1A	1A	91.595	1A.1	AA	AA	BB	BB	AA	AA	BB	BB	AA	AA	AA	BB	AA	AA	AA	AA	BB	AA	AA	BB	AA	BB	AA	BB	AA	BB	BB	BB	AA	BB	BB	BB	BB	AA	BB	BB	AA	AA	AA	BB	AA	BB	BB	BB	AA	BB
SNP-475717948_1A	1A	91.595	1A.1	AA	AA	BB	BB	AA	AA	BB	BB	AA	AA	AA	BB	AA	AA	AA	AA	BB	AA	AA	BB	AA	BB	AA	BB	AA	BB	BB	BB	AA	BB	BB	BB	BB	AA	BB	BB	AA	AA	AA	BB	AA	BB	BB	BB	AA	BB
SNP-476287538_1A	1A	91.595	1A.1	AA	AA	BB	BB	AA	AA	BB	BB	AA	AA	AA	BB	AA	AA	AA	AA	BB	AA	AA	BB	AA	BB	AA	BB	AA	BB	BB	BB	AA	BB	BB	BB	BB	AA	BB	BB	AA	AA	AA	BB	AA	BB	BB	BB	AA	BB
SNP-477218437_1A	1A	91.595	1A.1	AA	AA	BB	BB	AA	AA	BB	BB	AA	AA	AA	BB	AA	AA	AA	AA	BB	AA	AA	BB	AA	BB	AA	BB	AA	BB	BB	BB	AA	BB	BB	BB	BB	AA	BB	BB	AA	AA	AA	BB	AA	BB	BB	BB	AA	BB
SNP-477349767_1A	1A	91.595	1A.1	AA	AA	BB	BB	AA	AA	BB	BB	AA	AA	AA	BB	AA	AA	AA	AA	BB	AA	AA	BB	AA	BB	AA	BB	AA	BB	BB	BB	AA	BB	BB	BB	BB	AA	BB	BB	AA	AA	AA	BB	AA	BB	BB	BB	AA	BB
SNP-478192607_1A	1A	91.595	1A.1	AA	AA	BB	BB	AA	AA	BB	BB	AA	AA	AA	BB	AA	AA	AA	AA	BB	AA	AA	BB	AA	BB	AA	BB	AA	BB	BB	BB	AA	BB	BB	BB	BB	AA	BB	BB	AA	AA	AA	BB	AA	BB	BB	BB	AA	BB
SNP-478606626_1A	1A	91.595	1A.1	AA	AA	BB	BB	AA	AA	BB	BB	AA	AA	AA	BB	AA	AA	AA	AA	BB	AA	AA	BB	AA	BB	AA	BB	AA	BB	BB	BB	AA	BB	BB	BB	BB	AA	BB	BB	AA	AA	AA	BB	AA	BB	BB	BB	AA	BB
SNP-478656796_1A	1A	91.595	1A.1	AA	AA	BB	BB	AA	AA	BB	BB	AA	AA	AA	BB	AA	AA	AA	AA	BB	AA	AA	BB	AA	BB	AA	BB	AA	BB	BB	BB	AA	BB	BB	BB	BB	AA	BB	BB	AA	AA	AA	BB	AA	BB	BB	BB	AA	BB
SNP-478932659_1A	1A	91.595	1A.1	AA	AA	BB	BB	AA	AA	BB	BB	AA	AA	AA	BB	AA	AA	AA	AA	BB	AA	AA	BB	AA	BB	AA	BB	AA	BB	BB	BB	AA	BB	BB	BB	BB	AA	BB	BB	AA	AA	AA	BB	AA	BB	BB	BB	AA	BB
SNP-479139124_1A	1A	91.595	1A.1	AA	AA	BB	BB	AA	AA	BB	BB	AA	AA	AA	BB	AA	AA	AA	AA	BB	AA	AA	BB	AA	BB	AA	BB	AA	BB	BB	BB	AA	BB	BB	BB	BB	AA	BB	BB	AA	AA	AA	BB	AA	BB	BB	BB	AA	BB
SNP-479233176_1A	1A	91.595	1A.1	AA	AA	BB	BB	AA	AA	BB	BB	AA	AA	AA	BB	AA	AA	AA	AA	BB	AA	AA	BB	AA	BB	AA	BB	AA	BB	BB	BB	AA	BB	BB	BB	BB	AA	BB	BB	AA	AA	AA	BB	AA	BB	BB	BB	AA	BB
SNP-479236001_1A	1A	91.595	1A.1	AA	AA	BB	BB	AA	AA	BB	BB	AA	AA	AA	BB	AA	AA	AA	AA	BB	AA	AA	BB	AA	BB	AA	BB	AA	BB	BB	BB	AA	BB	BB	BB	BB	AA	BB	BB	AA	AA	AA	BB	AA	BB	BB	BB	AA	BB
SNP-479459153_1A	1A	91.595	1A.1	AA	AA	BB	BB	AA	AA	BB	BB	AA	AA	AA	BB	AA	AA	AA	AA	BB	AA	AA	BB	AA	BB	AA	BB	AA	BB	BB	BB	AA	BB	BB	BB	BB	AA	BB	BB	AA	AA	AA	BB	AA	BB	BB	BB	AA	BB
SNP-479628560_1A	1A	91.595	1A.1	AA	AA	BB	BB	AA	AA	BB	BB	AA	AA	AA	BB	AA	AA	AA	AA	BB	AA	AA	BB	AA	BB	AA	BB	AA	BB	BB	BB	AA	BB	BB	BB	BB	AA	BB	BB	AA	AA	AA	BB	AA	BB	BB	BB	AA	BB
SNP-479852077_1A	1A	91.595	1A.1	AA	AA	BB	BB	AA	AA	BB	BB	AA	AA	AA	BB	AA	AA	AA	AA	BB	AA	AA	BB	AA	BB	AA	BB	AA	BB	BB	BB	AA	BB	BB	BB	BB	AA	BB	BB	AA	AA	AA	BB	AA	BB	BB	BB	AA	BB
SNP-480675597_1A	1A	91.595	1A.1	AA	AA	BB	BB	AA	AA	BB	BB	AA	AA	AA	BB	AA	AA	AA	AA	BB	AA	AA	BB	AA	BB	AA	BB	AA	BB	BB	BB	AA	BB	BB	BB	BB	AA	BB	BB	AA	AA	AA	BB	AA	BB	BB	BB	AA	BB
SNP-480898878_1A	1A	91.595	1A.1	AA	AA	BB	BB	AA	AA	BB	BB	AA	AA	AA	BB	AA	AA	AA	AA	BB	AA	AA	BB	AA	BB	AA	BB	AA	BB	BB	BB	AA	BB	BB	BB	BB	AA	BB	BB	AA	AA	AA	BB	AA	BB	BB	BB	AA	BB
SNP-481209689_1A	1A	91.595	1A.1	AA	AA	BB	BB	AA	AA	BB	BB	AA	AA	AA	BB	AA	AA	AA	AA	BB	AA	AA	BB	AA	BB	AA	BB	AA	BB	BB	BB	AA	BB	BB	BB	BB	AA	BB	BB	AA	AA	AA	BB	AA	BB	BB	BB	AA	BB
SNP-481220948_1A	1A	91.595	1A.1	AA	AA	BB	BB	AA	AA	BB	BB	AA	AA	AA	BB	AA	AA	AA	AA	BB	AA	AA	BB	AA	BB	AA	BB	AA	BB	BB	BB	AA	BB	BB	BB	BB	AA	BB	BB	AA	AA	AA	BB	AA	BB	BB	BB	AA	BB
SNP-483313453_1A	1A	91.595	1A.1	AA	AA	BB	BB	AA	AA	BB	BB	AA	AA	AA	BB	AA	AA	AA	AA	BB	AA	AA	BB	AA	BB	AA	BB	AA	BB	BB	BB	AA	BB	BB	BB	BB	AA	BB	BB	AA	AA	AA	BB	AA	BB	BB	BB	AA	BB
SNP-483362653_1A	1A	91.595	1A.1	AA	AA	BB	BB	AA	AA	BB	BB	AA	AA	AA	BB	AA	AA	AA	AA	BB	AA	AA	BB	AA	BB	AA	BB	AA	BB	BB	BB	AA	BB	BB	BB	BB	AA	BB	BB	AA	AA	AA	BB	AA	BB	BB	BB	AA	BB
SNP-483362721_1A	1A	91.595	1A.1	AA	AA	BB	BB	AA	AA	BB	BB	AA	AA	AA	BB	AA	AA	AA	AA	BB	AA	AA	BB	AA	BB	AA	BB	AA	BB	BB	BB	AA	BB	BB	BB	BB	AA	BB	BB	AA	AA	AA	BB	AA	BB	BB	BB	AA	BB
SNP-483587194_1A	1A	91.595	1A.1	AA	AA	BB	BB	AA	AA	BB	BB	AA	AA	AA	BB	AA	AA	AA	AA	BB	AA	AA	BB	AA	BB	AA	BB	AA	BB	BB	BB	AA	BB	BB	BB	BB	AA	BB	BB	AA	AA	AA	BB	AA	BB	BB	BB	AA	BB
SNP-483613599_1A	1A	91.595	1A.1	AA	AA	BB	BB	AA	AA	BB	BB	AA	AA	AA	BB	AA	AA	AA	AA	BB	AA	AA	BB	AA	BB	AA	BB	AA	BB	BB	BB	AA	BB	BB	BB	BB	AA	BB	BB	AA	AA	AA	BB	AA	BB	BB	BB	AA	BB
SNP-483861754_1A	1A	91.595	1A.1	AA	AA	BB	BB	AA	AA	BB	BB	AA	AA	AA	BB	AA	AA	AA	AA	BB	AA	AA	BB	AA	BB	AA	BB	AA	BB	BB	BB	AA	BB	BB	BB	BB	AA	BB	BB	AA	AA	AA	BB	AA	BB	BB	BB	AA	BB
SNP-484064810_1A	1A	91.595	1A.1	AA	AA	BB	BB	AA	AA	BB	BB	AA	AA	AA	BB	AA	AA	AA	AA	BB	AA	AA	BB	AA	BB	AA	BB	AA	BB	BB	BB	AA	BB	BB	BB	BB	AA	BB	BB	AA	AA	AA	BB	AA	BB	BB	BB	AA	BB
SNP-484622763_1A	1A	91.595	1A.1	AA	AA	BB	BB	AA	AA	BB	BB	AA	AA	AA	BB	AA	AA	AA	AA	BB	AA	AA	BB	AA	BB	AA	BB	AA	BB	BB	BB	AA	BB	BB	BB	BB	AA	BB	BB	AA	AA	AA	BB	AA	BB	BB	BB	AA	BB
SNP-487024903_1A	1A	92.1105	1A.1	AA	AA	BB	BB	AA	AA	BB	BB	AA	AA	AA	BB	AA	AA	AA	AA	BB	AA	AA	BB	AA	BB	AA	BB	AA	BB	BB	BB	AA	BB	BB	BB	BB	AA	BB	BB	AA	AA	AA	BB	AA	BB	BB	BB	AA	BB
SNP-487582440_1A	1A	92.1105	1A.1	AA	AA	BB	BB	AA	AA	BB	BB	AA	AA	AA	BB	AA	AA	AA	AA	BB	AA	AA	BB	AA	BB	AA	BB	AA	BB	BB	BB	AA	BB	BB	BB	BB	AA	BB	BB	AA	AA	AA	BB	AA	BB	BB	BB	AA	BB
SNP-487608234_1A	1A	92.1105	1A.1	AA	AA	BB	BB	AA	AA	BB	BB	AA	AA	AA	BB	AA	AA	AA	AA	BB	AA	AA	BB	AA	BB	AA	BB	AA	BB	BB	BB	AA	BB	BB	BB	BB	AA	BB	BB	AA	AA	AA	BB	AA	BB	BB	BB	AA	BB
SNP-488199929_1A	1A	92.1105	1A.1	AA	AA	BB	BB	AA	AA	BB	BB	AA	AA	AA	BB	AA	AA	AA	AA	BB	AA	AA	BB	AA	BB	AA	BB	AA	BB	BB	BB	AA	BB	BB	BB	BB	AA	BB	BB	AA	AA	AA	BB	AA	BB	BB	BB	AA	BB
SNP-488956008_1A	1A	92.1105	1A.1	AA	AA	BB	BB	AA	AA	BB	BB	AA	AA	AA	BB	AA	AA	AA	AA	BB	AA	AA	BB	AA	BB	AA	BB	AA	BB	BB	BB	AA	BB	BB	BB	BB	AA	BB	BB	AA	AA	AA	BB	AA	BB	BB	BB	AA	BB
SNP-489177779_1A	1A	92.1105	1A.1	AA	AA	BB	BB	AA	AA	BB	BB	AA	AA	AA	BB	AA	AA	AA	AA	BB	AA	AA	BB	AA	BB	AA	BB	AA	BB	BB	BB	AA	BB	BB	BB	BB	AA	BB	BB	AA	AA	AA	BB	AA	BB	BB	BB	AA	BB
SNP-489178668_1A	1A	92.1105	1A.1	AA	AA	BB	BB	AA	AA	BB	BB	AA	AA	AA	BB	AA	AA	AA	AA	BB	AA	AA	BB	AA	BB	AA	BB	AA	BB	BB	BB	AA	BB	BB	BB	BB	AA	BB	BB	AA	AA	AA	BB	AA	BB	BB	BB	AA	BB
SNP-489377405_1A	1A	92.1105	1A.1	AA	AA	BB	BB	AA	AA	BB	BB	AA	AA	AA	BB	AA	AA	AA	AA	BB	AA	AA	BB	AA	BB	AA	BB	AA	BB	BB	BB	AA	BB	BB	BB	BB	AA	BB	BB	AA	AA	AA	BB	AA	BB	BB	BB	AA	BB
SNP-490295259_1A	1A	92.1105	1A.1	AA	AA	BB	BB	AA	AA	BB	BB	AA	AA	AA	BB	AA	AA	AA	AA	BB	AA	AA	BB	AA	BB	AA	BB	-	BB	BB	BB	AA	BB	BB	BB	BB	AA	BB	BB	AA	AA	AA	BB	AA	BB	BB	BB	AA	BB
SNP-491017345_1A	1A	94.2395	1A.1	BB	AA	BB	BB	AA	AA	BB	BB	AA	AA	AA	BB	AA	AA	BB	AA	BB	AA	AA	BB	AA	BB	BB	BB	BB	BB	BB	BB	AA	BB	BB	BB	BB	AA	BB	BB	AA	AA	AA	BB	AA	BB	BB	BB	AA	BB
SNP-491017347_1A	1A	94.2395	1A.1	BB	AA	BB	BB	AA	AA	BB	BB	AA	AA	AA	BB	AA	AA	BB	AA	BB	AA	AA	BB	AA	BB	BB	BB	BB	BB	BB	BB	AA	BB	BB	BB	BB	AA	BB	BB	AA	AA	AA	BB	AA	BB	BB	BB	AA	BB
SNP-491247400_1A	1A	94.2395	1A.1	BB	AA	BB	BB	AA	AA	BB	BB	AA	AA	AA	BB	AA	AA	BB	AA	BB	AA	AA	BB	AA	BB	BB	BB	BB	BB	BB	BB	AA	BB	BB	BB	BB	AA	BB	BB	AA	AA	AA	BB	AA	BB	BB	BB	AA	BB
SNP-491572670_1A	1A	94.7549	1A.1	BB	AA	BB	BB	AA	AA	BB	BB	AA	AA	AA	BB	AA	AA	BB	AA	BB	AA	AA	BB	AA	BB	BB	BB	BB	BB	BB	BB	AA	BB	AA	BB	BB	AA	BB	BB	AA	AA	AA	BB	AA	BB	BB	BB	AA	BB
SNP-492198373_1A	1A	94.7549	1A.1	BB	AA	BB	BB	AA	AA	BB	BB	AA	AA	AA	BB	AA	AA	BB	AA	BB	AA	AA	BB	AA	BB	BB	BB	BB	BB	BB	BB	AA	BB	AA	BB	BB	AA	BB	BB	AA	AA	AA	BB	AA	BB	BB	BB	AA	BB
SNP-495355722_1A	1A	94.7549	1A.1	BB	AA	BB	BB	AA	AA	BB	BB	AA	AA	AA	BB	AA	AA	BB	AA	BB	AA	AA	BB	AA	BB	BB	BB	BB	BB	BB	BB	AA	BB	AA	BB	BB	AA	BB	BB	AA	AA	AA	BB	AA	BB	BB	BB	AA	BB
SNP-496789209_1A	1A	94.7549	1A.1	BB	AA	BB	BB	AA	AA	BB	BB	AA	AA	AA	BB	AA	AA	BB	AA	BB	AA	AA	BB	AA	BB	BB	BB	BB	BB	BB	BB	AA	BB	AA	BB	BB	AA	BB	BB	AA	AA	AA	BB	AA	BB	BB	BB	AA	BB
SNP-496994517_1A	1A	94.7549	1A.1	BB	AA	BB	BB	AA	AA	BB	BB	AA	AA	AA	BB	AA	AA	BB	AA	BB	AA	AA	BB	AA	BB	BB	BB	BB	BB	BB	BB	AA	BB	AA	BB	BB	AA	BB	BB	AA	AA	AA	BB	AA	BB	BB	BB	AA	BB
SNP-497982749_1A	1A	94.7549	1A.1	BB	AA	BB	BB	AA	AA	BB	BB	AA	AA	AA	BB	AA	AA	BB	AA	BB	AA	AA	BB	AA	BB	BB	BB	BB	BB	BB	BB	AA	BB	AA	BB	BB	AA	BB	BB	AA	AA	AA	BB	AA	BB	BB	BB	AA	BB
SNP-498856877_1A	1A	94.7549	1A.1	BB	AA	BB	BB	AA	AA	BB	BB	AA	AA	AA	BB	AA	AA	BB	AA	BB	AA	AA	BB	AA	BB	BB	BB	BB	BB	BB	BB	AA	BB	AA	BB	BB	AA	BB	BB	AA	AA	AA	BB	AA	BB	BB	BB	AA	BB
SNP-499045040_1A	1A	95.2704	1A.1	BB	AA	BB	BB	AA	AA	BB	BB	AA	AA	AA	BB	AA	AA	BB	AA	BB	AA	AA	BB	AA	AA	BB	BB	BB	BB	BB	BB	AA	BB	AA	BB	BB	AA	BB	BB	AA	AA	AA	BB	AA	BB	BB	BB	AA	BB
SNP-499229915_1A	1A	95.2704	1A.1	BB	AA	BB	BB	AA	AA	BB	BB	AA	AA	AA	BB	AA	AA	BB	AA	BB	AA	AA	BB	AA	AA	BB	BB	BB	BB	BB	BB	AA	BB	AA	BB	BB	AA	BB	BB	AA	AA	AA	BB	AA	BB	BB	BB	AA	BB
SNP-499361829_1A	1A	95.2704	1A.1	BB	AA	BB	BB	AA	AA	BB	BB	AA	AA	AA	BB	AA	AA	BB	AA	BB	AA	AA	BB	AA	AA	BB	BB	BB	BB	BB	BB	AA	BB	AA	BB	BB	AA	BB	BB	AA	AA	AA	BB	AA	BB	BB	BB	AA	BB
SNP-499425821_1A	1A	95.2704	1A.1	BB	AA	BB	BB	AA	AA	BB	BB	AA	AA	AA	BB	AA	AA	BB	AA	BB	AA	AA	BB	AA	AA	BB	BB	BB	BB	BB	BB	AA	BB	AA	BB	BB	AA	BB	BB	AA	AA	AA	BB	AA	BB	BB	BB	AA	BB
SNP-499649120_1A	1A	95.7859	1A.1	BB	AA	BB	BB	AA	AA	BB	BB	AA	AA	AA	BB	AA	AA	BB	AA	BB	AA	AA	BB	AA	AA	BB	BB	BB	BB	BB	BB	AA	BB	AA	BB	BB	AA	BB	BB	AA	AA	AA	BB	AA	BB	BB	BB	AA	BB
SNP-499780992_1A	1A	95.7859	1A.1	BB	AA	BB	BB	AA	AA	BB	BB	AA	AA	AA	BB	AA	AA	BB	AA	BB	AA	AA	BB	AA	AA	BB	BB	BB	BB	BB	BB	AA	BB	AA	BB	BB	AA	BB	BB	AA	AA	AA	BB	AA	BB	BB	BB	AA	BB
SNP-499894343_1A	1A	95.7859	1A.1	BB	AA	BB	BB	AA	AA	BB	BB	AA	AA	AA	BB	AA	AA	BB	AA	BB	AA	AA	BB	AA	AA	BB	BB	BB	BB	BB	BB	AA	BB	AA	BB	BB	AA	BB	BB	AA	AA	AA	BB	AA	BB	BB	BB	AA	BB
SNP-499954402_1A	1A	95.7859	1A.1	BB	AA	BB	BB	AA	AA	BB	BB	AA	AA	AA	BB	AA	AA	BB	AA	BB	AA	AA	BB	AA	AA	BB	BB	BB	BB	BB	BB	AA	BB	AA	BB	BB	AA	BB	BB	AA	AA	AA	BB	AA	BB	BB	BB	AA	BB
SNP-500727991_1A	1A	96.3014	1A.1	BB	AA	BB	BB	AA	AA	BB	BB	AA	AA	AA	BB	AA	AA	BB	AA	BB	AA	AA	BB	AA	AA	BB	BB	BB	BB	BB	BB	AA	BB	AA	BB	BB	BB	BB	BB	AA	AA	AA	BB	AA	BB	BB	BB	AA	BB
SNP-500729849_1A	1A	96.3014	1A.1	BB	AA	BB	BB	AA	AA	BB	BB	AA	AA	AA	BB	AA	AA	BB	AA	BB	AA	AA	BB	AA	AA	BB	BB	BB	BB	BB	BB	AA	BB	AA	BB	BB	BB	BB	BB	AA	AA	AA	BB	AA	BB	BB	BB	AA	BB
SNP-501305270_1A	1A	96.3014	1A.1	BB	AA	BB	BB	AA	AA	BB	BB	AA	AA	AA	BB	AA	AA	BB	AA	BB	AA	AA	BB	AA	AA	BB	BB	BB	BB	BB	BB	AA	BB	AA	BB	BB	BB	BB	BB	AA	AA	AA	BB	AA	BB	BB	BB	AA	BB
SNP-501583633_1A	1A	96.3014	1A.1	BB	AA	BB	BB	AA	AA	BB	BB	AA	AA	AA	BB	AA	AA	BB	AA	BB	AA	AA	BB	AA	AA	BB	BB	BB	BB	BB	BB	AA	BB	AA	BB	BB	BB	BB	BB	AA	AA	AA	BB	AA	BB	BB	BB	AA	BB
SNP-502648430_1A	1A	96.3014	1A.1	BB	AA	BB	BB	AA	AA	BB	BB	AA	AA	AA	BB	AA	AA	BB	AA	BB	AA	AA	BB	AA	AA	BB	BB	BB	BB	BB	BB	AA	BB	AA	BB	BB	BB	BB	BB	AA	AA	AA	BB	AA	BB	BB	BB	AA	BB
SNP-504028831_1A	1A	97.8809	1A.1	BB	AA	BB	BB	AA	AA	BB	BB	AA	AA	AA	BB	AA	AA	BB	AA	BB	AA	AA	BB	AA	AA	BB	BB	BB	BB	BB	BB	AA	BB	AA	BB	BB	BB	BB	BB	AA	AA	AA	BB	AA	BB	AA	BB	AA	BB
SNP-505123116_1A	1A	97.8809	1A.1	BB	AA	BB	BB	AA	AA	BB	BB	AA	AA	AA	BB	AA	AA	BB	AA	BB	AA	AA	BB	AA	AA	BB	BB	BB	BB	BB	BB	AA	BB	AA	BB	BB	BB	BB	BB	AA	AA	AA	BB	AA	BB	AA	BB	AA	BB
SNP-505123197_1A	1A	97.8809	1A.1	BB	AA	BB	BB	AA	AA	BB	BB	AA	AA	AA	BB	AA	AA	BB	AA	BB	AA	AA	BB	AA	AA	BB	BB	BB	BB	BB	BB	AA	BB	AA	BB	BB	BB	BB	BB	AA	AA	AA	BB	AA	BB	AA	BB	AA	BB
SNP-505137920_1A	1A	97.8809	1A.1	BB	AA	BB	BB	AA	AA	BB	BB	AA	AA	AA	BB	AA	AA	BB	AA	BB	AA	AA	BB	AA	AA	BB	BB	BB	BB	BB	BB	AA	BB	AA	BB	BB	BB	BB	BB	AA	AA	AA	BB	AA	BB	AA	BB	AA	BB
SNP-508062264_1A	1A	98.4375	1A.1	BB	AA	BB	BB	AA	AA	BB	BB	AA	AA	AA	BB	AA	AA	BB	AA	BB	AA	AA	BB	AA	AA	-	BB	BB	BB	BB	BB	AA	BB	AA	BB	BB	BB	BB	BB	AA	AA	AA	BB	AA	BB	AA	BB	AA	BB
SNP-508193746_1A	1A	98.4375	1A.1	BB	AA	BB	BB	AA	AA	BB	BB	AA	AA	AA	BB	AA	AA	BB	AA	BB	AA	AA	BB	AA	AA	-	BB	BB	BB	BB	BB	AA	BB	AA	BB	BB	BB	BB	BB	AA	AA	AA	BB	AA	BB	AA	BB	AA	BB
SNP-508511791_1A	1A	98.4375	1A.1	BB	AA	BB	BB	AA	AA	BB	-	AA	AA	AA	BB	AA	AA	BB	AA	BB	AA	AA	BB	AA	AA	-	BB	BB	BB	BB	BB	AA	BB	AA	BB	BB	BB	BB	BB	AA	AA	AA	BB	AA	BB	AA	BB	AA	BB
SNP-505384891_1A	1A	98.4375	1A.1	BB	AA	BB	BB	AA	AA	BB	BB	AA	AA	AA	BB	AA	AA	BB	AA	BB	AA	AA	BB	AA	AA	BB	BB	BB	BB	BB	BB	AA	BB	AA	BB	BB	BB	BB	BB	AA	AA	AA	BB	AA	BB	AA	BB	AA	BB
SNP-506098028_1A	1A	98.4375	1A.1	BB	AA	BB	BB	AA	AA	BB	BB	AA	AA	AA	BB	AA	AA	BB	AA	BB	AA	AA	BB	AA	AA	BB	BB	BB	BB	BB	BB	AA	BB	AA	BB	BB	BB	BB	BB	AA	AA	AA	BB	AA	BB	AA	BB	AA	BB
SNP-506350358_1A	1A	98.4375	1A.1	BB	AA	BB	BB	AA	AA	BB	BB	AA	AA	AA	BB	AA	AA	BB	AA	BB	AA	AA	BB	AA	AA	BB	BB	BB	BB	BB	BB	AA	BB	AA	BB	BB	BB	BB	BB	AA	AA	AA	BB	AA	BB	AA	BB	AA	BB
SNP-506470488_1A	1A	98.4375	1A.1	BB	AA	BB	BB	AA	AA	BB	BB	AA	AA	AA	BB	AA	AA	BB	AA	BB	AA	AA	BB	AA	AA	BB	BB	BB	BB	BB	BB	AA	BB	AA	BB	BB	BB	BB	BB	AA	AA	AA	BB	AA	BB	AA	BB	AA	BB
SNP-506603512_1A	1A	98.4375	1A.1	BB	AA	BB	BB	AA	AA	BB	BB	AA	AA	AA	BB	AA	AA	BB	AA	BB	AA	AA	BB	AA	AA	BB	BB	BB	BB	BB	BB	AA	BB	AA	BB	BB	BB	BB	BB	AA	AA	AA	BB	AA	BB	AA	BB	AA	BB
SNP-506772030_1A	1A	98.4375	1A.1	BB	AA	BB	BB	AA	AA	BB	BB	AA	AA	AA	BB	AA	AA	BB	AA	BB	AA	AA	BB	AA	AA	BB	BB	BB	BB	BB	BB	AA	BB	AA	BB	BB	BB	BB	BB	AA	AA	AA	BB	AA	BB	AA	BB	AA	BB
SNP-507165863_1A	1A	98.4375	1A.1	BB	AA	BB	BB	AA	AA	BB	BB	AA	AA	AA	BB	AA	AA	BB	AA	BB	AA	AA	BB	AA	AA	BB	BB	BB	BB	BB	BB	AA	BB	AA	BB	BB	BB	BB	BB	AA	AA	AA	BB	AA	BB	AA	BB	AA	BB
SNP-507663624_1A	1A	98.4375	1A.1	BB	AA	BB	BB	AA	AA	BB	BB	AA	AA	AA	BB	AA	AA	BB	AA	BB	AA	AA	BB	AA	AA	BB	BB	BB	BB	BB	BB	AA	BB	AA	BB	BB	BB	BB	BB	AA	AA	AA	BB	AA	BB	AA	BB	AA	BB
SNP-509384684_1A	1A	99.6362	1A.1	BB	BB	BB	BB	AA	AA	BB	-	AA	AA	AA	BB	AA	AA	BB	AA	BB	AA	AA	BB	AA	AA	-	BB	BB	BB	BB	BB	AA	BB	AA	BB	BB	BB	BB	BB	AA	AA	AA	BB	AA	BB	AA	BB	AA	BB
SNP-509441099_1A	1A	99.6362	1A.1	BB	BB	BB	BB	AA	AA	BB	-	AA	AA	AA	BB	AA	AA	BB	AA	BB	AA	AA	BB	AA	AA	-	BB	BB	BB	BB	BB	AA	BB	AA	BB	BB	BB	BB	BB	AA	AA	AA	BB	AA	BB	AA	BB	AA	BB
SNP-509594249_1A	1A	99.6362	1A.1	BB	BB	BB	BB	AA	AA	BB	-	AA	AA	AA	BB	AA	AA	BB	AA	BB	AA	AA	BB	AA	AA	-	BB	BB	BB	BB	BB	AA	BB	AA	BB	BB	BB	BB	BB	AA	AA	AA	BB	AA	BB	AA	BB	AA	BB
SNP-509616445_1A	1A	99.6362	1A.1	BB	BB	BB	BB	AA	AA	BB	BB	AA	AA	AA	BB	AA	AA	BB	AA	BB	AA	AA	BB	AA	AA	-	BB	BB	BB	BB	BB	AA	BB	AA	BB	BB	BB	BB	BB	AA	AA	AA	BB	AA	BB	AA	BB	AA	BB
SNP-510032045_1A	1A	100.369	1A.1	BB	BB	BB	BB	AA	AA	BB	BB	AA	AA	AA	BB	AA	AA	BB	AA	BB	AA	AA	BB	AA	AA	-	BB	BB	BB	BB	BB	AA	BB	AA	BB	BB	BB	BB	BB	AA	AA	AA	BB	AA	BB	AA	BB	AA	BB
SNP-510175298_1A	1A	100.369	1A.1	BB	BB	BB	BB	AA	AA	BB	BB	AA	AA	AA	BB	AA	AA	BB	AA	BB	AA	AA	BB	AA	AA	-	BB	BB	BB	BB	BB	AA	BB	AA	BB	BB	BB	BB	BB	AA	AA	AA	BB	AA	BB	AA	BB	AA	BB
SNP-510716609_1A	1A	100.369	1A.1	BB	BB	BB	BB	AA	AA	BB	BB	AA	AA	AA	BB	AA	AA	BB	AA	BB	AA	AA	BB	AA	AA	-	BB	BB	BB	BB	BB	AA	BB	AA	BB	BB	BB	BB	BB	AA	AA	AA	BB	AA	BB	AA	BB	AA	BB
SNP-510897384_1A	1A	100.369	1A.1	BB	BB	BB	BB	AA	AA	BB	BB	AA	AA	AA	BB	AA	AA	BB	AA	BB	AA	AA	BB	AA	AA	-	BB	BB	BB	BB	BB	AA	BB	AA	BB	BB	BB	BB	BB	AA	AA	AA	BB	AA	BB	AA	BB	AA	BB
SNP-511746185_1A	1A	100.369	1A.1	BB	BB	BB	BB	AA	AA	BB	BB	AA	AA	AA	BB	AA	AA	BB	AA	BB	AA	AA	BB	AA	AA	-	BB	BB	BB	BB	BB	AA	BB	AA	BB	BB	BB	BB	BB	AA	AA	AA	BB	AA	BB	AA	BB	AA	BB
SNP-511927429_1A	1A	100.369	1A.1	BB	BB	BB	BB	AA	AA	BB	BB	AA	AA	AA	BB	AA	AA	BB	AA	BB	AA	AA	BB	AA	AA	-	BB	BB	BB	BB	BB	AA	BB	AA	BB	BB	BB	BB	BB	AA	AA	AA	BB	AA	BB	AA	BB	AA	BB
SNP-512159332_1A	1A	100.369	1A.1	BB	BB	BB	BB	AA	AA	BB	BB	AA	AA	AA	BB	AA	AA	BB	AA	BB	AA	AA	BB	AA	AA	-	BB	BB	BB	BB	BB	AA	BB	AA	BB	BB	BB	BB	BB	AA	AA	AA	BB	AA	BB	AA	BB	AA	BB
SNP-513946922_1A	1A	101.759	1A.1	BB	BB	BB	BB	AA	AA	BB	BB	AA	AA	AA	BB	AA	AA	BB	AA	BB	AA	AA	BB	AA	AA	-	BB	BB	BB	BB	BB	AA	BB	AA	BB	BB	BB	BB	BB	AA	AA	AA	BB	AA	BB	AA	BB	AA	BB
SNP-513947161_1A	1A	101.759	1A.1	BB	BB	BB	BB	AA	AA	BB	BB	AA	AA	AA	BB	AA	AA	BB	AA	BB	AA	AA	BB	AA	AA	-	BB	BB	BB	BB	BB	AA	BB	AA	BB	BB	BB	BB	BB	AA	AA	AA	BB	AA	BB	AA	BB	AA	BB
SNP-514001246_1A	1A	101.759	1A.1	BB	BB	BB	BB	AA	AA	BB	BB	AA	AA	AA	BB	AA	AA	BB	AA	BB	AA	AA	BB	AA	AA	-	BB	BB	BB	BB	BB	AA	BB	AA	BB	BB	BB	BB	BB	AA	AA	AA	BB	AA	BB	AA	BB	AA	BB
SNP-514107420_1A	1A	101.759	1A.1	BB	BB	BB	BB	AA	AA	BB	BB	AA	AA	AA	BB	AA	AA	BB	AA	BB	AA	AA	BB	AA	AA	-	BB	BB	BB	BB	BB	AA	BB	AA	BB	BB	BB	BB	BB	AA	AA	AA	BB	AA	BB	AA	BB	AA	BB
SNP-514107573_1A	1A	101.759	1A.1	BB	BB	BB	BB	AA	AA	BB	BB	AA	AA	AA	BB	AA	AA	BB	AA	BB	AA	AA	BB	AA	AA	-	BB	BB	BB	BB	BB	AA	BB	AA	BB	BB	BB	BB	BB	AA	AA	AA	BB	AA	BB	AA	BB	AA	BB
SNP-514150186_1A	1A	101.759	1A.1	BB	BB	BB	BB	AA	AA	BB	BB	AA	AA	AA	BB	AA	AA	BB	AA	BB	AA	AA	BB	AA	AA	-	BB	BB	BB	BB	BB	AA	BB	AA	BB	BB	BB	BB	BB	AA	AA	AA	BB	AA	BB	AA	BB	AA	BB
SNP-514719321_1A	1A	101.759	1A.1	BB	BB	BB	BB	AA	AA	BB	BB	AA	AA	AA	BB	AA	AA	BB	AA	BB	AA	AA	BB	AA	AA	-	BB	BB	BB	BB	BB	AA	BB	AA	BB	BB	BB	BB	BB	AA	AA	AA	BB	AA	BB	AA	BB	AA	BB
SNP-514721733_1A	1A	101.759	1A.1	BB	BB	BB	BB	AA	AA	BB	BB	AA	AA	AA	BB	AA	AA	BB	AA	BB	AA	-	BB	AA	AA	-	BB	BB	BB	BB	BB	AA	BB	AA	BB	BB	BB	BB	BB	AA	AA	AA	BB	AA	BB	AA	BB	AA	BB
SNP-514724620_1A	1A	101.759	1A.1	BB	BB	BB	BB	AA	AA	BB	BB	AA	AA	AA	BB	AA	AA	BB	AA	BB	AA	-	BB	AA	AA	-	BB	BB	BB	BB	BB	AA	BB	AA	BB	BB	BB	BB	BB	AA	AA	AA	BB	AA	BB	AA	BB	AA	BB
SNP-514883569_1A	1A	101.759	1A.1	BB	BB	BB	BB	AA	AA	BB	BB	AA	AA	AA	BB	AA	AA	BB	AA	BB	AA	-	BB	AA	AA	-	BB	BB	BB	BB	BB	AA	BB	AA	BB	BB	BB	BB	BB	AA	AA	AA	BB	AA	BB	AA	BB	AA	BB
SNP-514894456_1A	1A	101.759	1A.1	BB	BB	BB	BB	AA	AA	BB	BB	AA	AA	AA	BB	AA	AA	BB	AA	BB	AA	-	BB	AA	AA	AA	BB	BB	BB	BB	BB	AA	BB	AA	BB	BB	BB	BB	BB	AA	AA	AA	BB	AA	BB	AA	BB	AA	BB
SNP-514914010_1A	1A	101.759	1A.1	BB	BB	BB	BB	AA	AA	BB	BB	AA	AA	AA	BB	AA	AA	BB	AA	BB	AA	-	BB	AA	AA	AA	BB	BB	BB	BB	BB	AA	BB	AA	BB	BB	BB	BB	BB	AA	AA	AA	BB	AA	BB	AA	BB	AA	BB
SNP-514919205_1A	1A	101.759	1A.1	BB	BB	BB	BB	AA	AA	BB	BB	AA	AA	AA	BB	AA	AA	BB	AA	BB	AA	-	BB	AA	AA	AA	BB	BB	BB	BB	BB	AA	BB	AA	BB	BB	BB	BB	BB	AA	AA	AA	BB	AA	BB	AA	BB	AA	BB
SNP-515033725_1A	1A	101.759	1A.1	BB	BB	BB	BB	AA	AA	BB	BB	AA	AA	AA	BB	AA	AA	BB	AA	BB	AA	AA	BB	AA	AA	BB	BB	BB	BB	BB	BB	AA	BB	AA	BB	BB	BB	BB	BB	AA	AA	AA	BB	AA	BB	AA	BB	AA	BB
SNP-515180952_1A	1A	102.628	1A.1	BB	BB	BB	BB	AA	AA	BB	BB	AA	AA	AA	BB	AA	AA	BB	AA	BB	AA	AA	BB	AA	AA	-	BB	BB	BB	BB	BB	AA	BB	AA	BB	BB	BB	BB	BB	AA	AA	AA	BB	AA	BB	AA	BB	AA	BB
SNP-515486234_1A	1A	102.628	1A.1	BB	BB	BB	BB	AA	AA	BB	BB	AA	AA	AA	BB	AA	AA	BB	AA	BB	AA	AA	BB	AA	AA	-	BB	BB	BB	BB	BB	AA	BB	AA	BB	BB	BB	BB	BB	AA	AA	AA	BB	AA	BB	AA	BB	AA	BB
SNP-516360725_1A	1A	102.628	1A.1	BB	BB	BB	BB	AA	AA	BB	BB	AA	AA	AA	BB	AA	AA	BB	AA	BB	AA	AA	BB	AA	AA	-	BB	BB	BB	BB	BB	AA	BB	AA	BB	BB	BB	BB	BB	AA	AA	AA	BB	AA	BB	AA	BB	AA	BB
SNP-516432454_1A	1A	102.628	1A.1	BB	BB	BB	BB	AA	AA	BB	BB	AA	AA	AA	BB	AA	AA	BB	AA	BB	AA	AA	BB	AA	AA	-	BB	BB	BB	BB	BB	AA	BB	AA	BB	BB	BB	BB	BB	AA	AA	AA	BB	AA	BB	AA	BB	AA	BB
SNP-516463815_1A	1A	102.628	1A.1	BB	BB	BB	BB	AA	AA	BB	BB	AA	AA	AA	BB	AA	AA	BB	AA	BB	AA	AA	BB	AA	AA	-	BB	BB	BB	BB	BB	AA	BB	AA	BB	BB	BB	BB	BB	AA	AA	AA	BB	AA	BB	AA	BB	AA	BB
SNP-516471101_1A	1A	102.628	1A.1	BB	BB	BB	BB	AA	AA	BB	BB	AA	AA	AA	BB	AA	AA	BB	AA	BB	AA	AA	BB	AA	AA	-	BB	BB	BB	BB	BB	AA	BB	AA	BB	BB	BB	BB	BB	AA	AA	AA	BB	AA	BB	AA	BB	AA	BB
SNP-516511148_1A	1A	102.628	1A.1	BB	BB	BB	BB	AA	AA	BB	BB	AA	AA	AA	BB	AA	AA	BB	AA	BB	AA	AA	BB	AA	AA	-	BB	BB	BB	BB	BB	AA	BB	AA	BB	BB	BB	BB	BB	AA	AA	AA	BB	AA	BB	AA	BB	AA	BB
SNP-516561296_1A	1A	102.628	1A.1	-	BB	BB	BB	AA	AA	BB	BB	AA	AA	AA	BB	AA	AA	BB	AA	BB	AA	AA	BB	AA	AA	-	BB	BB	BB	BB	BB	AA	BB	AA	BB	BB	BB	BB	BB	AA	AA	AA	BB	AA	BB	AA	BB	AA	BB
SNP-518359527_1A	1A	105.068	1A.1	AA	BB	BB	BB	AA	AA	BB	BB	AA	AA	AA	BB	AA	AA	BB	AA	BB	AA	AA	BB	AA	AA	-	BB	BB	BB	BB	BB	AA	BB	AA	BB	BB	BB	BB	BB	AA	AA	AA	BB	AA	BB	AA	BB	AA	BB
SNP-518365169_1A	1A	105.068	1A.1	AA	BB	BB	BB	AA	AA	BB	BB	AA	AA	AA	BB	AA	AA	BB	AA	BB	AA	AA	BB	AA	AA	-	BB	BB	BB	BB	BB	AA	BB	AA	BB	BB	BB	BB	BB	AA	AA	AA	BB	AA	BB	AA	BB	AA	BB
SNP-518460540_1A	1A	105.068	1A.1	AA	BB	BB	BB	AA	AA	BB	BB	AA	AA	AA	BB	AA	AA	BB	AA	BB	AA	AA	BB	AA	AA	-	BB	BB	BB	BB	BB	AA	BB	AA	BB	BB	BB	BB	BB	AA	AA	AA	BB	AA	BB	AA	BB	AA	BB
SNP-518741744_1A	1A	105.068	1A.1	AA	BB	BB	BB	AA	AA	BB	BB	AA	AA	AA	BB	AA	AA	BB	AA	BB	AA	AA	BB	AA	AA	-	BB	BB	BB	BB	BB	AA	BB	AA	BB	BB	BB	BB	BB	AA	AA	AA	BB	AA	BB	AA	BB	AA	BB
SNP-518194296_1A	1A	105.068	1A.1	AA	BB	BB	BB	AA	AA	BB	BB	AA	AA	AA	BB	AA	AA	BB	AA	BB	AA	AA	BB	AA	AA	-	BB	BB	BB	BB	BB	AA	BB	AA	BB	BB	BB	BB	BB	AA	AA	AA	BB	AA	BB	AA	BB	AA	BB
SNP-518741791_1A	1A	105.068	1A.1	AA	BB	BB	BB	AA	AA	BB	BB	AA	AA	AA	BB	AA	AA	BB	AA	BB	AA	AA	BB	AA	AA	-	BB	BB	BB	BB	BB	AA	BB	AA	BB	BB	BB	BB	BB	AA	AA	AA	BB	AA	BB	AA	BB	AA	BB
SNP-518991653_1A	1A	105.068	1A.1	AA	BB	BB	BB	AA	AA	BB	BB	AA	AA	AA	BB	AA	AA	BB	AA	BB	AA	AA	BB	AA	AA	-	BB	BB	BB	BB	BB	AA	BB	AA	BB	BB	BB	BB	BB	AA	AA	AA	BB	AA	BB	AA	BB	AA	BB
SNP-521038604_1A	1A	108.576	1A.1	AA	BB	BB	BB	AA	AA	BB	BB	AA	AA	AA	BB	AA	AA	BB	AA	BB	AA	AA	BB	AA	AA	-	BB	BB	BB	BB	BB	AA	BB	AA	BB	BB	BB	AA	BB	AA	AA	AA	BB	BB	BB	AA	BB	AA	BB
SNP-521287250_1A	1A	108.576	1A.1	AA	BB	BB	BB	AA	AA	BB	BB	AA	AA	AA	BB	AA	AA	BB	AA	BB	AA	AA	BB	AA	AA	-	BB	BB	BB	BB	BB	AA	BB	AA	BB	BB	BB	AA	BB	AA	AA	AA	BB	BB	BB	AA	BB	AA	BB
SNP-521484243_1A	1A	108.576	1A.1	AA	BB	BB	BB	AA	AA	BB	BB	AA	AA	AA	BB	AA	AA	BB	AA	BB	AA	AA	BB	AA	AA	-	BB	BB	BB	BB	BB	AA	BB	AA	BB	BB	BB	AA	BB	AA	AA	AA	BB	BB	BB	AA	BB	AA	BB
SNP-521644684_1A	1A	108.576	1A.1	AA	BB	BB	BB	AA	AA	BB	BB	AA	AA	AA	BB	AA	AA	BB	AA	BB	AA	AA	BB	AA	AA	-	BB	BB	BB	BB	BB	AA	BB	AA	BB	BB	BB	AA	BB	AA	AA	AA	BB	BB	BB	AA	BB	AA	BB
SNP-525394519_1A	1A	110.995	1A.1	AA	BB	BB	BB	AA	AA	BB	BB	AA	AA	AA	BB	AA	AA	BB	AA	BB	AA	AA	BB	AA	AA	-	BB	AA	BB	BB	BB	AA	BB	AA	BB	BB	BB	AA	BB	AA	AA	AA	BB	BB	-	AA	BB	AA	BB
SNP-525401447_1A	1A	110.995	1A.1	AA	BB	BB	BB	AA	AA	BB	BB	AA	AA	AA	BB	AA	AA	BB	AA	BB	AA	AA	BB	AA	AA	-	BB	AA	BB	BB	BB	AA	BB	AA	BB	BB	BB	AA	BB	AA	AA	AA	BB	BB	-	AA	BB	AA	BB
SNP-525407375_1A	1A	110.995	1A.1	AA	BB	BB	BB	AA	AA	BB	BB	AA	AA	AA	BB	AA	AA	BB	AA	BB	AA	AA	BB	AA	AA	-	BB	AA	BB	BB	BB	AA	BB	AA	BB	BB	BB	AA	BB	AA	AA	AA	BB	BB	-	AA	BB	AA	BB
SNP-528275288_1A	1A	119.327	1A.1	AA	BB	BB	BB	AA	AA	BB	BB	AA	AA	AA	BB	AA	AA	BB	AA	BB	AA	AA	BB	AA	BB	-	BB	AA	BB	BB	BB	AA	BB	AA	BB	BB	AA	AA	BB	AA	AA	BB	BB	BB	-	AA	BB	AA	BB
SNP-528310784_1A	1A	119.327	1A.1	AA	BB	BB	BB	AA	AA	BB	BB	AA	AA	AA	BB	AA	AA	BB	AA	BB	AA	AA	BB	AA	BB	-	BB	AA	BB	BB	BB	AA	BB	AA	BB	BB	AA	AA	BB	AA	AA	BB	BB	BB	-	AA	BB	AA	BB
SNP-528446553_1A	1A	119.327	1A.1	AA	BB	BB	BB	AA	AA	BB	BB	AA	AA	AA	BB	AA	AA	BB	AA	BB	AA	AA	BB	AA	BB	-	BB	AA	BB	BB	BB	AA	BB	AA	BB	BB	AA	AA	BB	AA	AA	BB	BB	BB	-	AA	BB	AA	BB
SNP-528486199_1A	1A	119.327	1A.1	AA	BB	BB	BB	AA	AA	BB	BB	AA	AA	AA	BB	AA	AA	BB	AA	BB	AA	AA	BB	AA	BB	-	BB	AA	BB	BB	BB	AA	BB	AA	BB	BB	AA	AA	BB	AA	AA	BB	BB	BB	-	AA	BB	AA	BB
SNP-528501093_1A	1A	119.327	1A.1	AA	BB	BB	BB	AA	AA	BB	BB	AA	AA	AA	BB	AA	AA	BB	AA	BB	AA	AA	BB	AA	BB	-	BB	AA	BB	BB	BB	AA	BB	AA	BB	BB	AA	AA	BB	AA	AA	BB	BB	BB	-	AA	BB	AA	BB
SNP-528621118_1A	1A	119.327	1A.1	AA	BB	BB	BB	AA	AA	BB	BB	AA	AA	AA	BB	AA	AA	BB	AA	BB	AA	AA	BB	AA	BB	-	BB	AA	BB	BB	BB	AA	BB	AA	BB	BB	AA	AA	BB	AA	AA	BB	BB	BB	-	AA	BB	AA	BB
SNP-529286189_1A	1A	119.327	1A.1	AA	BB	BB	BB	AA	AA	BB	BB	AA	AA	AA	BB	AA	AA	BB	AA	BB	AA	AA	BB	AA	BB	-	BB	AA	BB	BB	BB	AA	BB	AA	BB	BB	AA	AA	BB	AA	AA	BB	BB	BB	-	AA	BB	AA	BB
SNP-529287066_1A	1A	119.327	1A.1	AA	BB	BB	BB	AA	AA	BB	BB	AA	AA	AA	BB	AA	AA	BB	AA	BB	AA	AA	BB	AA	BB	-	BB	AA	BB	BB	BB	AA	BB	AA	BB	BB	AA	AA	BB	AA	AA	BB	BB	BB	-	AA	BB	AA	BB
SNP-530889460_1A	1A	121.533	1A.1	AA	BB	BB	BB	AA	AA	BB	BB	AA	AA	AA	BB	AA	AA	BB	AA	BB	AA	AA	BB	AA	BB	-	BB	AA	BB	BB	BB	AA	BB	AA	BB	BB	AA	AA	BB	AA	AA	BB	BB	BB	-	AA	BB	BB	BB
SNP-530889532_1A	1A	121.533	1A.1	AA	BB	BB	BB	AA	AA	BB	BB	AA	AA	AA	BB	AA	AA	BB	AA	BB	AA	AA	BB	AA	BB	-	BB	AA	BB	BB	BB	AA	BB	AA	BB	BB	AA	AA	BB	AA	AA	BB	BB	BB	-	AA	BB	BB	BB
SNP-531015039_1A	1A	121.533	1A.1	AA	BB	BB	BB	AA	AA	BB	BB	AA	AA	AA	BB	AA	AA	BB	AA	BB	AA	AA	BB	AA	BB	-	BB	AA	BB	BB	BB	AA	BB	AA	BB	BB	AA	AA	BB	AA	AA	BB	BB	BB	-	AA	BB	BB	BB
SNP-531262102_1A	1A	122.74	1A.1	AA	BB	BB	BB	AA	AA	BB	BB	AA	AA	AA	BB	AA	AA	BB	AA	BB	AA	AA	BB	AA	BB	-	BB	AA	AA	BB	BB	AA	BB	AA	BB	BB	AA	AA	BB	AA	AA	BB	BB	BB	-	AA	BB	BB	BB
SNP-531608739_1A	1A	122.74	1A.1	AA	BB	BB	BB	AA	AA	BB	BB	AA	AA	AA	BB	AA	AA	BB	AA	BB	AA	AA	BB	AA	BB	-	BB	AA	AA	BB	BB	AA	BB	AA	BB	BB	AA	AA	BB	AA	AA	BB	BB	BB	-	AA	BB	BB	BB
SNP-531608930_1A	1A	122.74	1A.1	AA	BB	BB	BB	AA	AA	BB	BB	AA	AA	AA	BB	AA	AA	BB	AA	BB	AA	AA	BB	AA	BB	-	BB	AA	AA	BB	BB	AA	BB	AA	BB	BB	AA	AA	BB	AA	AA	BB	BB	BB	-	AA	BB	BB	BB
SNP-531799504_1A	1A	122.74	1A.1	AA	BB	BB	BB	AA	AA	BB	BB	AA	AA	AA	BB	AA	AA	BB	AA	BB	AA	AA	BB	AA	BB	-	BB	AA	AA	BB	BB	AA	BB	AA	BB	BB	AA	AA	BB	AA	-	BB	BB	BB	-	AA	BB	BB	BB
SNP-532136991_1A	1A	124.528	1A.1	AA	BB	BB	BB	AA	AA	BB	BB	AA	AA	AA	BB	AA	AA	BB	AA	BB	AA	AA	BB	AA	BB	-	BB	AA	AA	BB	BB	AA	BB	AA	BB	BB	AA	AA	BB	AA	BB	BB	BB	BB	-	AA	BB	BB	BB
SNP-532164325_1A	1A	124.528	1A.1	AA	BB	BB	BB	AA	AA	BB	BB	AA	AA	AA	BB	AA	AA	BB	AA	BB	AA	AA	BB	-	BB	BB	BB	AA	AA	BB	BB	AA	BB	AA	BB	BB	AA	AA	BB	AA	BB	BB	BB	BB	-	AA	BB	BB	BB
SNP-531929660_1A	1A	124.528	1A.1	AA	BB	BB	BB	AA	AA	BB	BB	AA	AA	AA	BB	AA	AA	BB	AA	BB	AA	AA	BB	AA	BB	-	BB	AA	AA	BB	BB	AA	BB	AA	BB	BB	AA	AA	BB	AA	-	BB	BB	BB	AA	AA	BB	BB	BB
SNP-9683548_1C	1C	0	1C.1	AA	AA	AA	BB	BB	AA	AA	BB	AA	BB	BB	BB	AA	BB	BB	AA	BB	AA	BB	AA	BB	BB	AA	BB	AA	AA	-	BB	BB	BB	BB	BB	BB	AA	AA	-	BB	BB	BB	AA	BB	AA	AA	BB	AA	AA
SNP-9484237_1C	1C	5e-08	1C.1	AA	AA	AA	BB	BB	AA	AA	BB	AA	BB	BB	BB	AA	BB	BB	AA	BB	AA	BB	AA	BB	BB	AA	BB	AA	AA	AA	BB	BB	BB	BB	BB	BB	AA	AA	AA	BB	BB	BB	AA	BB	AA	AA	BB	AA	AA
SNP-8416930_1C	1C	1e-07	1C.1	AA	AA	AA	BB	BB	AA	AA	BB	AA	BB	BB	BB	AA	BB	BB	AA	BB	AA	BB	AA	BB	BB	AA	BB	AA	AA	AA	BB	BB	BB	BB	BB	BB	AA	AA	AA	BB	BB	BB	AA	BB	AA	AA	BB	AA	AA
SNP-8400246_1C	1C	1.5e-07	1C.1	AA	AA	AA	BB	BB	AA	AA	BB	AA	BB	BB	BB	AA	BB	BB	AA	BB	AA	BB	AA	BB	BB	AA	BB	AA	AA	AA	BB	BB	BB	BB	BB	BB	AA	AA	AA	BB	BB	BB	AA	BB	AA	AA	BB	AA	AA
SNP-10938215_1C	1C	4.13313	1C.1	AA	AA	AA	BB	BB	AA	AA	BB	AA	BB	BB	BB	AA	BB	BB	AA	BB	AA	-	AA	BB	BB	AA	BB	AA	AA	AA	BB	BB	BB	BB	BB	BB	AA	AA	AA	BB	BB	BB	AA	BB	BB	-	BB	-	BB
SNP-10857406_1C	1C	4.13313	1C.1	AA	AA	AA	BB	BB	AA	AA	BB	-	BB	BB	BB	AA	BB	BB	AA	-	AA	-	AA	BB	BB	AA	BB	AA	AA	AA	BB	BB	BB	BB	BB	BB	AA	AA	AA	BB	BB	BB	AA	BB	BB	-	BB	-	BB
SNP-12060242_1C	1C	4.74415	1C.1	AA	AA	AA	BB	BB	AA	AA	BB	AA	BB	BB	BB	AA	BB	AA	AA	BB	AA	AA	AA	BB	BB	AA	BB	AA	AA	AA	BB	BB	BB	BB	BB	BB	AA	AA	AA	BB	BB	BB	AA	BB	BB	AA	BB	AA	BB
SNP-12051521_1C	1C	4.74415	1C.1	AA	AA	AA	BB	BB	AA	AA	BB	AA	BB	BB	BB	AA	BB	AA	AA	BB	AA	-	AA	BB	BB	AA	BB	AA	AA	AA	BB	BB	BB	BB	BB	BB	AA	AA	AA	BB	BB	BB	AA	BB	BB	AA	BB	AA	BB
SNP-11744210_1C	1C	4.74415	1C.1	AA	AA	AA	BB	BB	AA	AA	BB	AA	BB	BB	BB	AA	BB	AA	AA	BB	AA	-	AA	BB	BB	AA	BB	AA	AA	AA	BB	BB	BB	BB	BB	BB	AA	AA	AA	BB	BB	BB	AA	BB	BB	AA	BB	AA	BB
SNP-11733610_1C	1C	4.74415	1C.1	AA	AA	AA	BB	BB	AA	AA	BB	AA	BB	BB	BB	AA	BB	AA	AA	BB	AA	-	AA	BB	BB	AA	BB	AA	AA	AA	BB	BB	BB	BB	BB	BB	AA	AA	AA	BB	BB	BB	AA	BB	BB	-	BB	AA	BB
SNP-12401879_1C	1C	7.08204	1C.1	AA	AA	AA	BB	BB	AA	AA	BB	AA	BB	BB	BB	AA	BB	AA	AA	BB	AA	-	AA	BB	BB	AA	BB	AA	AA	AA	BB	BB	BB	BB	BB	BB	AA	AA	AA	BB	BB	BB	AA	BB	BB	AA	AA	AA	BB
SNP-12393767_1C	1C	7.08204	1C.1	AA	AA	AA	BB	BB	AA	AA	BB	AA	BB	BB	BB	AA	BB	AA	AA	BB	AA	-	AA	BB	BB	AA	BB	AA	AA	AA	BB	BB	BB	BB	BB	BB	AA	AA	AA	BB	BB	BB	AA	BB	BB	AA	AA	AA	BB
SNP-14408886_1C	1C	9.41946	1C.1	AA	AA	AA	BB	BB	AA	AA	BB	-	BB	BB	BB	AA	BB	AA	AA	BB	AA	-	AA	BB	BB	AA	BB	AA	AA	AA	BB	BB	BB	BB	BB	BB	AA	AA	BB	BB	BB	BB	AA	BB	BB	AA	AA	AA	BB
SNP-13507158_1C	1C	9.41946	1C.1	AA	AA	AA	BB	BB	AA	AA	BB	AA	BB	BB	BB	AA	BB	AA	AA	BB	AA	-	AA	BB	BB	AA	BB	AA	AA	AA	BB	BB	BB	BB	BB	BB	AA	AA	BB	BB	BB	BB	AA	BB	BB	AA	AA	AA	BB
SNP-21988193_1C	1C	38.8919	1C.2	AA	AA	AA	BB	BB	AA	BB	BB	AA	AA	BB	BB	AA	BB	AA	BB	BB	BB	BB	BB	BB	AA	AA	BB	AA	-	BB	AA	BB	BB	BB	BB	BB	AA	AA	BB	-	BB	BB	BB	AA	BB	AA	AA	AA	BB
SNP-21988188_1C	1C	38.8919	1C.2	AA	AA	AA	BB	BB	AA	BB	BB	AA	AA	BB	-	AA	BB	AA	BB	-	BB	BB	BB	BB	AA	AA	BB	AA	-	BB	AA	BB	BB	BB	BB	BB	AA	AA	BB	-	BB	BB	BB	AA	BB	AA	AA	AA	BB
SNP-21682159_1C	1C	38.8919	1C.2	AA	AA	AA	BB	BB	AA	BB	BB	AA	AA	BB	BB	AA	BB	AA	-	BB	BB	BB	-	BB	AA	AA	BB	AA	-	BB	AA	BB	BB	BB	BB	BB	AA	AA	BB	-	BB	BB	BB	AA	BB	AA	AA	AA	BB
SNP-21572281_1C	1C	38.8919	1C.2	AA	AA	AA	BB	BB	AA	BB	BB	-	AA	BB	BB	AA	BB	AA	BB	BB	BB	BB	BB	BB	AA	AA	BB	AA	BB	BB	AA	BB	BB	BB	BB	BB	AA	AA	BB	BB	BB	BB	BB	AA	BB	AA	AA	AA	BB
SNP-37174826_1C	1C	44.418	1C.2	AA	AA	AA	BB	BB	AA	BB	BB	AA	AA	BB	BB	AA	AA	AA	BB	BB	BB	BB	BB	BB	AA	AA	BB	AA	AA	BB	AA	BB	BB	BB	BB	BB	AA	BB	BB	BB	BB	BB	BB	AA	BB	BB	AA	AA	BB
SNP-35330515_1C	1C	44.418	1C.2	AA	AA	AA	BB	BB	AA	BB	BB	AA	AA	BB	BB	AA	AA	AA	-	BB	BB	BB	BB	BB	AA	AA	BB	AA	AA	BB	AA	BB	BB	BB	BB	BB	AA	BB	BB	BB	BB	BB	BB	AA	BB	BB	AA	-	BB
SNP-35325254_1C	1C	44.418	1C.2	AA	AA	AA	BB	BB	AA	BB	BB	AA	AA	BB	BB	AA	AA	AA	-	BB	BB	BB	BB	BB	AA	AA	BB	AA	AA	BB	AA	BB	BB	BB	BB	BB	AA	BB	BB	BB	BB	BB	BB	AA	BB	BB	AA	-	BB
SNP-35158638_1C	1C	44.418	1C.2	AA	AA	AA	-	BB	AA	BB	BB	AA	AA	BB	BB	AA	AA	AA	-	BB	BB	BB	BB	BB	AA	AA	BB	AA	AA	BB	AA	BB	BB	BB	BB	BB	AA	BB	BB	BB	BB	BB	BB	AA	BB	BB	AA	-	BB
SNP-35082728_1C	1C	44.418	1C.2	AA	AA	AA	-	BB	AA	BB	BB	AA	AA	BB	BB	AA	AA	AA	-	BB	BB	BB	BB	BB	AA	AA	BB	AA	AA	BB	AA	BB	BB	BB	BB	BB	AA	BB	BB	BB	BB	BB	BB	AA	BB	BB	AA	-	BB
SNP-34877207_1C	1C	44.418	1C.2	AA	AA	AA	-	BB	AA	BB	BB	AA	AA	BB	BB	AA	AA	AA	-	BB	BB	BB	BB	BB	AA	AA	BB	AA	AA	BB	AA	BB	BB	BB	BB	BB	AA	BB	BB	BB	BB	BB	BB	AA	BB	BB	AA	AA	BB
SNP-34088113_1C	1C	44.418	1C.2	AA	AA	AA	-	BB	AA	BB	BB	AA	AA	BB	BB	AA	AA	AA	BB	BB	BB	BB	BB	BB	AA	AA	BB	AA	AA	BB	AA	BB	BB	BB	BB	BB	AA	BB	BB	BB	BB	BB	BB	AA	BB	BB	AA	AA	BB
SNP-33632327_1C	1C	44.418	1C.2	AA	AA	AA	BB	BB	AA	BB	BB	AA	AA	BB	BB	AA	AA	AA	BB	BB	BB	BB	BB	BB	AA	AA	BB	AA	AA	BB	AA	BB	BB	BB	BB	BB	AA	BB	BB	BB	BB	BB	BB	AA	BB	BB	AA	AA	BB
SNP-33358383_1C	1C	44.418	1C.2	AA	AA	AA	BB	BB	AA	BB	BB	AA	AA	BB	BB	AA	AA	AA	BB	BB	BB	BB	BB	BB	AA	AA	BB	AA	AA	BB	AA	BB	BB	BB	BB	BB	AA	BB	BB	BB	BB	BB	BB	AA	BB	BB	AA	AA	BB
SNP-33284130_1C	1C	44.418	1C.2	AA	AA	AA	BB	BB	AA	BB	BB	AA	AA	BB	BB	AA	AA	AA	BB	BB	BB	BB	BB	BB	AA	AA	BB	AA	AA	BB	AA	BB	BB	BB	BB	BB	AA	BB	BB	BB	BB	BB	BB	AA	BB	BB	AA	AA	BB
SNP-33038764_1C	1C	44.418	1C.2	AA	AA	AA	BB	BB	AA	BB	BB	AA	AA	BB	BB	AA	AA	AA	BB	BB	BB	BB	BB	BB	AA	AA	BB	AA	AA	BB	AA	BB	BB	BB	BB	BB	AA	BB	BB	BB	BB	BB	BB	AA	BB	BB	AA	AA	BB
SNP-32839179_1C	1C	44.418	1C.2	AA	AA	AA	BB	BB	AA	BB	BB	AA	AA	BB	BB	AA	AA	AA	BB	BB	BB	BB	BB	BB	AA	AA	BB	AA	AA	BB	AA	BB	BB	BB	BB	BB	AA	BB	BB	BB	BB	BB	BB	AA	BB	BB	AA	AA	BB
SNP-32748785_1C	1C	44.418	1C.2	AA	AA	AA	BB	BB	AA	BB	BB	AA	AA	BB	BB	AA	AA	AA	BB	BB	BB	BB	BB	BB	AA	AA	BB	AA	AA	BB	AA	BB	BB	BB	BB	BB	AA	BB	BB	BB	BB	BB	BB	AA	BB	BB	AA	AA	BB
SNP-32243600_1C	1C	44.418	1C.2	AA	AA	AA	BB	BB	AA	BB	BB	AA	AA	BB	BB	AA	AA	AA	BB	BB	BB	BB	BB	BB	AA	AA	BB	AA	AA	BB	AA	BB	BB	BB	BB	BB	AA	BB	BB	BB	BB	BB	BB	AA	BB	BB	AA	AA	BB
SNP-32076659_1C	1C	44.418	1C.2	AA	AA	AA	BB	BB	AA	BB	BB	AA	AA	BB	BB	AA	AA	AA	BB	BB	BB	BB	BB	BB	AA	AA	BB	AA	AA	BB	AA	BB	BB	BB	BB	BB	AA	BB	BB	BB	BB	BB	BB	AA	BB	BB	AA	AA	BB
SNP-32076465_1C	1C	44.418	1C.2	AA	AA	AA	BB	BB	AA	BB	BB	AA	AA	BB	BB	AA	AA	AA	BB	BB	BB	BB	BB	BB	AA	AA	BB	AA	AA	BB	AA	BB	BB	BB	BB	BB	AA	BB	BB	BB	BB	BB	BB	AA	BB	BB	AA	AA	BB
SNP-32076358_1C	1C	44.418	1C.2	AA	AA	AA	BB	BB	AA	BB	BB	AA	AA	BB	BB	AA	AA	AA	BB	BB	BB	BB	BB	BB	AA	AA	BB	AA	AA	BB	AA	BB	BB	BB	BB	BB	AA	BB	BB	BB	BB	BB	BB	AA	BB	BB	AA	AA	BB
SNP-32049228_1C	1C	44.418	1C.2	AA	AA	AA	BB	BB	AA	BB	BB	AA	AA	BB	BB	AA	AA	AA	BB	BB	BB	BB	BB	BB	AA	AA	BB	AA	AA	BB	AA	BB	BB	BB	BB	BB	AA	BB	BB	BB	BB	BB	BB	AA	BB	BB	AA	AA	BB
SNP-31347857_1C	1C	44.418	1C.2	AA	AA	AA	BB	BB	AA	BB	BB	AA	AA	BB	BB	AA	AA	AA	BB	BB	BB	BB	BB	BB	AA	AA	BB	AA	AA	BB	AA	BB	BB	BB	BB	BB	AA	BB	BB	BB	BB	BB	BB	AA	BB	BB	AA	AA	BB
SNP-31268245_1C	1C	44.418	1C.2	AA	AA	AA	BB	BB	AA	BB	BB	AA	AA	BB	BB	-	AA	AA	BB	BB	BB	BB	BB	BB	AA	AA	BB	AA	AA	BB	AA	BB	BB	BB	BB	BB	AA	BB	BB	-	BB	BB	BB	AA	BB	BB	AA	AA	BB
SNP-31095992_1C	1C	44.418	1C.2	AA	AA	AA	BB	BB	AA	BB	BB	AA	AA	BB	BB	-	AA	AA	BB	BB	BB	BB	BB	BB	AA	AA	BB	AA	AA	BB	AA	BB	BB	BB	BB	BB	AA	BB	BB	-	BB	BB	BB	AA	BB	BB	AA	AA	BB
SNP-31095990_1C	1C	44.418	1C.2	AA	AA	AA	BB	BB	AA	BB	BB	AA	AA	BB	BB	-	AA	AA	BB	BB	BB	BB	BB	BB	AA	AA	BB	AA	AA	BB	AA	BB	BB	BB	BB	BB	AA	BB	BB	-	BB	BB	BB	AA	BB	BB	AA	AA	BB
SNP-31046580_1C	1C	44.418	1C.2	AA	AA	AA	BB	BB	AA	BB	BB	AA	AA	BB	BB	-	AA	AA	BB	BB	BB	BB	BB	BB	AA	AA	BB	AA	AA	BB	AA	BB	BB	BB	BB	BB	AA	BB	BB	-	BB	BB	BB	AA	BB	BB	AA	AA	BB
SNP-31046537_1C	1C	44.418	1C.2	AA	AA	AA	BB	BB	AA	BB	BB	AA	AA	BB	BB	AA	AA	AA	BB	BB	BB	BB	BB	BB	AA	AA	BB	AA	AA	BB	AA	BB	BB	BB	BB	BB	AA	BB	BB	BB	BB	BB	BB	AA	BB	BB	AA	AA	BB
SNP-31046094_1C	1C	44.418	1C.2	AA	AA	AA	BB	BB	AA	BB	BB	AA	AA	BB	BB	AA	AA	AA	BB	BB	BB	BB	BB	BB	AA	AA	BB	AA	AA	BB	AA	BB	BB	BB	BB	BB	AA	BB	BB	BB	BB	BB	BB	AA	BB	BB	AA	AA	BB
SNP-30131069_1C	1C	44.418	1C.2	AA	AA	AA	BB	BB	AA	BB	BB	AA	AA	BB	BB	AA	AA	AA	BB	BB	BB	BB	BB	BB	AA	AA	BB	AA	-	BB	AA	BB	BB	BB	BB	BB	AA	BB	BB	BB	BB	BB	BB	AA	BB	BB	AA	AA	BB
SNP-29747363_1C	1C	44.418	1C.2	AA	AA	AA	BB	BB	AA	BB	BB	AA	AA	BB	BB	AA	AA	AA	BB	BB	BB	BB	BB	BB	AA	AA	BB	AA	-	BB	AA	BB	BB	BB	BB	BB	AA	BB	BB	BB	BB	BB	BB	AA	BB	BB	AA	AA	BB
[truncated: 4,723 more rows]
[truncated: 52 more columns]
