# Supplementary material for: QTL mapping of oat crown rust resistance in Australian fields and identification of a seedling resistance locus in oat line GS7
Source: Theor Appl Genet. 2026 Jan 19;139(1):41. doi: 10.1007/s00122-025-05145-x (PMC12815998; doi:10.1007/s00122-025-05145-x)
Supplement: Supplementary file 3 — Supplementary file3 (XLSX 364 kb) [file 122_2025_5145_MOESM3_ESM.xlsx]

## Sheet: LOD_ALL_BoyerxGS7
Marker	chr	pos	SIM_BLUP_Met	CIM_BLUP_Met		SIM: Simple Interval Mapping
SNP-359324700_1A	1A	0	0.843883	0.433973		CIM: Composite Interval Mapping
SNP-360344792_1A	1A	0	0.843883	0.433973		BLUP: Best linear unbiased prediction
SNP-361149167_1A	1A	0	0.843883	0.433973		MET: Multil environment trial analysis
SNP-345730048_1A	1A	16.5552	0.593144	0.618881
SNP-346922102_1A	1A	16.5552	0.593144	0.618881
SNP-346922144_1A	1A	16.5552	0.593144	0.618881
SNP-363820549_1A	1A	33.5063	0.0218278	0.00220814
SNP-364848079_1A	1A	33.5063	0.0218278	0.00220814
SNP-390946900_1A	1A	55.0377	0.357711	0.0148992
SNP-390946920_1A	1A	55.0377	0.357711	0.0148992
SNP-391405280_1A	1A	55.0377	0.357711	0.0148992
SNP-371788181_1A	1A	73.4316	0.639102	0.00415416
SNP-373107178_1A	1A	73.4316	0.639102	0.00415416
SNP-373197074_1A	1A	73.4316	0.639102	0.00415416
SNP-373535494_1A	1A	73.4316	0.639102	0.00415416
SNP-373777407_1A	1A	73.4316	0.639102	0.00415416
SNP-374199262_1A	1A	73.4316	0.639102	0.00415416
SNP-374333173_1A	1A	73.4316	0.639102	0.00415416
SNP-374555933_1A	1A	73.4316	0.639102	0.00415416
SNP-375463087_1A	1A	73.4316	0.639102	0.00415416
SNP-375813522_1A	1A	73.4316	0.639102	0.00415416
SNP-376127796_1A	1A	73.4316	0.639102	0.00415416
SNP-376128145_1A	1A	73.4316	0.639102	0.00415416
SNP-376382193_1A	1A	73.4316	0.639102	0.00415416
SNP-376446794_1A	1A	73.4316	0.639102	0.00415416
SNP-376634407_1A	1A	73.4316	0.639102	0.00415416
SNP-377187032_1A	1A	73.4316	0.639102	0.00415416
SNP-377190819_1A	1A	73.4316	0.639102	0.00415416
SNP-377218649_1A	1A	73.4316	0.639102	0.00415416
SNP-377443608_1A	1A	73.4316	0.639102	0.00415416
SNP-399702355_1A	1A	75.3779	0.784142	0.000824422
SNP-399702386_1A	1A	75.3779	0.784142	0.000824422
SNP-399997770_1A	1A	75.3779	0.784142	0.000824422
SNP-380218635_1A	1A	75.3779	0.784142	0.000824422
SNP-380333081_1A	1A	75.3779	0.784142	0.000824422
SNP-380484718_1A	1A	75.3779	0.784142	0.000824422
SNP-380567252_1A	1A	75.3779	0.784142	0.000824422
SNP-380890358_1A	1A	75.3779	0.784142	0.000824422
SNP-381030750_1A	1A	75.3779	0.784142	0.000824422
SNP-381078825_1A	1A	75.3779	0.784142	0.000824422
SNP-381220085_1A	1A	75.3779	0.784142	0.000824422
SNP-381225178_1A	1A	75.3779	0.784142	0.000824422
SNP-381368907_1A	1A	75.3779	0.784142	0.000824422
SNP-381629691_1A	1A	75.3779	0.784142	0.000824422
SNP-382329296_1A	1A	75.3779	0.784142	0.000824422
SNP-382345024_1A	1A	75.3779	0.784142	0.000824422
SNP-382396440_1A	1A	75.3779	0.784142	0.000824422
SNP-382651678_1A	1A	75.3779	0.784142	0.000824422
SNP-382680441_1A	1A	75.3779	0.784142	0.000824422
SNP-382680477_1A	1A	75.3779	0.784142	0.000824422
SNP-382896124_1A	1A	75.3779	0.784142	0.000824422
SNP-382896299_1A	1A	75.3779	0.784142	0.000824422
SNP-383031754_1A	1A	75.3779	0.784142	0.000824422
SNP-383445092_1A	1A	75.3779	0.784142	0.000824422
SNP-383496335_1A	1A	75.3779	0.784142	0.000824422
SNP-383656758_1A	1A	75.3779	0.784142	0.000824422
SNP-383661053_1A	1A	75.3779	0.784142	0.000824422
SNP-383827156_1A	1A	75.3779	0.784142	0.000824422
SNP-383886173_1A	1A	75.3779	0.784142	0.000824422
SNP-387532315_1A	1A	75.3779	0.784142	0.000824422
SNP-387551768_1A	1A	75.3779	0.784142	0.000824422
SNP-387729366_1A	1A	75.3779	0.784142	0.000824422
SNP-391405323_1A	1A	75.3779	0.784142	0.000824422
SNP-391580955_1A	1A	75.3779	0.784142	0.000824422
SNP-391581047_1A	1A	75.3779	0.784142	0.000824422
SNP-391906887_1A	1A	75.3779	0.784142	0.000824422
SNP-393478965_1A	1A	75.3779	0.784142	0.000824422
SNP-393681944_1A	1A	75.3779	0.784142	0.000824422
SNP-394036166_1A	1A	75.3779	0.784142	0.000824422
SNP-394160626_1A	1A	75.3779	0.784142	0.000824422
SNP-394304899_1A	1A	75.3779	0.784142	0.000824422
SNP-394546598_1A	1A	75.3779	0.784142	0.000824422
SNP-394715878_1A	1A	75.3779	0.784142	0.000824422
SNP-395056563_1A	1A	75.3779	0.784142	0.000824422
SNP-395385772_1A	1A	75.3779	0.784142	0.000824422
SNP-396215591_1A	1A	75.3779	0.784142	0.000824422
SNP-396218608_1A	1A	75.3779	0.784142	0.000824422
SNP-398180317_1A	1A	75.3779	0.784142	0.000824422
SNP-398312844_1A	1A	75.3779	0.784142	0.000824422
SNP-398690337_1A	1A	75.3779	0.784142	0.000824422
SNP-398918597_1A	1A	75.3779	0.784142	0.000824422
SNP-364142258_1D	1A	75.3779	0.784142	0.000824422
SNP-364142354_1D	1A	75.3779	0.784142	0.000824422
SNP-364142391_1D	1A	75.3779	0.784142	0.000824422
SNP-364201662_1D	1A	75.3779	0.784142	0.000824422
SNP-364214572_1D	1A	75.3779	0.784142	0.000824422
SNP-379194623_1A	1A	75.3779	0.784142	0.000824421
SNP-379512673_1A	1A	75.3779	0.784142	0.000824421
SNP-386417961_1A	1A	75.3779	0.784142	0.000824421
SNP-387162099_1A	1A	75.3779	0.784142	0.000824421
SNP-425613685_1A	1A	84.7125	0.398935	0.0302625
SNP-425743548_1A	1A	84.7125	0.398935	0.0302625
SNP-425743609_1A	1A	84.7125	0.398935	0.0302625
SNP-426098159_1A	1A	84.7125	0.398935	0.0302625
SNP-426219903_1A	1A	84.7125	0.398935	0.0302625
SNP-426268869_1A	1A	84.7125	0.398935	0.0302625
SNP-426276186_1A	1A	84.7125	0.398935	0.0302625
SNP-447469124_1A	1A	87.4033	0.289409	0.0293409
SNP-448684498_1A	1A	87.4033	0.289409	0.0293409
SNP-448791496_1A	1A	87.4033	0.289409	0.0293409
SNP-448916412_1A	1A	87.4033	0.289409	0.0293409
SNP-449129439_1A	1A	87.4033	0.289409	0.0293409
SNP-449367169_1A	1A	87.4033	0.289409	0.0293409
SNP-449743531_1A	1A	87.4033	0.289409	0.0293409
SNP-450088023_1A	1A	87.9189	0.225596	0.00243298
SNP-450126350_1A	1A	87.9189	0.225596	0.00243298
SNP-453129042_1A	1A	88.4343	0.147281	0.000264438
SNP-454207206_1A	1A	88.4343	0.147281	0.000264438
SNP-459472769_1A	1A	90.0302	0.0387097	0.0842533
SNP-460036667_1A	1A	90.0302	0.0387097	0.0842533
SNP-461526551_1A	1A	90.0302	0.0387097	0.0842533
SNP-461532013_1A	1A	90.5627	0.0301854	0.117897
SNP-462273865_1A	1A	90.5627	0.0301854	0.117897
SNP-462296154_1A	1A	90.5627	0.0301854	0.117897
SNP-462866892_1A	1A	90.5627	0.0301854	0.117897
SNP-463298938_1A	1A	90.5627	0.0301854	0.117897
SNP-464036567_1A	1A	90.5627	0.0301854	0.117897
SNP-465215425_1A	1A	91.0796	0.00683549	0.117149
SNP-465293183_1A	1A	91.0796	0.00683549	0.117149
SNP-465387335_1A	1A	91.0796	0.00683549	0.117149
SNP-468373326_1A	1A	91.0796	0.00683549	0.117149
SNP-468379510_1A	1A	91.0796	0.00683549	0.117149
SNP-471889089_1A	1A	91.0796	0.00683549	0.117149
SNP-472579218_1A	1A	91.0796	0.00683549	0.117149
SNP-472766817_1A	1A	91.0796	0.00683549	0.117149
SNP-472778573_1A	1A	91.0796	0.00683549	0.117149
SNP-472798076_1A	1A	91.0796	0.00683549	0.117149
SNP-472836159_1A	1A	91.0796	0.00683549	0.117149
SNP-472969547_1A	1A	91.0796	0.00683549	0.117149
SNP-472974338_1A	1A	91.0796	0.00683549	0.117149
SNP-473195439_1A	1A	91.0796	0.00683549	0.117149
SNP-473594509_1A	1A	91.0796	0.00683549	0.117149
SNP-473632737_1A	1A	91.0796	0.00683549	0.117149
SNP-474319885_1A	1A	91.0796	0.00683549	0.117149
SNP-474319931_1A	1A	91.0796	0.00683549	0.117149
SNP-474481402_1A	1A	91.0796	0.00683549	0.117149
SNP-474485207_1A	1A	91.0796	0.00683549	0.117149
SNP-474597606_1A	1A	91.595	0.0280499	0.124432
SNP-474812127_1A	1A	91.595	0.0280499	0.124432
SNP-475308757_1A	1A	91.595	0.0280499	0.124432
SNP-475442941_1A	1A	91.595	0.0280499	0.124432
SNP-475518259_1A	1A	91.595	0.0280499	0.124432
SNP-475717948_1A	1A	91.595	0.0280499	0.124432
SNP-476287538_1A	1A	91.595	0.0280499	0.124432
SNP-477218437_1A	1A	91.595	0.0280499	0.124432
SNP-477349767_1A	1A	91.595	0.0280499	0.124432
SNP-478192607_1A	1A	91.595	0.0280499	0.124432
SNP-478606626_1A	1A	91.595	0.0280499	0.124432
SNP-478656796_1A	1A	91.595	0.0280499	0.124432
SNP-478932659_1A	1A	91.595	0.0280499	0.124432
SNP-479139124_1A	1A	91.595	0.0280499	0.124432
SNP-479233176_1A	1A	91.595	0.0280499	0.124432
SNP-479236001_1A	1A	91.595	0.0280499	0.124432
SNP-479459153_1A	1A	91.595	0.0280499	0.124432
SNP-479628560_1A	1A	91.595	0.0280499	0.124432
SNP-479852077_1A	1A	91.595	0.0280499	0.124432
SNP-480675597_1A	1A	91.595	0.0280499	0.124432
SNP-480898878_1A	1A	91.595	0.0280499	0.124432
SNP-481209689_1A	1A	91.595	0.0280499	0.124432
SNP-481220948_1A	1A	91.595	0.0280499	0.124432
SNP-483313453_1A	1A	91.595	0.0280499	0.124432
SNP-483362653_1A	1A	91.595	0.0280499	0.124432
SNP-483362721_1A	1A	91.595	0.0280499	0.124432
SNP-483587194_1A	1A	91.595	0.0280499	0.124432
SNP-483613599_1A	1A	91.595	0.0280499	0.124432
SNP-483861754_1A	1A	91.595	0.0280499	0.124432
SNP-484064810_1A	1A	91.595	0.0280499	0.124432
SNP-484622763_1A	1A	91.595	0.0280499	0.124432
SNP-487024903_1A	1A	92.1105	0.0300732	0.091454
SNP-487582440_1A	1A	92.1105	0.0300732	0.091454
SNP-487608234_1A	1A	92.1105	0.0300732	0.091454
SNP-488199929_1A	1A	92.1105	0.0300732	0.091454
SNP-488956008_1A	1A	92.1105	0.0300732	0.091454
SNP-489177779_1A	1A	92.1105	0.0300732	0.091454
SNP-489178668_1A	1A	92.1105	0.0300732	0.091454
SNP-489377405_1A	1A	92.1105	0.0300732	0.091454
SNP-490295259_1A	1A	92.1105	0.0300732	0.091454
SNP-491017345_1A	1A	94.2395	0.0929127	0.00565904
SNP-491017347_1A	1A	94.2395	0.0929127	0.00565904
SNP-491247400_1A	1A	94.2395	0.0929127	0.00565904
SNP-491572670_1A	1A	94.7549	0.10343	0.00013876
SNP-492198373_1A	1A	94.7549	0.10343	0.00013876
SNP-495355722_1A	1A	94.7549	0.10343	0.00013876
SNP-496789209_1A	1A	94.7549	0.10343	0.00013876
SNP-496994517_1A	1A	94.7549	0.10343	0.00013876
SNP-497982749_1A	1A	94.7549	0.10343	0.00013876
SNP-498856877_1A	1A	94.7549	0.10343	0.00013876
SNP-499045040_1A	1A	95.2704	0.170407	0.0200725
SNP-499229915_1A	1A	95.2704	0.170407	0.0200725
SNP-499361829_1A	1A	95.2704	0.170407	0.0200725
SNP-499425821_1A	1A	95.2704	0.170407	0.0200725
SNP-499649120_1A	1A	95.7859	0.122248	0.0115242
SNP-499780992_1A	1A	95.7859	0.122248	0.0115242
SNP-499894343_1A	1A	95.7859	0.122248	0.0115242
SNP-499954402_1A	1A	95.7859	0.122248	0.0115242
SNP-500727991_1A	1A	96.3014	0.103234	0.000696337
SNP-500729849_1A	1A	96.3014	0.103234	0.000696337
SNP-501305270_1A	1A	96.3014	0.103234	0.000696337
SNP-501583633_1A	1A	96.3014	0.103234	0.000696337
SNP-502648430_1A	1A	96.3014	0.103234	0.000696337
SNP-504028831_1A	1A	97.8809	0.0760666	0.0219883
SNP-505123116_1A	1A	97.8809	0.0760666	0.0219883
SNP-505123197_1A	1A	97.8809	0.0760666	0.0219883
SNP-505137920_1A	1A	97.8809	0.0760666	0.0219883
SNP-508062264_1A	1A	98.4375	0.103234	0.026157
SNP-508193746_1A	1A	98.4375	0.103234	0.026157
SNP-508511791_1A	1A	98.4375	0.103234	0.026157
SNP-505384891_1A	1A	98.4375	0.103234	0.026157
SNP-506098028_1A	1A	98.4375	0.103234	0.026157
SNP-506350358_1A	1A	98.4375	0.103234	0.026157
SNP-506470488_1A	1A	98.4375	0.103234	0.026157
SNP-506603512_1A	1A	98.4375	0.103234	0.026157
SNP-506772030_1A	1A	98.4375	0.103234	0.026157
SNP-507165863_1A	1A	98.4375	0.103234	0.026157
SNP-507663624_1A	1A	98.4375	0.103234	0.026157
SNP-509384684_1A	1A	99.6362	0.127477	0.0203611
SNP-509441099_1A	1A	99.6362	0.127477	0.0203611
SNP-509594249_1A	1A	99.6362	0.127477	0.0203611
SNP-509616445_1A	1A	99.6362	0.127477	0.0203611
SNP-510032045_1A	1A	100.369	0.149471	0.0167597
SNP-510175298_1A	1A	100.369	0.149471	0.0167597
SNP-510716609_1A	1A	100.369	0.149471	0.0167597
SNP-510897384_1A	1A	100.369	0.149471	0.0167597
SNP-511746185_1A	1A	100.369	0.149471	0.0167597
SNP-511927429_1A	1A	100.369	0.149471	0.0167597
SNP-512159332_1A	1A	100.369	0.149471	0.0167597
SNP-513946922_1A	1A	101.759	0.259389	0.0653915
SNP-513947161_1A	1A	101.759	0.259389	0.0653915
SNP-514001246_1A	1A	101.759	0.259389	0.0653915
SNP-514107420_1A	1A	101.759	0.259389	0.0653915
SNP-514107573_1A	1A	101.759	0.259389	0.0653915
SNP-514150186_1A	1A	101.759	0.259389	0.0653915
SNP-514719321_1A	1A	101.759	0.259389	0.0653915
SNP-514721733_1A	1A	101.759	0.259389	0.0653915
SNP-514724620_1A	1A	101.759	0.259389	0.0653915
SNP-514883569_1A	1A	101.759	0.259389	0.0653915
SNP-514894456_1A	1A	101.759	0.259389	0.0653915
SNP-514914010_1A	1A	101.759	0.259389	0.0653915
SNP-514919205_1A	1A	101.759	0.259389	0.0653915
SNP-515033725_1A	1A	101.759	0.259389	0.0653915
SNP-515180952_1A	1A	102.628	0.323782	0.0842558
SNP-515486234_1A	1A	102.628	0.323782	0.0842558
SNP-516360725_1A	1A	102.628	0.323782	0.0842558
SNP-516432454_1A	1A	102.628	0.323782	0.0842558
SNP-516463815_1A	1A	102.628	0.323782	0.0842558
SNP-516471101_1A	1A	102.628	0.323782	0.0842558
SNP-516511148_1A	1A	102.628	0.323782	0.0842558
SNP-516561296_1A	1A	102.628	0.323782	0.0842558
SNP-518359527_1A	1A	105.068	0.781251	0.125771
SNP-518365169_1A	1A	105.068	0.781251	0.125771
SNP-518460540_1A	1A	105.068	0.781251	0.125771
SNP-518741744_1A	1A	105.068	0.781251	0.125771
SNP-518194296_1A	1A	105.068	0.781251	0.125771
SNP-518741791_1A	1A	105.068	0.781251	0.125771
SNP-518991653_1A	1A	105.068	0.781251	0.125771
SNP-521038604_1A	1A	108.576	1.18886	0.0954126
SNP-521287250_1A	1A	108.576	1.18886	0.0954126
SNP-521484243_1A	1A	108.576	1.18886	0.0954126
SNP-521644684_1A	1A	108.576	1.18886	0.0954126
SNP-525394519_1A	1A	110.995	0.628658	0.0297079
SNP-525401447_1A	1A	110.995	0.628658	0.0297079
SNP-525407375_1A	1A	110.995	0.628658	0.0297079
SNP-528275288_1A	1A	119.327	0.0285922	0.0321715
SNP-528310784_1A	1A	119.327	0.0285922	0.0321715
SNP-528446553_1A	1A	119.327	0.0285922	0.0321715
SNP-528486199_1A	1A	119.327	0.0285922	0.0321715
SNP-528501093_1A	1A	119.327	0.0285922	0.0321715
SNP-528621118_1A	1A	119.327	0.0285922	0.0321715
SNP-529286189_1A	1A	119.327	0.0285922	0.0321715
SNP-529287066_1A	1A	119.327	0.0285922	0.0321715
SNP-530889460_1A	1A	121.533	0.00204574	0.0722546
SNP-530889532_1A	1A	121.533	0.00204574	0.0722546
SNP-531015039_1A	1A	121.533	0.00204574	0.0722546
SNP-531262102_1A	1A	122.74	0.0454235	0.127155
SNP-531608739_1A	1A	122.74	0.0454235	0.127155
SNP-531608930_1A	1A	122.74	0.0454235	0.127155
SNP-531799504_1A	1A	122.74	0.0454235	0.127155
SNP-532136991_1A	1A	124.528	0.0689338	0.11377
SNP-532164325_1A	1A	124.528	0.0689338	0.11377
SNP-531929660_1A	1A	124.528	0.0689338	0.11377
SNP-9683548_1C	1C	0	0.120608	0.114875
SNP-9484237_1C	1C	5e-08	0.120608	0.114875
SNP-8416930_1C	1C	1e-07	0.120608	0.114875
SNP-8400246_1C	1C	1.5e-07	0.120608	0.114875
SNP-10938215_1C	1C	4.13313	0.571049	0.544578
SNP-10857406_1C	1C	4.13313	0.571049	0.544578
SNP-12060242_1C	1C	4.74415	0.480739	0.481891
SNP-12051521_1C	1C	4.74415	0.480739	0.481891
SNP-11744210_1C	1C	4.74415	0.480739	0.481891
SNP-11733610_1C	1C	4.74415	0.480739	0.481891
SNP-12401879_1C	1C	7.08204	0.826678	1.08113
SNP-12393767_1C	1C	7.08204	0.826678	1.08113
SNP-14408886_1C	1C	9.41946	0.95744	1.55003
SNP-13507158_1C	1C	9.41946	0.95744	1.55003
SNP-21988193_1C	1C	38.8919	0.132986	0.381381
SNP-21988188_1C	1C	38.8919	0.132986	0.381381
SNP-21682159_1C	1C	38.8919	0.132986	0.381381
SNP-21572281_1C	1C	38.8919	0.132986	0.381381
SNP-37174826_1C	1C	44.418	0.369974	0.800327
SNP-35330515_1C	1C	44.418	0.369974	0.800327
SNP-35325254_1C	1C	44.418	0.369974	0.800327
SNP-35158638_1C	1C	44.418	0.369974	0.800327
SNP-35082728_1C	1C	44.418	0.369974	0.800327
SNP-34877207_1C	1C	44.418	0.369974	0.800327
SNP-34088113_1C	1C	44.418	0.369974	0.800327
SNP-33632327_1C	1C	44.418	0.369974	0.800327
SNP-33358383_1C	1C	44.418	0.369974	0.800327
SNP-33284130_1C	1C	44.418	0.369974	0.800327
SNP-33038764_1C	1C	44.418	0.369974	0.800327
SNP-32839179_1C	1C	44.418	0.369974	0.800327
SNP-32748785_1C	1C	44.418	0.369974	0.800327
SNP-32243600_1C	1C	44.418	0.369974	0.800327
SNP-32076659_1C	1C	44.418	0.369974	0.800327
SNP-32076465_1C	1C	44.418	0.369974	0.800327
SNP-32076358_1C	1C	44.418	0.369974	0.800327
SNP-32049228_1C	1C	44.418	0.369974	0.800327
SNP-31347857_1C	1C	44.418	0.369974	0.800327
SNP-31268245_1C	1C	44.418	0.369974	0.800327
SNP-31095992_1C	1C	44.418	0.369974	0.800327
SNP-31095990_1C	1C	44.418	0.369974	0.800327
SNP-31046580_1C	1C	44.418	0.369974	0.800327
SNP-31046537_1C	1C	44.418	0.369974	0.800327
SNP-31046094_1C	1C	44.418	0.369974	0.800327
SNP-30131069_1C	1C	44.418	0.369974	0.800327
SNP-29747363_1C	1C	44.418	0.369974	0.800327
SNP-29472006_1C	1C	44.418	0.369974	0.800327
SNP-26978603_1C	1C	44.418	0.369974	0.800327
SNP-24849343_1C	1C	44.418	0.369974	0.800327
SNP-24388935_1C	1C	44.418	0.369974	0.800327
SNP-24374920_1C	1C	44.418	0.369974	0.800327
SNP-11204703_1D	1D	0	0.546172	0.452976
SNP-11159990_1D	1D	5e-08	0.546172	0.452976
SNP-11143294_1D	1D	1e-07	0.546172	0.452976
SNP-10928387_1D	1D	1.5e-07	0.546172	0.452976
SNP-10777363_1D	1D	2e-07	0.546172	0.452976
SNP-18617932_1D	1D	6.75874	0.779437	0.558154
SNP-18617804_1D	1D	6.75874	0.779437	0.558154
SNP-18083798_1D	1D	6.75874	0.779437	0.558154
SNP-22211693_1D	1D	7.81141	0.723082	0.654356
SNP-21953211_1D	1D	7.81141	0.723082	0.654356
SNP-20862480_1D	1D	7.81141	0.723082	0.654356
SNP-22494607_1D	1D	8.32962	0.771483	0.804042
SNP-223340259_1D	1D	11.0934	0.449803	0.524083
SNP-220992612_1D	1D	11.0934	0.449803	0.524083
SNP-220512363_1D	1D	11.0934	0.449803	0.524083
SNP-217015717_1D	1D	11.0934	0.449803	0.524083
SNP-213880356_1D	1D	11.0934	0.449803	0.524083
SNP-212316520_1D	1D	11.0934	0.449803	0.524083
SNP-209442141_1D	1D	11.0934	0.449803	0.524083
SNP-209400206_1D	1D	11.0934	0.449803	0.524083
SNP-205484220_1D	1D	11.0934	0.449803	0.524083
SNP-204625100_1D	1D	11.0934	0.449803	0.524083
SNP-200113391_1D	1D	11.0934	0.449803	0.524083
SNP-198769870_1D	1D	11.0934	0.449803	0.524083
SNP-197710845_1D	1D	11.0934	0.449803	0.524083
SNP-196303293_1D	1D	11.0934	0.449803	0.524083
SNP-194098936_1D	1D	11.0934	0.449803	0.524083
SNP-193607674_1D	1D	11.0934	0.449803	0.524083
SNP-192972709_1D	1D	11.0934	0.449803	0.524083
SNP-192338316_1D	1D	11.0934	0.449803	0.524083
SNP-174393439_1D	1D	11.0934	0.449803	0.524083
SNP-174085075_1D	1D	11.0934	0.449803	0.524083
SNP-172105378_1D	1D	11.0934	0.449803	0.524083
SNP-169627042_1D	1D	11.0934	0.449803	0.524083
SNP-167977166_1D	1D	11.0934	0.449803	0.524083
SNP-153717934_1D	1D	11.0934	0.449803	0.524083
SNP-153641283_1D	1D	11.0934	0.449803	0.524083
SNP-152423136_1D	1D	11.0934	0.449803	0.524083
SNP-147637735_1D	1D	11.0934	0.449803	0.524083
SNP-133630975_1D	1D	11.0934	0.449803	0.524083
SNP-131551034_1D	1D	11.0934	0.449803	0.524083
SNP-130297956_1D	1D	11.0934	0.449803	0.524083
SNP-129862085_1D	1D	11.0934	0.449803	0.524083
SNP-121383554_1D	1D	11.0934	0.449803	0.524083
SNP-121383395_1D	1D	11.0934	0.449803	0.524083
SNP-121296142_1D	1D	11.0934	0.449803	0.524083
SNP-119980859_1D	1D	11.0934	0.449803	0.524083
SNP-116271952_1D	1D	11.0934	0.449803	0.524083
SNP-95341500_1D	1D	11.0934	0.449803	0.524083
SNP-91434822_1D	1D	11.0934	0.449803	0.524083
SNP-89988316_1D	1D	11.0934	0.449803	0.524083
SNP-89036046_1D	1D	11.0934	0.449803	0.524083
SNP-85052218_1D	1D	11.0934	0.449803	0.524083
SNP-85051025_1D	1D	11.0934	0.449803	0.524083
SNP-85051006_1D	1D	11.0934	0.449803	0.524083
SNP-85050943_1D	1D	11.0934	0.449803	0.524083
SNP-85025533_1D	1D	11.0934	0.449803	0.524083
SNP-85001874_1D	1D	11.0934	0.449803	0.524083
SNP-84189367_1D	1D	11.0934	0.449803	0.524083
SNP-84103117_1D	1D	11.0934	0.449803	0.524083
SNP-55707237_1D	1D	11.0934	0.449803	0.524083
SNP-52774996_1D	1D	11.0934	0.449803	0.524083
SNP-47832335_1D	1D	11.0934	0.449803	0.524083
SNP-47326565_1D	1D	11.0934	0.449803	0.524083
SNP-43935602_1D	1D	11.0934	0.449803	0.524083
SNP-43930734_1D	1D	11.0934	0.449803	0.524083
SNP-38585303_1D	1D	11.0934	0.449803	0.524083
SNP-36821533_1D	1D	11.0934	0.449803	0.524083
SNP-36821498_1D	1D	11.0934	0.449803	0.524083
SNP-33573224_1D	1D	11.0934	0.449803	0.524083
SNP-32044553_1D	1D	11.0934	0.449803	0.524083
SNP-175996465_1D	1D	11.0934	0.449803	0.524083
SNP-116125582_1D	1D	11.0969	0.449616	0.523778
SNP-110608000_1D	1D	11.1	0.449454	0.523515
SNP-104623862_1D	1D	11.103	0.449293	0.523253
SNP-101606862_1D	1D	11.106	0.449131	0.52299
SNP-101605214_1D	1D	11.109	0.448969	0.522728
SNP-83518266_1D	1D	11.1134	0.448734	0.522346
SNP-80535129_1D	1D	11.1178	0.448498	0.521965
SNP-67908604_1D	1D	11.1222	0.448261	0.521583
SNP-185365751_1D	1D	11.1926	0.444407	0.515462
SNP-182214434_1D	1D	11.263	0.44041	0.509295
SNP-177467119_1D	1D	11.3334	0.436273	0.50309
SNP-63194557_1D	1D	11.4093	0.431658	0.496363
SNP-209240521_1D	1D	12.2358	0.616397	0.599561
SNP-207135926_1D	1D	12.2358	0.616397	0.599561
SNP-206944403_1D	1D	12.2358	0.616397	0.599561
SNP-206646340_1D	1D	12.2358	0.616397	0.599561
SNP-206644032_1D	1D	12.2358	0.616397	0.599561
SNP-187201502_1D	1D	12.2358	0.616397	0.599561
SNP-190447475_1D	1D	12.2358	0.616397	0.599561
SNP-239390227_1D	1D	13.3879	0.681662	0.717292
SNP-237830019_1D	1D	13.3879	0.681662	0.717292
SNP-237829174_1D	1D	13.3879	0.681662	0.717292
SNP-235846992_1D	1D	13.3879	0.681662	0.717292
SNP-234914262_1D	1D	13.3879	0.681662	0.717292
SNP-233594042_1D	1D	13.7936	0.563702	0.716965
SNP-233141689_1D	1D	13.7936	0.563702	0.716965
SNP-233141208_1D	1D	13.7936	0.563702	0.716965
SNP-233029147_1D	1D	13.7936	0.563702	0.716965
SNP-229858739_1D	1D	13.7936	0.563702	0.716965
SNP-229478185_1D	1D	13.7936	0.563702	0.716965
SNP-228214609_1D	1D	13.7936	0.563702	0.716965
SNP-228034875_1D	1D	13.7936	0.563702	0.716965
SNP-247237610_1D	1D	15.3986	0.710513	0.486724
SNP-246386363_1D	1D	15.3986	0.710513	0.486724
SNP-244639546_1D	1D	15.3986	0.710513	0.486724
SNP-254265146_1D	1D	16.4517	0.671789	0.534633
SNP-254265078_1D	1D	16.4517	0.671789	0.534633
SNP-251902974_1D	1D	16.4517	0.671789	0.534633
SNP-254109994_1D	1D	16.4517	0.671789	0.534633
SNP-253427620_1D	1D	16.4517	0.671789	0.534633
SNP-253162008_1D	1D	16.4517	0.671789	0.534633
SNP-253084439_1D	1D	16.4517	0.671789	0.534633
SNP-252686778_1D	1D	16.4517	0.671789	0.534633
SNP-251735957_1D	1D	16.97	0.832023	0.538186
SNP-296370499_1D	1D	26.9397	0.27316	0.0404563
SNP-293486154_1D	1D	26.9397	0.27316	0.0404563
SNP-292882206_1D	1D	26.9397	0.27316	0.0404563
SNP-292573706_1D	1D	26.9397	0.27316	0.0404563
SNP-292031951_1D	1D	26.9397	0.27316	0.0404563
SNP-291145911_1D	1D	26.9397	0.27316	0.0404563
SNP-306301653_1D	1D	30.3118	0.748704	0.492344
SNP-307006158_1D	1D	30.3118	0.748704	0.492344
SNP-308803707_1D	1D	32.486	0.958476	0.696272
SNP-308605118_1D	1D	32.486	0.958476	0.696272
SNP-308452289_1D	1D	32.486	0.958476	0.696272
SNP-307240203_1D	1D	32.486	0.958476	0.696272
SNP-311558442_1D	1D	33.5387	1.10914	0.855169
SNP-310037121_1D	1D	33.5387	1.10914	0.855169
SNP-309570538_1D	1D	33.5387	1.10914	0.855169
SNP-309531525_1D	1D	33.5387	1.10914	0.855169
SNP-315002674_1D	1D	33.5387	1.10914	0.855169
SNP-311573184_1D	1D	33.5387	1.10914	0.855169
SNP-314794182_1D	1D	33.5387	1.10914	0.855169
SNP-314512648_1D	1D	33.5387	1.10914	0.855169
SNP-314269290_1D	1D	33.5387	1.10914	0.855169
SNP-312128332_1D	1D	33.5387	1.10914	0.855169
SNP-321930456_1D	1D	35.1431	1.01418	1.15391
SNP-320547816_1D	1D	35.1431	1.01418	1.15391
SNP-320156081_1D	1D	35.1431	1.01418	1.15391
SNP-319743599_1D	1D	35.1431	1.01418	1.15391
SNP-326369801_1D	1D	38.2359	0.760943	1.17806
SNP-326369745_1D	1D	38.2359	0.760943	1.17806
SNP-333428218_1D	1D	46.8993	0.885675	0.595568
SNP-333042950_1D	1D	46.8993	0.885675	0.595568
SNP-332447320_1D	1D	46.8993	0.885675	0.595568
SNP-332238922_1D	1D	46.8993	0.885675	0.595568
SNP-333421722_1D	1D	47.3374	0.844291	0.580051
SNP-340931156_1D	1D	50.6153	0.793927	0.552512
SNP-340364228_1D	1D	50.6153	0.793927	0.552512
SNP-340359811_1D	1D	50.6153	0.793927	0.552512
SNP-338221283_1D	1D	50.6153	0.793927	0.552512
SNP-338069456_1D	1D	50.6153	0.793927	0.552512
SNP-337614855_1D	1D	50.6153	0.793927	0.552512
SNP-343612222_1D	1D	51.1334	0.943046	0.632921
SNP-342292530_1D	1D	51.1334	0.943046	0.632921
SNP-341865002_1D	1D	51.1334	0.943046	0.632921
SNP-346754074_1D	1D	51.6516	1.03061	0.646286
SNP-346218242_1D	1D	51.6516	1.03061	0.646286
SNP-346172198_1D	1D	51.6516	1.03061	0.646286
SNP-346114826_1D	1D	51.6516	1.03061	0.646286
SNP-345471137_1D	1D	51.6516	1.03061	0.646286
SNP-345465996_1D	1D	51.6516	1.03061	0.646286
SNP-345455311_1D	1D	51.6516	1.03061	0.646286
SNP-345455018_1D	1D	51.6516	1.03061	0.646286
SNP-345454901_1D	1D	51.6516	1.03061	0.646286
SNP-345020878_1D	1D	51.6516	1.03061	0.646286
SNP-344838053_1D	1D	51.6516	1.03061	0.646286
SNP-344824927_1D	1D	51.6516	1.03061	0.646286
SNP-344227903_1D	1D	51.6516	1.03061	0.646286
SNP-345455491_1D	1D	51.9867	0.921262	0.6451
SNP-347346885_1D	1D	53.3962	1.03061	0.646359
SNP-347308760_1D	1D	53.3962	1.03061	0.646359
SNP-347305012_1D	1D	53.3962	1.03061	0.646359
SNP-347105270_1D	1D	53.3962	1.03061	0.646359
SNP-349485980_1D	1D	55.571	0.625997	0.336731
SNP-349394238_1D	1D	55.571	0.625997	0.336731
SNP-349063714_1D	1D	55.571	0.625997	0.336731
SNP-350573496_1D	1D	56.6241	0.532258	0.254638
SNP-350566346_1D	1D	56.6241	0.532258	0.254638
SNP-350368472_1D	1D	56.6241	0.532258	0.254638
SNP-350363338_1D	1D	56.6241	0.532258	0.254638
SNP-350333958_1D	1D	56.6241	0.532258	0.254638
SNP-350333954_1D	1D	56.6241	0.532258	0.254638
SNP-350333930_1D	1D	56.6241	0.532258	0.254638
SNP-350333927_1D	1D	56.6241	0.532258	0.254638
SNP-350228399_1D	1D	56.6241	0.532258	0.254638
SNP-349970762_1D	1D	56.6241	0.532258	0.254638
SNP-349712789_1D	1D	56.6241	0.532258	0.254638
SNP-354213054_1D	1D	58.2285	0.500919	0.23324
SNP-354210352_1D	1D	58.2285	0.500919	0.23324
SNP-353948804_1D	1D	58.2285	0.500919	0.23324
SNP-353934897_1D	1D	58.2285	0.500919	0.23324
SNP-353916313_1D	1D	58.2285	0.500919	0.23324
SNP-353390833_1D	1D	58.2285	0.500919	0.23324
SNP-353220613_1D	1D	58.2285	0.500919	0.23324
SNP-355314259_1D	1D	58.7467	0.52001	0.224026
SNP-355250219_1D	1D	58.7467	0.52001	0.224026
SNP-355146676_1D	1D	58.7467	0.52001	0.224026
SNP-355057094_1D	1D	58.7467	0.52001	0.224026
SNP-354897871_1D	1D	58.7467	0.52001	0.224026
SNP-354767501_1D	1D	58.7467	0.52001	0.224026
SNP-356947354_1D	1D	59.7993	0.474728	0.122124
SNP-356922843_1D	1D	59.7993	0.474728	0.122124
SNP-356884009_1D	1D	59.7993	0.474728	0.122124
SNP-356771706_1D	1D	59.7993	0.474728	0.122124
SNP-356713114_1D	1D	59.7993	0.474728	0.122124
SNP-356684119_1D	1D	59.7993	0.474728	0.122124
SNP-356146037_1D	1D	59.7993	0.474728	0.122124
SNP-356008559_1D	1D	59.7993	0.474728	0.122124
SNP-356492880_1D	1D	59.7993	0.474728	0.122124
SNP-356492800_1D	1D	59.7993	0.474728	0.122124
SNP-356150963_1D	1D	59.7993	0.474728	0.122124
SNP-361871403_1D	1D	63.8015	0.115568	0.0567977
SNP-361867513_1D	1D	63.8015	0.115568	0.0567977
SNP-361628031_1D	1D	63.8015	0.115568	0.0567977
SNP-361449230_1D	1D	63.8015	0.115568	0.0567977
SNP-361389026_1D	1D	63.8015	0.115568	0.0567977
SNP-361208675_1D	1D	63.8015	0.115568	0.0567977
SNP-360978185_1D	1D	63.8015	0.115568	0.0567977
SNP-360417653_1D	1D	63.8015	0.115568	0.0567977
SNP-360046518_1D	1D	63.8015	0.115568	0.0567977
SNP-360044961_1D	1D	63.8015	0.115568	0.0567977
SNP-360021279_1D	1D	63.8015	0.115568	0.0567977
SNP-359420590_1D	1D	63.8015	0.115568	0.0567977
SNP-359420247_1D	1D	63.8015	0.115568	0.0567977
SNP-359366055_1D	1D	63.8015	0.115568	0.0567977
SNP-359291672_1D	1D	63.8015	0.115568	0.0567977
SNP-359123213_1D	1D	63.8015	0.115568	0.0567977
SNP-358997897_1D	1D	63.8015	0.115568	0.0567977
SNP-358866296_1D	1D	63.8015	0.115568	0.0567977
SNP-363615615_1D	1D	64.8541	0.000240956	0.000769609
SNP-364062442_1D	1D	64.8541	0.000240956	0.000769609
SNP-364056890_1D	1D	64.8541	0.000240956	0.000769609
SNP-363741232_1D	1D	64.8541	0.000240956	0.000769609
SNP-363741142_1D	1D	64.8541	0.000240956	0.000769609
SNP-362104265_1D	1D	64.8541	0.000240956	0.000769609
SNP-377378450_1D	1D	66.4586	0.0123266	0.0306974
SNP-377252746_1D	1D	66.4586	0.0123266	0.0306974
SNP-377108819_1D	1D	66.4586	0.0123266	0.0306974
SNP-376758402_1D	1D	66.4586	0.0123266	0.0306974
SNP-376593848_1D	1D	66.4586	0.0123266	0.0306974
SNP-365239145_1D	1D	71.1061	0.0836595	0.0419228
SNP-364906851_1D	1D	71.1061	0.0836595	0.0419228
SNP-364599690_1D	1D	71.1061	0.0836595	0.0419228
SNP-364536881_1D	1D	74.472	0.0010293	0.0186707
SNP-365399737_1D	1D	74.472	0.0010293	0.0186707
SNP-376410601_1D	1D	74.9907	0.0035446	0.0187179
SNP-376029251_1D	1D	74.9907	0.0035446	0.0187179
SNP-375477201_1D	1D	74.9907	0.0035446	0.0187179
SNP-374980870_1D	1D	74.9907	0.0035446	0.0187179
SNP-371367887_1D	1D	74.9907	0.0035446	0.0187179
SNP-371163087_1D	1D	74.9907	0.0035446	0.0187179
SNP-369266854_1D	1D	74.9907	0.0035446	0.0187179
SNP-369256809_1D	1D	74.9907	0.0035446	0.0187179
SNP-368550875_1D	1D	74.9907	0.0035446	0.0187179
SNP-368550873_1D	1D	74.9907	0.0035446	0.0187179
SNP-368431680_1D	1D	74.9907	0.0035446	0.0187179
SNP-368187867_1D	1D	74.9907	0.0035446	0.0187179
SNP-368160607_1D	1D	74.9907	0.0035446	0.0187179
SNP-366618527_1D	1D	74.9907	0.0035446	0.0187179
SNP-366442567_1D	1D	74.9907	0.0035446	0.0187179
SNP-366442316_1D	1D	74.9907	0.0035446	0.0187179
SNP-366326703_1D	1D	74.9907	0.0035446	0.0187179
SNP-366244892_1D	1D	74.9907	0.0035446	0.0187179
SNP-364536872_1D	1D	74.9907	0.0035446	0.0187179
SNP-364504085_1D	1D	74.9907	0.0035446	0.0187179
SNP-364504044_1D	1D	74.9907	0.0035446	0.0187179
SNP-364502481_1D	1D	74.9907	0.0035446	0.0187179
SNP-364482114_1D	1D	74.9907	0.0035446	0.0187179
SNP-364383763_1D	1D	74.9907	0.0035446	0.0187179
SNP-368139877_1D	1D	74.9907	0.0035446	0.0187179
SNP-368187892_1D	1D	75.517	0.000219901	0.0232511
SNP-384777992_1D	1D	82.174	4.74e-06	4.05e-05
SNP-384777942_1D	1D	82.6965	0.000884048	0.000452885
SNP-384777941_1D	1D	82.6965	0.000884048	0.000452885
SNP-384777741_1D	1D	82.6965	0.000884048	0.000452884
SNP-384961194_1D	1D	86.5479	0.00750762	0.0492747
SNP-384816669_1D	1D	86.5479	0.00750762	0.0492747
SNP-384655093_1D	1D	86.5479	0.00750762	0.0492747
SNP-384654648_1D	1D	86.5479	0.00750762	0.0492747
SNP-384113152_1D	1D	86.5479	0.00750762	0.0492747
SNP-384817251_1D	1D	86.5479	0.00750762	0.0492747
SNP-384817161_1D	1D	86.5479	0.00750762	0.0492747
SNP-384100624_1D	1D	86.5479	0.00750762	0.0492747
SNP-386904543_1D	1D	87.6006	0.000548776	0.045298
SNP-386845198_1D	1D	87.6006	0.000548776	0.045298
SNP-386634040_1D	1D	87.6006	0.000548776	0.045298
SNP-386407343_1D	1D	87.6006	0.000548776	0.045298
SNP-386337717_1D	1D	87.6006	0.000548776	0.045298
SNP-387659311_1D	1D	87.6006	0.000548776	0.045298
SNP-387647295_1D	1D	87.6006	0.000548776	0.045298
SNP-387638733_1D	1D	87.6006	0.000548776	0.045298
SNP-386337197_1D	1D	87.6006	0.000548776	0.045298
SNP-386337179_1D	1D	87.6006	0.000548776	0.045298
SNP-389679696_1D	1D	90.2516	0.114461	0.158116
SNP-388957091_1D	1D	90.2516	0.114461	0.158116
SNP-390073366_1D	1D	90.8743	0.11848	0.208743
SNP-389680186_1D	1D	90.8743	0.11848	0.208743
SNP-399565649_1D	1D	96.9057	0.28388	0.0050617
SNP-398416540_1D	1D	96.9057	0.28388	0.0050617
SNP-397442932_1D	1D	96.9057	0.28388	0.0050617
SNP-397290765_1D	1D	96.9057	0.28388	0.0050617
SNP-397290693_1D	1D	96.9057	0.28388	0.0050617
SNP-397160711_1D	1D	96.9057	0.28388	0.0050617
SNP-400571011_1D	1D	97.4238	0.310966	0.000169327
SNP-400300190_1D	1D	97.4238	0.310966	0.000169327
SNP-400300159_1D	1D	97.4238	0.310966	0.000169327
SNP-400298733_1D	1D	97.4238	0.310966	0.000169327
SNP-400113285_1D	1D	97.4238	0.310966	0.000169327
SNP-405153914_1D	1D	97.942	0.302518	0.000857948
SNP-404493412_1D	1D	97.942	0.302518	0.000857948
SNP-403291663_1D	1D	97.942	0.302518	0.000857948
SNP-403235400_1D	1D	97.942	0.302518	0.000857948
SNP-403200126_1D	1D	97.942	0.302518	0.000857948
SNP-402081835_1D	1D	97.942	0.302518	0.000857948
SNP-419866099_1D	1D	101.314	0.807755	0.0287262
SNP-418848825_1D	1D	101.314	0.807755	0.0287262
SNP-418253674_1D	1D	101.314	0.807755	0.0287262
SNP-420661973_1D	1D	101.314	0.807755	0.0287262
SNP-415578325_1D	1D	101.314	0.807755	0.0287262
SNP-423754704_1D	1D	101.832	0.944005	0.0212183
SNP-423754211_1D	1D	101.832	0.944005	0.0212183
SNP-423160543_1D	1D	101.832	0.944005	0.0212183
SNP-422942647_1D	1D	101.832	0.944005	0.0212183
SNP-422222724_1D	1D	101.832	0.944005	0.0212183
SNP-421709076_1D	1D	101.832	0.944005	0.0212183
SNP-425313076_1D	1D	101.832	0.944005	0.0212183
SNP-425309342_1D	1D	101.832	0.944005	0.0212183
SNP-424005283_1D	1D	101.832	0.944005	0.0212183
SNP-434825563_1D	1D	102.885	0.949775	0.0609993
SNP-434680422_1D	1D	102.885	0.949775	0.0609993
SNP-434632526_1D	1D	102.885	0.949775	0.0609993
SNP-437873013_1D	1D	103.403	1.15784	0.114622
SNP-437872874_1D	1D	103.403	1.15784	0.114622
SNP-437662819_1D	1D	103.403	1.15784	0.114622
SNP-448418182_1D	1D	105.437	0.784544	0.000289914
SNP-445980936_1D	1D	105.437	0.784544	0.000289914
SNP-445980856_1D	1D	105.437	0.784544	0.000289914
SNP-445887117_1D	1D	105.437	0.784544	0.000289914
SNP-445396777_1D	1D	105.437	0.784544	0.000289914
SNP-445204421_1D	1D	105.437	0.784544	0.000289915
SNP-443012832_1D	1D	105.437	0.784544	0.000289915
SNP-442970469_1D	1D	105.437	0.784544	0.000289915
SNP-442402596_1D	1D	105.437	0.784544	0.000289915
SNP-441786004_1D	1D	105.437	0.784544	0.000289915
SNP-444988979_1D	1D	105.437	0.784544	0.000289915
SNP-448305944_1D	1D	105.827	0.898539	0.00124825
SNP-446753576_1D	1D	105.827	0.898539	0.00124825
SNP-446677861_1D	1D	105.827	0.898539	0.00124825
SNP-446620215_1D	1D	105.827	0.898539	0.00124825
SNP-446527461_1D	1D	105.827	0.898539	0.00124825
SNP-446496339_1D	1D	105.827	0.898539	0.00124825
SNP-446353061_1D	1D	105.827	0.898539	0.00124825
SNP-446210189_1D	1D	105.827	0.898539	0.00124825
SNP-444902779_1D	1D	105.827	0.898539	0.00124825
SNP-444737566_1D	1D	105.827	0.898539	0.00124825
SNP-444656084_1D	1D	105.827	0.898539	0.00124825
SNP-444130471_1D	1D	105.827	0.898539	0.00124825
SNP-444011184_1D	1D	105.827	0.898539	0.00124825
SNP-444010497_1D	1D	105.827	0.898539	0.00124825
SNP-443970305_1D	1D	105.827	0.898539	0.00124825
SNP-443204512_1D	1D	105.827	0.898539	0.00124825
SNP-444655263_1D	1D	105.827	0.898539	0.00124825
SNP-444150354_1D	1D	105.827	0.898539	0.00124825
SNP-441238667_1D	1D	105.827	0.898539	0.00124825
SNP-441238616_1D	1D	105.827	0.898539	0.00124825
SNP-449268700_1D	1D	106.345	0.773642	0.0130741
SNP-449234564_1D	1D	106.345	0.773642	0.0130741
SNP-449151448_1D	1D	106.345	0.773642	0.0130741
SNP-448747968_1D	1D	106.345	0.773642	0.0130741
SNP-448658564_1D	1D	106.345	0.773642	0.0130741
SNP-448547880_1D	1D	106.345	0.773642	0.0130741
SNP-448506334_1D	1D	106.345	0.773642	0.0130741
SNP-448436313_1D	1D	106.345	0.773642	0.0130741
SNP-451906423_1D	1D	106.345	0.773642	0.0130741
SNP-451903381_1D	1D	106.345	0.773642	0.0130741
SNP-451039240_1D	1D	106.345	0.773642	0.0130741
SNP-450723656_1D	1D	106.345	0.773642	0.0130741
SNP-447875635_1D	1D	119.578	0.0133853	0.745813
SNP-447163515_1D	1D	119.578	0.0133853	0.745813
SNP-432725761_1D	1D	133.41	1.02346	0.233802
SNP-433001243_1D	1D	133.41	1.02346	0.233802
SNP-432451680_1D	1D	140.023	1.48111	0.52991
SNP-432203963_1D	1D	140.023	1.48111	0.52991
SNP-432558646_1D	1D	140.023	1.48111	0.52991
SNP-430728631_1D	1D	140.023	1.48111	0.52991
SNP-464790432_1D	1D	166.124	2.36431	2.32378
SNP-464595364_1D	1D	166.124	2.36431	2.32378
SNP-464593053_1D	1D	166.124	2.36431	2.32378
SNP-462368821_1D	1D	167.735	2.27455	2.04983
SNP-462098369_1D	1D	167.735	2.27455	2.04983
SNP-461532128_1D	1D	167.735	2.27455	2.04983
SNP-464092724_1D	1D	167.735	2.27455	2.04983
SNP-466225829_1D	1D	169.91	1.83938	1.95052
SNP-466209550_1D	1D	169.91	1.83938	1.95052
SNP-465519598_1D	1D	169.91	1.83938	1.95052
SNP-465361672_1D	1D	169.91	1.83938	1.95052
SNP-465203323_1D	1D	169.91	1.83938	1.95052
SNP-465190990_1D	1D	169.91	1.83938	1.95052
SNP-465127811_1D	1D	169.91	1.83938	1.95052
SNP-469246493_1D	1D	172.084	1.51836	0.0890138
SNP-469012921_1D	1D	172.084	1.51836	0.0890138
SNP-468654924_1D	1D	172.084	1.51836	0.0890138
SNP-468617641_1D	1D	172.084	1.51836	0.0890138
SNP-468366348_1D	1D	172.084	1.51836	0.0890138
SNP-475149020_1D	1D	178.843	0.875225	0.116846
SNP-474384707_1D	1D	178.843	0.875225	0.116846
SNP-474384383_1D	1D	178.843	0.875225	0.116846
SNP-474039833_1D	1D	178.843	0.875225	0.116846
SNP-475994747_1D	1D	178.843	0.875225	0.116846
SNP-475987325_1D	1D	178.843	0.875225	0.116846
SNP-475523299_1D	1D	178.843	0.875225	0.116846
SNP-475408069_1D	1D	178.843	0.875225	0.116846
SNP-475400066_1D	1D	178.843	0.875225	0.116846
SNP-475387214_1D	1D	178.843	0.875225	0.116846
SNP-475269423_1D	1D	178.843	0.875225	0.116846
SNP-475249768_1D	1D	178.843	0.875225	0.116846
SNP-475183303_1D	1D	178.843	0.875225	0.116846
SNP-475174210_1D	1D	178.843	0.875225	0.116846
SNP-473996129_1D	1D	178.843	0.875225	0.116846
SNP-473995897_1D	1D	178.843	0.875225	0.116846
SNP-474348151_1D	1D	179.361	0.906881	0.0741124
SNP-1427610_2A	2A	0	0.450683	0.770889
SNP-493293_2A	2A	5e-08	0.450683	0.770889
SNP-13945187_2A	2A	20.3272	0.231922	0.090712
SNP-13581892_2A	2A	20.3272	0.231922	0.090712
SNP-27123631_2A	2A	26.7524	0.0764229	0.0111129
SNP-27084802_2A	2A	26.7524	0.0764229	0.0111129
SNP-26381630_2A	2A	26.7524	0.0764229	0.0111129
SNP-22695943_2A	2A	26.7524	0.0764229	0.0111129
SNP-22695483_2A	2A	26.7524	0.0764229	0.0111129
SNP-21782135_2A	2A	26.7524	0.0764229	0.0111129
SNP-20485497_2A	2A	26.7524	0.0764229	0.0111129
SNP-65931826_2A	2A	28.8124	0.121229	0.0291572
SNP-66749650_2A	2A	28.8124	0.121229	0.0291572
SNP-58232474_2A	2A	28.8124	0.121229	0.0291572
SNP-49629882_2A	2A	28.8124	0.121229	0.0291572
SNP-134449588_2A	2A	29.2102	0.111682	0.018532
SNP-133391448_2A	2A	29.2102	0.111682	0.018532
SNP-124564823_2A	2A	29.2102	0.111682	0.018532
SNP-117942686_2A	2A	29.2102	0.111682	0.018532
SNP-113812821_2A	2A	29.2102	0.111682	0.018532
SNP-112037295_2A	2A	29.2102	0.111682	0.018532
SNP-99997988_2A	2A	29.2102	0.111682	0.018532
SNP-99309009_2A	2A	29.2102	0.111682	0.018532
SNP-89289137_2A	2A	29.2102	0.111682	0.018532
SNP-49206608_2A	2A	29.2102	0.111682	0.018532
SNP-177292648_2A	2A	30.3079	0.227648	0.0304293
SNP-154739246_2A	2A	30.3079	0.227648	0.0304293
SNP-375360968_2A	2A	71.7079	0.251497	0.0874183
SNP-375254554_2A	2A	71.7079	0.251497	0.0874183
SNP-374568025_2A	2A	71.7079	0.251497	0.0874183
SNP-375684007_2A	2A	71.7079	0.251497	0.0874183
SNP-170422612_2D	2A	72.8994	0.407347	0.153402
SNP-170385607_2D	2A	72.8994	0.407347	0.153402
SNP-375999493_2A	2A	72.8994	0.407347	0.153402
SNP-374538237_2A	2A	72.8994	0.407347	0.153402
SNP-374538217_2A	2A	72.8994	0.407347	0.153402
SNP-373847695_2A	2A	72.8994	0.407347	0.153402
SNP-373554560_2A	2A	72.8994	0.407347	0.153402
SNP-373352255_2A	2A	72.8994	0.407347	0.153402
SNP-373344125_2A	2A	72.8994	0.407347	0.153402
SNP-373053259_2A	2A	72.8994	0.407347	0.153402
SNP-373006104_2A	2A	72.8994	0.407347	0.153402
SNP-372995487_2A	2A	72.8994	0.407347	0.153402
SNP-372839082_2A	2A	72.8994	0.407347	0.153402
SNP-372673657_2A	2A	72.8994	0.407347	0.153402
SNP-371365944_2A	2A	76.8766	0.376423	0.021314
SNP-369076081_2A	2A	76.8766	0.376423	0.021314
SNP-368874969_2A	2A	76.8766	0.376423	0.021314
SNP-376590201_2A	2A	82.469	0.21747	0.0378088
SNP-376584321_2A	2A	82.469	0.21747	0.0378088
SNP-376536029_2A	2A	82.469	0.21747	0.0378088
SNP-376454161_2A	2A	82.469	0.21747	0.0378088
SNP-405320702_2A	2A	114.215	0.779497	0.439992
SNP-403907326_2A	2A	114.215	0.779497	0.439992
SNP-434393226_2A	2A	125.707	0.560196	0.099419
SNP-432753474_2A	2A	125.707	0.560196	0.099419
SNP-432491187_2A	2A	125.707	0.560196	0.099419
SNP-431974815_2A	2A	125.707	0.560196	0.099419
SNP-431695829_2A	2A	125.707	0.560196	0.099419
SNP-429984237_2A	2A	125.707	0.560196	0.099419
SNP-429549085_2A	2A	125.707	0.560196	0.099419
SNP-528200728_2C	2C	0	0.115328	0.162773
SNP-524091658_2C	2C	5e-08	0.115328	0.162773
SNP-484859889_2C	2C	12.7457	0.0264766	0.109119
SNP-484859029_2C	2C	12.7457	0.0264766	0.109119
SNP-484188144_2C	2C	12.7457	0.0264766	0.109119
SNP-481564128_2C	2C	12.7457	0.0264766	0.109119
SNP-481422125_2C	2C	12.7457	0.0264766	0.109119
SNP-480990415_2C	2C	12.7457	0.0264766	0.109119
SNP-480441832_2C	2C	13.268	0.00793532	0.124498
SNP-480250219_2C	2C	13.268	0.00793532	0.124498
SNP-480250150_2C	2C	13.268	0.00793532	0.124498
SNP-479466611_2C	2C	13.268	0.00793532	0.124498
SNP-479448404_2C	2C	13.268	0.00793532	0.124498
SNP-478673942_2C	2C	13.268	0.00793532	0.124498
SNP-478525746_2C	2C	13.268	0.00793532	0.124498
SNP-476339876_2C	2C	13.268	0.00793532	0.124498
SNP-476139448_2C	2C	13.268	0.00793532	0.124498
SNP-476138324_2C	2C	13.268	0.00793532	0.124498
SNP-470260059_2C	2C	13.268	0.00793532	0.124498
SNP-470197043_2C	2C	13.268	0.00793532	0.124498
SNP-469223321_2C	2C	13.268	0.00793532	0.124498
SNP-468811938_2C	2C	13.268	0.00793532	0.124498
SNP-468490440_2C	2C	13.268	0.00793532	0.124498
SNP-467101297_2C	2C	13.268	0.00793532	0.124498
SNP-466015115_2C	2C	13.268	0.00793532	0.124498
SNP-465683514_2C	2C	13.268	0.00793532	0.124498
SNP-530610425_2C	2C	53.8305	1.01138	1.05512
SNP-530456371_2C	2C	53.8305	1.01138	1.05512
SNP-530453339_2C	2C	53.8305	1.01138	1.05512
SNP-530409016_2C	2C	53.8305	1.01138	1.05512
SNP-530408957_2C	2C	53.8305	1.01138	1.05512
SNP-530408940_2C	2C	53.8305	1.01138	1.05512
SNP-544246313_2C	2C	62.1298	0.218657	0.0538944
SNP-544192202_2C	2C	62.1298	0.218657	0.0538944
SNP-544144697_2C	2C	62.1298	0.218657	0.0538944
SNP-544132185_2C	2C	62.1298	0.218657	0.0538944
SNP-544078789_2C	2C	62.1298	0.218657	0.0538944
SNP-544071744_2C	2C	62.1298	0.218657	0.0538944
SNP-543998773_2C	2C	62.1298	0.218657	0.0538944
SNP-543815139_2C	2C	62.1298	0.218657	0.0538944
SNP-543413599_2C	2C	62.1298	0.218657	0.0538944
SNP-543400880_2C	2C	62.1298	0.218657	0.0538944
SNP-543085665_2C	2C	62.1298	0.218657	0.0538944
SNP-542975772_2C	2C	62.1298	0.218657	0.0538944
SNP-542975721_2C	2C	62.1298	0.218657	0.0538944
SNP-546313562_2C	2C	62.648	0.176307	0.0470007
SNP-544908855_2C	2C	62.648	0.176307	0.0470007
SNP-544642917_2C	2C	62.648	0.176307	0.0470007
SNP-547092325_2C	2C	63.1662	0.126398	0.0267368
SNP-547088901_2C	2C	63.1662	0.126398	0.0267368
SNP-546879455_2C	2C	63.1662	0.126398	0.0267368
SNP-546627326_2C	2C	63.1662	0.126398	0.0267368
SNP-546627305_2C	2C	63.1662	0.126398	0.0267368
SNP-546627291_2C	2C	63.1662	0.126398	0.0267368
SNP-546547106_2C	2C	63.1662	0.126398	0.0267368
SNP-546547061_2C	2C	63.1662	0.126398	0.0267368
SNP-550090758_2C	2C	63.6843	0.069316	5.39e-05
SNP-549665348_2C	2C	63.6843	0.069316	5.39e-05
SNP-549665246_2C	2C	63.6843	0.069316	5.39e-05
SNP-549662853_2C	2C	63.6843	0.069316	5.39e-05
SNP-549583134_2C	2C	63.6843	0.069316	5.39e-05
SNP-549306001_2C	2C	63.6843	0.069316	5.39e-05
SNP-549180361_2C	2C	63.6843	0.069316	5.39e-05
SNP-549100473_2C	2C	63.6843	0.069316	5.39e-05
SNP-549074788_2C	2C	63.6843	0.069316	5.39e-05
SNP-549027954_2C	2C	63.6843	0.069316	5.39e-05
SNP-549027869_2C	2C	63.6843	0.069316	5.39e-05
SNP-548638240_2C	2C	63.6843	0.069316	5.39e-05
SNP-548224554_2C	2C	63.6843	0.069316	5.39e-05
SNP-548118960_2C	2C	63.6843	0.069316	5.39e-05
SNP-548118261_2C	2C	63.6843	0.069316	5.39e-05
SNP-548118251_2C	2C	63.6843	0.069316	5.39e-05
SNP-547824726_2C	2C	63.6843	0.069316	5.39e-05
SNP-547704072_2C	2C	63.6843	0.069316	5.39e-05
SNP-547106033_2C	2C	63.6843	0.069316	5.39e-05
SNP-550090877_2C	2C	63.9414	0.0501267	0.000196711
SNP-552948893_2C	2C	64.1985	0.0334678	0.000427808
SNP-552901234_2C	2C	64.1985	0.0334678	0.000427808
SNP-552767240_2C	2C	64.1985	0.0334678	0.000427808
SNP-552630520_2C	2C	64.1985	0.0334678	0.000427808
SNP-552149701_2C	2C	64.1985	0.0334678	0.000427808
SNP-552149454_2C	2C	64.1985	0.0334678	0.000427808
SNP-551754739_2C	2C	64.1985	0.0334678	0.000427808
SNP-550683746_2C	2C	64.1985	0.0334678	0.000427808
SNP-553656276_2C	2C	65.2511	0.207603	0.122904
SNP-553196581_2C	2C	65.2511	0.207603	0.122904
SNP-553175493_2C	2C	65.2511	0.207603	0.122904
SNP-553070936_2C	2C	65.2511	0.207603	0.122904
SNP-556653239_2C	2C	65.7693	0.0525325	0.0138138
SNP-555611098_2C	2C	65.7693	0.0525325	0.0138138
SNP-555588222_2C	2C	65.7693	0.0525325	0.0138138
SNP-555588167_2C	2C	65.7693	0.0525325	0.0138138
SNP-555344605_2C	2C	65.7693	0.0525325	0.0138138
SNP-555114551_2C	2C	65.7693	0.0525325	0.0138138
SNP-555114012_2C	2C	65.7693	0.0525325	0.0138138
SNP-554994839_2C	2C	65.7693	0.0525325	0.0138138
SNP-554845471_2C	2C	65.7693	0.0525325	0.0138138
SNP-554832926_2C	2C	65.7693	0.0525325	0.0138138
SNP-554798387_2C	2C	65.7693	0.0525325	0.0138138
SNP-554763643_2C	2C	65.7693	0.0525325	0.0138138
SNP-554458196_2C	2C	65.7693	0.0525325	0.0138138
SNP-554345385_2C	2C	65.7693	0.0525325	0.0138138
SNP-554343065_2C	2C	65.7693	0.0525325	0.0138138
SNP-554342861_2C	2C	65.7693	0.0525325	0.0138138
SNP-554342207_2C	2C	65.7693	0.0525325	0.0138138
SNP-554166240_2C	2C	65.7693	0.0525325	0.0138138
SNP-553862540_2C	2C	65.7693	0.0525325	0.0138138
SNP-76704165_2D	2D	0	0.567787	0.493959
SNP-76130102_2D	2D	5e-08	0.567787	0.493959
SNP-75328170_2D	2D	1e-07	0.567787	0.493959
SNP-46545033_2D	2D	17.5594	0.733977	1.07668
SNP-46563752_2D	2D	17.5594	0.733977	1.07668
SNP-6492732_2D	2D	64.3594	0.296317	0.932846
SNP-6215207_2D	2D	64.3594	0.296317	0.932846
SNP-6215152_2D	2D	64.3594	0.296317	0.932846
SNP-6192703_2D	2D	64.3594	0.296317	0.932846
SNP-8881937_2D	2D	68.4399	0.00667914	0.0687063
SNP-8878043_2D	2D	68.4399	0.00667914	0.0687063
SNP-20014878_2D	2D	80.3038	0.060462	0.203337
SNP-19196784_2D	2D	80.3038	0.060462	0.203337
SNP-20995423_2D	2D	80.3038	0.060462	0.203337
SNP-20831830_2D	2D	80.3038	0.060462	0.203337
SNP-20708702_2D	2D	80.3038	0.060462	0.203337
SNP-20132795_2D	2D	80.3038	0.060462	0.203337
SNP-28695946_2D	2D	86.3709	0.0987468	0.233996
SNP-28412805_2D	2D	86.3709	0.0987468	0.233996
SNP-28144916_2D	2D	86.3709	0.0987468	0.233996
SNP-28074976_2D	2D	86.3709	0.0987468	0.233996
SNP-28008397_2D	2D	86.3709	0.0987468	0.233996
SNP-34699321_2D	2D	86.892	0.190361	0.462727
SNP-34182232_2D	2D	86.892	0.190361	0.462727
SNP-33265290_2D	2D	86.892	0.190361	0.462727
SNP-31254438_2D	2D	86.892	0.190361	0.462727
SNP-28709248_2D	2D	86.892	0.190361	0.462727
SNP-36710023_2D	2D	87.9506	0.20423	0.587025
SNP-36709940_2D	2D	87.9506	0.20423	0.587025
SNP-36709685_2D	2D	87.9506	0.20423	0.587025
SNP-36681475_2D	2D	88.0154	0.212068	0.580624
SNP-35846756_2D	2D	88.0801	0.219939	0.574186
SNP-35829926_2D	2D	88.0801	0.219939	0.574186
SNP-35488602_2D	2D	88.0801	0.219939	0.574186
SNP-35488201_2D	2D	88.0801	0.219939	0.574186
SNP-39774272_2D	2D	88.7351	0.23053	0.841945
SNP-39720773_2D	2D	88.7351	0.23053	0.841945
SNP-39314830_2D	2D	88.7351	0.23053	0.841945
SNP-38932619_2D	2D	88.7351	0.23053	0.841945
SNP-38932532_2D	2D	88.7351	0.23053	0.841945
SNP-42623805_2D	2D	89.2562	0.0814762	0.518176
SNP-42481306_2D	2D	89.2562	0.0814762	0.518176
SNP-42073691_2D	2D	89.2562	0.0814762	0.518176
SNP-41504315_2D	2D	89.2562	0.0814762	0.518176
SNP-41495063_2D	2D	89.2562	0.0814762	0.518176
SNP-41485641_2D	2D	89.2562	0.0814762	0.518176
SNP-40982664_2D	2D	89.2562	0.0814762	0.518176
SNP-50451964_2D	2D	92.0353	0.11477	0.425048
SNP-49964206_2D	2D	92.0353	0.11477	0.425048
SNP-49905929_2D	2D	92.0353	0.11477	0.425048
SNP-49788149_2D	2D	92.0353	0.11477	0.425048
SNP-48173003_2D	2D	92.0353	0.11477	0.425048
SNP-47990714_2D	2D	92.0353	0.11477	0.425048
SNP-47668244_2D	2D	92.0353	0.11477	0.425048
SNP-46694757_2D	2D	92.0353	0.11477	0.425048
SNP-52146808_2D	2D	95.4269	0.0538074	0.428853
SNP-51823232_2D	2D	95.4269	0.0538074	0.428853
SNP-51397075_2D	2D	95.4269	0.0538074	0.428853
SNP-55062299_2D	2D	97.6137	0.177632	0.56658
SNP-54237607_2D	2D	97.6137	0.177632	0.56658
SNP-53612800_2D	2D	97.6137	0.177632	0.56658
SNP-52198537_2D	2D	97.6137	0.177632	0.56658
SNP-67343723_2D	2D	99.8004	0.246975	0.756227
SNP-67262010_2D	2D	99.8004	0.246975	0.756227
SNP-67011823_2D	2D	99.8004	0.246975	0.756227
SNP-66768107_2D	2D	99.8004	0.246975	0.756227
SNP-66746782_2D	2D	99.8004	0.246975	0.756227
SNP-66666182_2D	2D	99.8004	0.246975	0.756227
SNP-63499153_2D	2D	99.8004	0.246975	0.756227
SNP-62642637_2D	2D	99.8004	0.246975	0.756227
SNP-61914233_2D	2D	99.8004	0.246975	0.756227
SNP-61855029_2D	2D	99.8004	0.246975	0.756227
SNP-61123678_2D	2D	99.8004	0.246975	0.756227
SNP-72461949_2D	2D	100.321	0.204326	0.746293
SNP-72461847_2D	2D	100.321	0.204326	0.746293
SNP-72308495_2D	2D	100.321	0.204326	0.746293
SNP-71378016_2D	2D	100.321	0.204326	0.746293
SNP-71349615_2D	2D	100.321	0.204326	0.746293
SNP-71194181_2D	2D	100.321	0.204326	0.746293
SNP-69364982_2D	2D	100.321	0.204326	0.746293
SNP-68957185_2D	2D	100.321	0.204326	0.746293
SNP-68861541_2D	2D	100.321	0.204326	0.746293
SNP-68823151_2D	2D	100.321	0.204326	0.746293
SNP-68656525_2D	2D	100.321	0.204326	0.746293
SNP-68526470_2D	2D	100.837	0.122257	0.382875
SNP-68258807_2D	2D	100.837	0.122257	0.382875
SNP-67996733_2D	2D	100.837	0.122257	0.382875
SNP-78266009_2D	2D	104.112	0.264651	0.576834
SNP-102879022_2D	2D	104.714	0.209986	0.531692
SNP-102386975_2D	2D	104.714	0.209986	0.531692
SNP-102178453_2D	2D	104.714	0.209986	0.531692
SNP-101429189_2D	2D	104.714	0.209986	0.531692
SNP-101340208_2D	2D	104.714	0.209986	0.531692
SNP-101230668_2D	2D	104.714	0.209986	0.531692
SNP-100832749_2D	2D	104.714	0.209986	0.531692
SNP-100612021_2D	2D	104.714	0.209986	0.531692
SNP-100536916_2D	2D	104.714	0.209986	0.531692
SNP-100317385_2D	2D	104.714	0.209986	0.531692
SNP-100033655_2D	2D	104.714	0.209986	0.531692
SNP-98556786_2D	2D	104.714	0.209986	0.531692
SNP-98542028_2D	2D	104.714	0.209986	0.531692
SNP-98243973_2D	2D	104.714	0.209986	0.531692
SNP-98231084_2D	2D	104.714	0.209986	0.531692
SNP-94854700_2D	2D	104.714	0.209986	0.531692
SNP-94736466_2D	2D	104.714	0.209986	0.531692
SNP-94556018_2D	2D	104.714	0.209986	0.531692
SNP-94086495_2D	2D	104.714	0.209986	0.531692
SNP-93443629_2D	2D	104.714	0.209986	0.531692
SNP-92393078_2D	2D	104.714	0.209986	0.531692
SNP-82630642_2D	2D	104.714	0.209986	0.531692
SNP-82625499_2D	2D	104.714	0.209986	0.531692
SNP-102085128_2D	2D	104.714	0.209986	0.531692
SNP-104166306_2D	2D	104.714	0.209986	0.531692
SNP-104028569_2D	2D	104.714	0.209986	0.531692
SNP-103246733_2D	2D	104.714	0.209986	0.531692
SNP-92392823_2D	2D	104.714	0.209986	0.531692
SNP-92377210_2D	2D	104.714	0.209986	0.531692
SNP-92306697_2D	2D	104.714	0.209986	0.531692
SNP-90174970_2D	2D	104.714	0.209986	0.531692
SNP-89441801_2D	2D	104.714	0.209986	0.531692
SNP-88151535_2D	2D	104.714	0.209986	0.531692
SNP-88151527_2D	2D	104.714	0.209986	0.531692
SNP-86047416_2D	2D	104.714	0.209986	0.531692
SNP-84487222_2D	2D	104.714	0.209986	0.531692
SNP-82881121_2D	2D	104.714	0.209986	0.531692
SNP-79198578_2D	2D	104.714	0.209986	0.531692
SNP-79793256_2D	2D	104.714	0.209986	0.531692
SNP-79697294_2D	2D	104.714	0.209986	0.531692
SNP-82255873_2D	2D	106.36	0.306209	0.519033
SNP-80614574_2D	2D	106.36	0.306209	0.519033
SNP-80109245_2D	2D	106.36	0.306209	0.519033
SNP-124727737_2D	2D	109.193	0.154149	0.672252
SNP-121354353_2D	2D	109.193	0.154149	0.672252
SNP-114680716_2D	2D	109.193	0.154149	0.672252
SNP-114368454_2D	2D	109.193	0.154149	0.672252
SNP-106913882_2D	2D	116.916	0.585689	0.451736
SNP-106913833_2D	2D	116.916	0.585689	0.451736
SNP-109723624_2D	2D	116.916	0.585689	0.451736
SNP-111442432_2D	2D	116.916	0.585689	0.451736
SNP-148808510_2D	2D	135.169	0.078834	0.473013
SNP-148760356_2D	2D	135.169	0.078834	0.473013
SNP-147948210_2D	2D	135.169	0.078834	0.473013
SNP-154432942_2D	2D	135.698	0.0356251	0.281914
SNP-154334071_2D	2D	135.698	0.0356251	0.281914
SNP-154177347_2D	2D	135.698	0.0356251	0.281914
SNP-154148492_2D	2D	135.698	0.0356251	0.281914
SNP-154147985_2D	2D	135.698	0.0356251	0.281914
SNP-153923533_2D	2D	135.698	0.0356251	0.281914
SNP-153903958_2D	2D	135.698	0.0356251	0.281914
SNP-153696218_2D	2D	135.698	0.0356251	0.281914
SNP-153463690_2D	2D	135.698	0.0356251	0.281914
SNP-153177856_2D	2D	135.698	0.0356251	0.281914
SNP-152836277_2D	2D	135.698	0.0356251	0.281914
SNP-156251246_2D	2D	136.225	0.0157892	0.165833
SNP-155084173_2D	2D	136.225	0.0157892	0.165833
SNP-154669020_2D	2D	136.225	0.0157892	0.165833
SNP-165778861_2D	2D	139.653	0.0644063	0.503185
SNP-165080809_2D	2D	139.653	0.0644063	0.503185
SNP-164775587_2D	2D	139.653	0.0644063	0.503185
SNP-164516361_2D	2D	139.653	0.0644063	0.503185
SNP-173161541_2D	2D	141.283	0.0894003	0.65787
SNP-172873255_2D	2D	141.283	0.0894003	0.65787
SNP-172667443_2D	2D	141.283	0.0894003	0.65787
SNP-172293787_2D	2D	141.283	0.0894003	0.65787
SNP-172004864_2D	2D	141.283	0.0894003	0.65787
SNP-171982376_2D	2D	141.283	0.0894003	0.65787
SNP-171802166_2D	2D	141.283	0.0894003	0.65787
SNP-171772349_2D	2D	141.283	0.0894003	0.65787
SNP-171694690_2D	2D	141.283	0.0894003	0.65787
SNP-171342333_2D	2D	141.283	0.0894003	0.65787
SNP-168657090_2D	2D	142.351	0.0588467	0.137223
SNP-168337326_2D	2D	142.351	0.0588467	0.137223
SNP-168256094_2D	2D	142.351	0.0588467	0.137223
SNP-168235329_2D	2D	142.351	0.0588467	0.137223
SNP-173626532_2D	2D	146.55	0.00504738	0.235915
SNP-173541955_2D	2D	146.55	0.00504738	0.235915
SNP-173461541_2D	2D	146.55	0.00504738	0.235915
SNP-185685423_2D	2D	166.423	0.0618646	0.123315
SNP-185561321_2D	2D	166.423	0.0618646	0.123315
SNP-189288646_2D	2D	186.026	0.122685	0.199862
SNP-189266118_2D	2D	186.026	0.122685	0.199862
SNP-189485383_2D	2D	186.026	0.122685	0.199862
SNP-192229798_2D	2D	199.777	0.86487	0.655076
SNP-191849140_2D	2D	199.777	0.86487	0.655076
SNP-195671466_2D	2D	222.269	0.000822887	0.191193
SNP-195356058_2D	2D	222.269	0.000822887	0.191193
SNP-195136667_2D	2D	222.269	0.000822887	0.191193
SNP-195064108_2D	2D	222.269	0.000822887	0.191193
SNP-195064042_2D	2D	222.269	0.000822887	0.191193
SNP-195022912_2D	2D	222.269	0.000822887	0.191193
SNP-194915477_2D	2D	222.269	0.000822887	0.191193
SNP-194812276_2D	2D	222.269	0.000822886	0.191193
SNP-194711176_2D	2D	222.269	0.000822886	0.191193
SNP-194693347_2D	2D	222.269	0.000822886	0.191193
SNP-194677898_2D	2D	222.269	0.000822886	0.191193
SNP-194478368_2D	2D	222.269	0.000822885	0.191193
SNP-194018734_2D	2D	222.269	0.000822885	0.191193
SNP-197084070_2D	2D	223.327	0.0270837	0.00181525
SNP-196724745_2D	2D	223.327	0.0270837	0.00181525
SNP-196609574_2D	2D	223.327	0.0270837	0.00181525
SNP-196521883_2D	2D	223.327	0.0270837	0.00181524
SNP-196505641_2D	2D	223.327	0.0270837	0.00181524
SNP-196476981_2D	2D	223.327	0.0270837	0.00181524
SNP-195973700_2D	2D	223.327	0.0270837	0.00181524
SNP-220061116_2D	2D	232.644	0.0348742	0.000466348
SNP-202646222_2D	2D	232.644	0.0348742	0.000466348
SNP-201304692_2D	2D	232.644	0.0348742	0.000466348
SNP-420861719_2D	2D	239.512	0.000715001	0.0168725
SNP-416848481_2D	2D	239.512	0.000715001	0.0168725
SNP-236670113_2D	2D	239.512	0.000715001	0.0168725
SNP-236002860_2D	2D	239.512	0.000715001	0.0168725
SNP-235920655_2D	2D	239.512	0.000715001	0.0168725
SNP-232494674_2D	2D	239.512	0.000715001	0.0168725
SNP-492973866_2D	2D	240.576	0.00596219	0.00118209
SNP-490654408_2D	2D	240.576	0.00596219	0.00118209
SNP-489526662_2D	2D	240.576	0.00596219	0.00118209
SNP-489254542_2D	2D	240.576	0.00596219	0.00118209
SNP-488909335_2D	2D	240.576	0.00596219	0.00118209
SNP-488909262_2D	2D	240.576	0.00596219	0.00118209
SNP-488649349_2D	2D	240.576	0.00596219	0.00118209
SNP-488119911_2D	2D	240.576	0.00596219	0.00118209
SNP-488119900_2D	2D	240.576	0.00596219	0.00118209
SNP-487607985_2D	2D	240.576	0.00596219	0.00118209
SNP-487356075_2D	2D	240.576	0.00596219	0.00118209
SNP-486804671_2D	2D	240.576	0.00596219	0.00118209
SNP-486287385_2D	2D	240.576	0.00596219	0.00118209
SNP-485999726_2D	2D	240.576	0.00596219	0.00118209
SNP-477576550_2D	2D	240.576	0.00596219	0.00118209
SNP-477155191_2D	2D	240.576	0.00596219	0.00118209
SNP-476754510_2D	2D	240.576	0.00596219	0.00118209
SNP-472772854_2D	2D	240.576	0.00596219	0.00118209
SNP-470509462_2D	2D	240.576	0.00596219	0.00118209
SNP-271521421_2A	2D	240.576	0.00596219	0.00118209
SNP-429113663_2D	2D	241.64	0.00129248	0.000321807
SNP-428925895_2D	2D	241.64	0.00129248	0.000321807
SNP-427983681_2D	2D	241.64	0.00129248	0.000321807
SNP-426646734_2D	2D	241.64	0.00129248	0.000321807
SNP-395817893_2D	2D	242.796	1.23e-06	0.000739014
SNP-395810026_2D	2D	242.796	1.23e-06	0.000739014
SNP-391988505_2D	2D	242.796	1.23e-06	0.000739014
SNP-265656494_2D	2D	248.724	3.16e-06	0.0230692
SNP-434713022_2D	2D	254.065	0.00533156	0.00358417
SNP-243629916_2D	2D	254.065	0.00533156	0.00358417
SNP-243629907_2D	2D	254.065	0.00533156	0.00358417
SNP-241207718_2D	2D	254.065	0.00533156	0.00358417
SNP-241204988_2D	2D	254.065	0.00533156	0.00358417
SNP-465029907_2D	2D	254.065	0.00533156	0.00358417
SNP-464720487_2D	2D	254.065	0.00533156	0.00358417
SNP-464330131_2D	2D	254.065	0.00533156	0.00358417
SNP-463952177_2D	2D	254.065	0.00533156	0.00358417
SNP-461105536_2D	2D	254.065	0.00533156	0.00358417
SNP-434713014_2D	2D	254.065	0.00533156	0.00358417
SNP-434713013_2D	2D	254.065	0.00533156	0.00358417
SNP-434696294_2D	2D	254.065	0.00533156	0.00358417
SNP-434498629_2D	2D	254.065	0.00533156	0.00358417
SNP-433316336_2D	2D	254.065	0.00533156	0.00358417
SNP-431385574_2D	2D	254.065	0.00533156	0.00358417
SNP-431385537_2D	2D	254.065	0.00533156	0.00358417
SNP-429213492_2D	2D	254.065	0.00533156	0.00358417
SNP-429153404_2D	2D	254.065	0.00533156	0.00358417
SNP-408518384_2D	2D	254.065	0.00533156	0.00358417
SNP-403336621_2D	2D	254.065	0.00533156	0.00358417
SNP-400364898_2D	2D	254.065	0.00533156	0.00358417
SNP-355635137_2D	2D	254.065	0.00533156	0.00358417
SNP-346212745_2D	2D	254.065	0.00533156	0.00358417
SNP-346027384_2D	2D	254.065	0.00533156	0.00358417
SNP-334625096_2D	2D	254.065	0.00533156	0.00358417
SNP-333698317_2D	2D	254.065	0.00533156	0.00358417
SNP-331180943_2D	2D	254.065	0.00533156	0.00358417
SNP-322823154_2D	2D	254.065	0.00533156	0.00358417
SNP-316801236_2D	2D	254.065	0.00533156	0.00358417
SNP-311693429_2D	2D	254.065	0.00533156	0.00358417
SNP-300456303_2D	2D	254.065	0.00533156	0.00358417
SNP-297457241_2D	2D	254.065	0.00533156	0.00358417
SNP-295580930_2D	2D	254.065	0.00533156	0.00358417
SNP-281433557_2D	2D	254.065	0.00533156	0.00358417
SNP-275108419_2D	2D	254.065	0.00533156	0.00358417
SNP-274755955_2D	2D	254.065	0.00533156	0.00358417
SNP-273027899_2D	2D	254.065	0.00533156	0.00358417
SNP-271458150_2D	2D	254.065	0.00533156	0.00358417
SNP-268275280_2D	2D	254.065	0.00533156	0.00358417
SNP-266303244_2D	2D	254.065	0.00533156	0.00358417
SNP-266303195_2D	2D	254.065	0.00533156	0.00358417
SNP-265050632_2D	2D	254.065	0.00533156	0.00358417
SNP-257832742_2D	2D	254.065	0.00533156	0.00358417
SNP-255796335_2D	2D	254.065	0.00533156	0.00358417
SNP-250978976_2D	2D	254.065	0.00533156	0.00358417
SNP-250139561_2D	2D	254.065	0.00533156	0.00358417
SNP-249676934_2D	2D	254.065	0.00533156	0.00358417
SNP-229296602_2A	2D	254.065	0.00533156	0.00358417
SNP-229119292_2A	2D	254.065	0.00533156	0.00358417
SNP-237578026_2D	2D	254.59	0.00315357	0.00732331
SNP-442931457_2D	2D	255.596	0.00835514	0.0142886
SNP-440245356_2D	2D	255.596	0.00835514	0.0142886
SNP-440222099_2D	2D	255.596	0.00835514	0.0142886
SNP-498960504_2D	2D	257.731	0.0167995	0.00777905
SNP-498290015_2D	2D	257.731	0.0167995	0.00777905
SNP-497571637_2D	2D	257.731	0.0167995	0.00777905
SNP-497468056_2D	2D	257.731	0.0167995	0.00777905
SNP-497465108_2D	2D	257.731	0.0167995	0.00777905
SNP-505570836_2D	2D	263.912	0.0505034	0.0349693
SNP-505564913_2D	2D	263.912	0.0505034	0.0349693
SNP-505476942_2D	2D	263.912	0.0505034	0.0349693
SNP-504331708_2D	2D	263.912	0.0505034	0.0349693
SNP-511515558_2D	2D	265.552	0.116901	0.138934
SNP-511515225_2D	2D	265.552	0.116901	0.138934
SNP-508254699_2D	2D	265.552	0.116901	0.138934
SNP-516052260_2D	2D	269.797	0.0224275	0.0554812
SNP-515779142_2D	2D	269.797	0.0224275	0.0554812
SNP-514423056_2D	2D	269.797	0.0224275	0.0554812
SNP-514420851_2D	2D	269.797	0.0224275	0.0554812
SNP-7604209_3A	3A	0	0.261075	0.561556
SNP-7615704_3A	3A	0	0.261075	0.561556
SNP-8127926_3A	3A	0	0.261075	0.561556
SNP-9061313_3A	3A	0.690058	0.153656	0.317408
SNP-9084762_3A	3A	0.690058	0.153656	0.317408
SNP-9924666_3A	3A	0.690058	0.153656	0.317408
SNP-10954260_3A	3A	0.690058	0.153656	0.317408
SNP-11194707_3A	3A	0.690058	0.153656	0.317408
SNP-16216144_3A	3A	5.46464	0.415183	0.978798
SNP-16239054_3A	3A	5.46464	0.415183	0.978798
SNP-16331626_3A	3A	5.46464	0.415183	0.978798
SNP-16331636_3A	3A	5.46464	0.415183	0.978798
SNP-16332381_3A	3A	5.46464	0.415183	0.978798
SNP-16511268_3A	3A	5.46464	0.415183	0.978798
SNP-16784269_3A	3A	5.46464	0.415183	0.978798
SNP-16937664_3A	3A	5.46464	0.415183	0.978798
SNP-16939017_3A	3A	5.46464	0.415183	0.978798
SNP-16939791_3A	3A	5.46464	0.415183	0.978798
SNP-17078869_3A	3A	6.21741	0.494889	0.896822
SNP-17160140_3A	3A	6.21741	0.494889	0.896822
SNP-17432384_3A	3A	6.21741	0.494889	0.896822
SNP-17440459_3A	3A	6.21741	0.494889	0.896822
SNP-17440544_3A	3A	6.21741	0.494889	0.896822
SNP-17503726_3A	3A	6.21741	0.494889	0.896822
SNP-17616642_3A	3A	6.21741	0.494889	0.896822
SNP-17908661_3A	3A	6.21741	0.494889	0.896822
SNP-17977792_3A	3A	6.21741	0.494889	0.896822
SNP-17978113_3A	3A	6.21741	0.494889	0.896822
SNP-18420184_3A	3A	6.21741	0.494889	0.896822
SNP-18758023_3A	3A	6.21741	0.494889	0.896822
SNP-18786027_3A	3A	6.21741	0.494889	0.896822
SNP-18814212_3A	3A	6.21741	0.494889	0.896822
SNP-18814257_3A	3A	6.21741	0.494889	0.896822
SNP-19084989_3A	3A	6.21741	0.494889	0.896822
SNP-19176850_3A	3A	6.21741	0.494889	0.896822
SNP-19253844_3A	3A	6.21741	0.494889	0.896822
SNP-19379257_3A	3A	6.21741	0.494889	0.896822
SNP-19379304_3A	3A	6.21741	0.494889	0.896822
SNP-19417016_3A	3A	6.21741	0.494889	0.896822
SNP-19517048_3A	3A	6.21741	0.494889	0.896822
SNP-19604743_3A	3A	6.21741	0.494889	0.896822
SNP-19736132_3A	3A	6.21741	0.494889	0.896822
SNP-19964741_3A	3A	6.21741	0.494889	0.896822
SNP-20210734_3A	3A	6.21741	0.494889	0.896822
SNP-20647175_3A	3A	6.21741	0.494889	0.896822
SNP-21144598_3A	3A	6.21741	0.494889	0.896822
SNP-21149865_3A	3A	6.21741	0.494889	0.896822
SNP-19954569_1C	3A	6.97596	0.565062	0.932979
SNP-19954580_1C	3A	6.97596	0.565062	0.932979
SNP-20939132_1C	3A	6.97596	0.565062	0.932979
SNP-21218970_3A	3A	6.97596	0.565062	0.932979
SNP-22399815_3A	3A	6.97596	0.565062	0.932979
SNP-23365862_3A	3A	6.97596	0.565062	0.932979
SNP-23548261_3A	3A	6.97596	0.565062	0.932979
SNP-23550598_3A	3A	6.97596	0.565062	0.932979
SNP-23856419_3A	3A	6.97596	0.565062	0.932979
SNP-23859735_3A	3A	6.97596	0.565062	0.932979
SNP-23859790_3A	3A	6.97596	0.565062	0.932979
SNP-24001972_3A	3A	6.97596	0.565062	0.932979
SNP-24065408_3A	3A	6.97596	0.565062	0.932979
SNP-24085784_3A	3A	6.97596	0.565062	0.932979
SNP-24086454_3A	3A	6.97596	0.565062	0.932979
SNP-24086501_3A	3A	6.97596	0.565062	0.932979
SNP-24098827_3A	3A	6.97596	0.565062	0.932979
SNP-24124543_3A	3A	6.97596	0.565062	0.932979
SNP-25518701_3A	3A	6.97596	0.565062	0.932979
SNP-25854146_3A	3A	6.97596	0.565062	0.932979
SNP-26491933_3A	3A	6.97596	0.565062	0.932979
SNP-18643133_1C	3A	8.21896	0.630775	1.19722
SNP-18808680_1C	3A	8.21896	0.630775	1.19722
SNP-27408701_3A	3A	8.21896	0.630775	1.19722
SNP-27507165_3A	3A	8.21896	0.630775	1.19722
SNP-16243017_1C	3A	8.73444	0.749396	1.31122
SNP-17793552_1C	3A	8.73444	0.749396	1.31122
SNP-30211619_3A	3A	8.73444	0.749396	1.31122
SNP-30213950_3A	3A	8.73444	0.749396	1.31122
SNP-33104585_3A	3A	8.73444	0.749396	1.31122
SNP-33383890_3A	3A	8.73444	0.749396	1.31122
SNP-33425247_3A	3A	8.73444	0.749396	1.31122
SNP-33479184_3A	3A	8.73444	0.749396	1.31122
SNP-33479238_3A	3A	8.73444	0.749396	1.31122
SNP-33479604_3A	3A	8.73444	0.749396	1.31122
SNP-33499856_3A	3A	8.73444	0.749396	1.31122
SNP-33813411_3A	3A	8.73444	0.749396	1.31122
SNP-33814095_3A	3A	8.73444	0.749396	1.31122
SNP-33928245_3A	3A	8.73444	0.749396	1.31122
SNP-34844944_3A	3A	8.73444	0.749396	1.31122
SNP-34846787_3A	3A	8.73444	0.749396	1.31122
SNP-35358872_3A	3A	8.73444	0.749396	1.31122
SNP-35417920_3A	3A	8.73444	0.749396	1.31122
SNP-17856344_1C	3A	8.73444	0.749396	1.31122
SNP-37916719_3A	3A	13.4116	0.28381	0.660033
SNP-38440464_3A	3A	13.4116	0.28381	0.660033
SNP-39161490_3A	3A	13.4116	0.28381	0.660033
SNP-39339934_3A	3A	13.4116	0.28381	0.660033
SNP-43372972_3A	3A	19.6695	0.114418	0.401104
SNP-43387967_3A	3A	19.6695	0.114418	0.401104
SNP-43406484_3A	3A	19.6695	0.114418	0.401104
SNP-43705387_3A	3A	19.6695	0.114418	0.401104
SNP-44396611_3A	3A	19.6695	0.114418	0.401104
SNP-44396965_3A	3A	19.6695	0.114418	0.401104
SNP-42418511_3A	3A	19.6695	0.114418	0.401104
SNP-42653137_3A	3A	19.6695	0.114418	0.401104
SNP-42653141_3A	3A	19.6695	0.114418	0.401104
SNP-42653156_3A	3A	19.6695	0.114418	0.401104
SNP-42669605_3A	3A	19.6695	0.114418	0.401104
SNP-42809440_3A	3A	19.6695	0.114418	0.401104
SNP-43032464_3A	3A	19.6695	0.114418	0.401104
SNP-44453870_3A	3A	19.6695	0.114418	0.401104
SNP-44606767_3A	3A	19.6695	0.114418	0.401104
SNP-44630100_3A	3A	19.6695	0.114418	0.401104
SNP-44647567_3A	3A	19.6695	0.114418	0.401104
SNP-44743769_3A	3A	19.6695	0.114418	0.401104
SNP-44881479_3A	3A	19.6695	0.114418	0.401104
SNP-44881625_3A	3A	19.6695	0.114418	0.401104
SNP-44883285_3A	3A	19.6695	0.114418	0.401104
SNP-45322890_3A	3A	19.6695	0.114418	0.401104
SNP-45322895_3A	3A	19.6695	0.114418	0.401104
SNP-45665882_3A	3A	19.6695	0.114418	0.401104
SNP-45888993_3A	3A	19.6695	0.114418	0.401104
SNP-46069494_3A	3A	19.6695	0.114418	0.401104
SNP-46164806_3A	3A	19.6695	0.114418	0.401104
SNP-46866101_3A	3A	19.6695	0.114418	0.401104
SNP-46972265_3A	3A	19.6695	0.114418	0.401104
SNP-46972319_3A	3A	19.6695	0.114418	0.401104
SNP-47029656_3A	3A	19.6695	0.114418	0.401104
SNP-47266319_3A	3A	19.6695	0.114418	0.401104
SNP-47832604_3A	3A	19.6695	0.114418	0.401104
SNP-48047628_3A	3A	19.6695	0.114418	0.401104
SNP-48050625_3A	3A	19.6695	0.114418	0.401104
SNP-48238576_3A	3A	19.6695	0.114418	0.401104
SNP-48388208_3A	3A	19.6695	0.114418	0.401104
SNP-48388705_3A	3A	19.6695	0.114418	0.401104
SNP-48477660_3A	3A	19.6695	0.114418	0.401104
SNP-48477705_3A	3A	19.6695	0.114418	0.401104
SNP-48490581_3A	3A	19.6695	0.114418	0.401104
SNP-48558817_3A	3A	19.6695	0.114418	0.401104
SNP-52574445_3A	3A	21.3643	0.0705866	0.139374
SNP-52583940_3A	3A	21.3643	0.0705866	0.139374
SNP-52594603_3A	3A	21.3643	0.0705866	0.139374
SNP-53383058_3A	3A	21.3643	0.0705866	0.139374
SNP-6065541_3D	3A	21.3643	0.0705866	0.139374
SNP-53404655_3A	3A	21.8798	0.0304015	0.0897006
SNP-53782979_3A	3A	21.8798	0.0304015	0.0897006
SNP-192068319_3A	3A	35.8284	0.0120936	0.0171565
SNP-226976679_3A	3A	35.8284	0.0120936	0.0171565
SNP-376825348_3A	3A	41.5649	0.000799794	0.0126717
SNP-377407355_3A	3A	41.5649	0.000799794	0.0126717
SNP-382105018_3A	3A	41.5649	0.000799794	0.0126717
SNP-382192774_3A	3A	41.5649	0.000799794	0.0126717
SNP-382542759_3A	3A	41.5649	0.000799794	0.0126717
SNP-382615459_3A	3A	41.5649	0.000799794	0.0126717
SNP-384355237_3A	3A	41.5649	0.000799794	0.0126717
SNP-387010584_3A	3A	41.5649	0.000799794	0.0126717
SNP-387798023_3A	3A	41.5649	0.000799794	0.0126717
SNP-388315474_3A	3A	41.5649	0.000799794	0.0126717
SNP-390235196_3A	3A	42.085	0.000342231	0.00597972
SNP-388562545_3A	3A	42.085	0.000342231	0.00597972
SNP-388725117_3A	3A	42.085	0.000342231	0.00597972
SNP-388725909_3A	3A	42.085	0.000342231	0.00597972
SNP-403530543_3A	3A	47.2002	0.167756	0.148065
SNP-404225381_3A	3A	47.2002	0.167756	0.148065
SNP-404470609_3A	3A	47.2002	0.167756	0.148065
SNP-404470653_3A	3A	47.2002	0.167756	0.148065
SNP-404497466_3A	3A	47.2002	0.167756	0.148065
SNP-409017581_3A	3A	53.0709	0.171028	0.343591
SNP-409191412_3A	3A	53.0709	0.171028	0.343591
SNP-412254377_3A	3A	54.3879	0.086276	0.252557
SNP-411695216_3A	3A	54.3879	0.086276	0.252557
SNP-413231739_3A	3A	56.9134	0.0140388	0.17851
SNP-414886383_3A	3A	56.9134	0.0140388	0.17851
SNP-419716845_3A	3A	68.059	0.370885	0.696179
SNP-420392223_3A	3A	68.059	0.370885	0.696179
SNP-420418581_3A	3A	68.059	0.370885	0.696179
SNP-11480208_3C	3C	0	0.00494894	0.0132854
SNP-11478983_3C	3C	5e-08	0.00494894	0.0132854
SNP-11242612_3C	3C	1e-07	0.00494894	0.0132854
SNP-11242517_3C	3C	1.5e-07	0.00494894	0.0132854
SNP-11156398_3C	3C	2e-07	0.00494894	0.0132854
SNP-11155878_3C	3C	2.5e-07	0.00494894	0.0132854
SNP-11155849_3C	3C	3e-07	0.00494894	0.0132854
SNP-11104441_3C	3C	3.5e-07	0.00494894	0.0132854
SNP-11004813_3C	3C	4e-07	0.00494894	0.0132854
SNP-10425758_3C	3C	4.5e-07	0.00494894	0.0132854
SNP-10389552_3C	3C	5e-07	0.00494894	0.0132854
SNP-10346164_3C	3C	5.5e-07	0.00494894	0.0132854
SNP-9925586_3C	3C	6e-07	0.00494894	0.0132854
SNP-9883500_3C	3C	6.5e-07	0.00494894	0.0132854
SNP-12534036_3C	3C	2.21296	0.0335385	0.149259
SNP-12745548_3C	3C	3.84545	0.00356212	0.0573536
SNP-12975635_3C	3C	3.84545	0.00356212	0.0573536
SNP-12975552_3C	3C	3.84545	0.00356212	0.0573536
SNP-12782152_3C	3C	3.84545	0.00356212	0.0573536
SNP-12754488_3C	3C	3.84545	0.00356212	0.0573536
SNP-13891427_3C	3C	4.37206	0.0233028	0.00638406
SNP-13891340_3C	3C	4.37206	0.0233028	0.00638406
SNP-13885343_3C	3C	4.37206	0.0233028	0.00638406
SNP-13857756_3C	3C	4.37206	0.0233028	0.00638406
SNP-13745633_3C	3C	4.37206	0.0233028	0.00638406
SNP-19761286_3C	3C	16.4354	0.000787089	0.0296713
SNP-19678131_3C	3C	16.4354	0.000787089	0.0296713
SNP-19651698_3C	3C	16.4354	0.000787089	0.0296713
SNP-19215407_3C	3C	16.4354	0.000787089	0.0296713
SNP-77041364_3C	3C	44.9035	0.950142	0.839621
SNP-110921287_3C	3C	44.9035	0.950142	0.839621
SNP-117102559_3C	3C	45.8522	1.30126	1.30129
SNP-268806236_3C	3C	48.9861	1.71238	1.14426
SNP-185444179_3C	3C	48.9861	1.71238	1.14426
SNP-468840843_3C	3C	57.6892	0.639734	0.0798094
SNP-462136705_3C	3C	57.6892	0.639734	0.0798094
SNP-529681580_3C	3C	70.6049	0.796882	0.559245
SNP-528580595_3C	3C	70.6049	0.796882	0.559245
SNP-526514816_3C	3C	70.6049	0.796882	0.559245
SNP-526414253_3C	3C	70.6049	0.796882	0.559245
SNP-525861590_3C	3C	70.6049	0.796882	0.559245
SNP-525793560_3C	3C	70.6049	0.796882	0.559245
SNP-524824935_3C	3C	70.6049	0.796882	0.559245
SNP-524128138_3C	3C	70.6049	0.796882	0.559245
SNP-522714007_3C	3C	70.6049	0.796882	0.559245
SNP-521041796_3C	3C	70.6049	0.796882	0.559245
SNP-519520706_3C	3C	70.6049	0.796882	0.559245
SNP-519518317_3C	3C	70.6049	0.796882	0.559245
SNP-517614258_3C	3C	70.6049	0.796882	0.559245
SNP-514917235_3C	3C	70.6049	0.796882	0.559245
SNP-514166916_3C	3C	70.6049	0.796882	0.559245
SNP-513511064_3C	3C	70.6049	0.796882	0.559245
SNP-512737247_3C	3C	70.6049	0.796882	0.559245
SNP-512523032_3C	3C	70.6049	0.796882	0.559245
SNP-540705860_3C	3C	72.803	0.338304	0.353403
SNP-540705791_3C	3C	72.803	0.338304	0.353403
SNP-540705481_3C	3C	72.803	0.338304	0.353403
SNP-540655097_3C	3C	72.803	0.338304	0.353403
SNP-540316900_3C	3C	72.803	0.338304	0.353403
SNP-538190204_3C	3C	72.803	0.338304	0.353403
SNP-549892810_3C	3C	72.803	0.338304	0.353403
SNP-548904315_3C	3C	72.803	0.338304	0.353403
SNP-542591018_3C	3C	72.803	0.338304	0.353403
SNP-542431103_3C	3C	72.803	0.338304	0.353403
SNP-542743222_3C	3C	73.3481	0.36404	0.368461
SNP-557401314_3C	3C	73.8932	0.267929	0.292158
SNP-557281778_3C	3C	73.8932	0.267929	0.292158
SNP-557281728_3C	3C	73.8932	0.267929	0.292158
SNP-556964580_3C	3C	73.8932	0.267929	0.292158
SNP-556229330_3C	3C	73.8932	0.267929	0.292158
SNP-555403879_3C	3C	73.8932	0.267929	0.292158
SNP-553754039_3C	3C	73.8932	0.267929	0.292158
SNP-552989910_3C	3C	73.8932	0.267929	0.292158
SNP-552989837_3C	3C	73.8932	0.267929	0.292158
SNP-552756338_3C	3C	73.8932	0.267929	0.292158
SNP-552756308_3C	3C	73.8932	0.267929	0.292158
SNP-552520595_3C	3C	73.8932	0.267929	0.292158
SNP-552518038_3C	3C	73.8932	0.267929	0.292158
SNP-552212803_3C	3C	73.8932	0.267929	0.292158
SNP-551615460_3C	3C	73.8932	0.267929	0.292158
SNP-551615042_3C	3C	73.8932	0.267929	0.292158
SNP-551016235_3C	3C	73.8932	0.267929	0.292158
SNP-551015920_3C	3C	73.8932	0.267929	0.292158
SNP-551015311_3C	3C	73.8932	0.267929	0.292158
SNP-550673898_3C	3C	73.8932	0.267929	0.292158
SNP-550661340_3C	3C	73.8932	0.267929	0.292158
SNP-564014751_3C	3C	74.9571	0.0104533	0.0289514
SNP-563270568_3C	3C	74.9571	0.0104533	0.0289514
SNP-563156387_3C	3C	74.9571	0.0104533	0.0289514
SNP-562980195_3C	3C	74.9571	0.0104533	0.0289514
SNP-562894099_3C	3C	74.9571	0.0104533	0.0289514
SNP-562081708_3C	3C	74.9571	0.0104533	0.0289514
SNP-562080698_3C	3C	74.9571	0.0104533	0.0289514
SNP-562080248_3C	3C	74.9571	0.0104533	0.0289514
SNP-561972548_3C	3C	74.9571	0.0104533	0.0289514
SNP-561904228_3C	3C	74.9571	0.0104533	0.0289514
SNP-561447263_3C	3C	74.9571	0.0104533	0.0289514
SNP-561440770_3C	3C	74.9571	0.0104533	0.0289514
SNP-559493329_3C	3C	74.9571	0.0104533	0.0289514
SNP-559131415_3C	3C	74.9571	0.0104533	0.0289514
SNP-559131394_3C	3C	74.9571	0.0104533	0.0289514
SNP-558325117_3C	3C	74.9571	0.0104533	0.0289514
SNP-558325015_3C	3C	74.9571	0.0104533	0.0289514
SNP-557448696_3C	3C	74.9571	0.0104533	0.0289514
SNP-564296914_3C	3C	74.9571	0.0104533	0.0289514
SNP-566804604_3C	3C	75.4806	0.00138083	0.00235407
SNP-579532077_3C	3C	76.0042	0.0200756	0.0178798
SNP-579531977_3C	3C	76.0042	0.0200756	0.0178798
SNP-579526072_3C	3C	76.0042	0.0200756	0.0178798
SNP-579509618_3C	3C	76.0042	0.0200756	0.0178798
SNP-575247610_3C	3C	76.0042	0.0200756	0.0178798
SNP-575057164_3C	3C	76.0042	0.0200756	0.0178798
SNP-574996524_3C	3C	76.0042	0.0200756	0.0178798
SNP-574953951_3C	3C	76.0042	0.0200756	0.0178798
SNP-573868357_3C	3C	76.0042	0.0200756	0.0178798
SNP-573673501_3C	3C	76.0042	0.0200756	0.0178798
SNP-573396286_3C	3C	76.0042	0.0200756	0.0178798
SNP-572864691_3C	3C	76.0042	0.0200756	0.0178798
SNP-572340818_3C	3C	76.0042	0.0200756	0.0178798
SNP-571337640_3C	3C	76.0042	0.0200756	0.0178798
SNP-571325140_3C	3C	76.0042	0.0200756	0.0178798
SNP-570722135_3C	3C	76.0042	0.0200756	0.0178798
SNP-569674712_3C	3C	76.0042	0.0200756	0.0178798
SNP-569221031_3C	3C	76.0042	0.0200756	0.0178798
SNP-568085412_3C	3C	76.0042	0.0200756	0.0178798
SNP-568085008_3C	3C	76.0042	0.0200756	0.0178798
SNP-580299778_3C	3C	78.7982	0.136555	0.00593343
SNP-582547679_3C	3C	78.7982	0.136555	0.00593343
SNP-582295005_3C	3C	78.7982	0.136555	0.00593343
SNP-581470202_3C	3C	78.7982	0.136555	0.00593343
SNP-581379712_3C	3C	78.7982	0.136555	0.00593343
SNP-580681972_3C	3C	78.7982	0.136555	0.00593343
SNP-595628110_3C	3C	80.42	0.183649	0.0330656
SNP-595565793_3C	3C	80.42	0.183649	0.0330656
SNP-595565726_3C	3C	80.42	0.183649	0.0330656
SNP-595324971_3C	3C	80.42	0.183649	0.0330656
SNP-595092294_3C	3C	80.42	0.183649	0.0330656
SNP-595002315_3C	3C	80.42	0.183649	0.0330656
SNP-595000417_3C	3C	80.42	0.183649	0.0330656
SNP-594934165_3C	3C	80.42	0.183649	0.0330656
SNP-594770855_3C	3C	80.42	0.183649	0.0330656
SNP-594744537_3C	3C	80.42	0.183649	0.0330656
SNP-593356792_3C	3C	80.42	0.183649	0.0330656
SNP-593047558_3C	3C	80.42	0.183649	0.0330656
SNP-592819320_3C	3C	80.42	0.183649	0.0330656
SNP-592634716_3C	3C	80.42	0.183649	0.0330656
SNP-592147142_3C	3C	80.42	0.183649	0.0330656
SNP-592144281_3C	3C	80.42	0.183649	0.0330656
SNP-591820584_3C	3C	80.42	0.183649	0.0330656
SNP-591640750_3C	3C	80.42	0.183649	0.0330656
SNP-591356972_3C	3C	80.42	0.183649	0.0330656
SNP-591244438_3C	3C	80.42	0.183649	0.0330656
SNP-589404501_3C	3C	80.42	0.183649	0.0330656
SNP-588985053_3C	3C	80.42	0.183649	0.0330656
SNP-588981098_3C	3C	80.42	0.183649	0.0330656
SNP-586542589_3C	3C	80.42	0.183649	0.0330656
SNP-606353538_3C	3C	82.6182	0.00678376	4.73e-05
SNP-606349094_3C	3C	82.6182	0.00678376	4.73e-05
SNP-605671362_3C	3C	82.6182	0.00678376	4.73e-05
SNP-605671265_3C	3C	82.6182	0.00678376	4.73e-05
SNP-605493305_3C	3C	82.6182	0.00678376	4.73e-05
SNP-605371384_3C	3C	82.6182	0.00678376	4.73e-05
SNP-605248647_3C	3C	82.6182	0.00678376	4.73e-05
SNP-604675579_3C	3C	82.6182	0.00678376	4.73e-05
SNP-604674587_3C	3C	82.6182	0.00678376	4.73e-05
SNP-604673549_3C	3C	82.6182	0.00678376	4.73e-05
SNP-604669990_3C	3C	82.6182	0.00678376	4.73e-05
SNP-604058752_3C	3C	82.6182	0.00678376	4.73e-05
SNP-603650873_3C	3C	82.6182	0.00678376	4.73e-05
SNP-603439613_3C	3C	82.6182	0.00678376	4.73e-05
SNP-603439453_3C	3C	82.6182	0.00678376	4.73e-05
SNP-603023940_3C	3C	82.6182	0.00678376	4.73e-05
SNP-601789695_3C	3C	82.6182	0.00678376	4.73e-05
SNP-601674594_3C	3C	82.6182	0.00678376	4.73e-05
SNP-601674209_3C	3C	82.6182	0.00678376	4.73e-05
SNP-601446965_3C	3C	82.6182	0.00678376	4.73e-05
SNP-601074258_3C	3C	82.6182	0.00678376	4.73e-05
SNP-600697232_3C	3C	82.6182	0.00678376	4.73e-05
SNP-600207114_3C	3C	82.6182	0.00678376	4.73e-05
SNP-599981591_3C	3C	82.6182	0.00678376	4.73e-05
SNP-599887099_3C	3C	82.6182	0.00678376	4.73e-05
SNP-599607286_3C	3C	82.6182	0.00678376	4.73e-05
SNP-598022053_3C	3C	82.6182	0.00678376	4.73e-05
SNP-597620694_3C	3C	82.6182	0.00678376	4.73e-05
SNP-597598755_3C	3C	82.6182	0.00678376	4.73e-05
SNP-607073994_3C	3C	83.1421	0.0262414	0.00198104
SNP-607066214_3C	3C	83.1421	0.0262414	0.00198104
SNP-606895150_3C	3C	83.1421	0.0262414	0.00198104
SNP-617046834_3C	3C	87.1911	0.0324901	0.000861121
SNP-617010426_3C	3C	87.1911	0.0324901	0.000861121
SNP-616154180_3C	3C	87.1911	0.0324901	0.000861121
SNP-616119161_3C	3C	87.1911	0.0324901	0.000861121
SNP-616112784_3C	3C	87.1911	0.0324901	0.000861121
SNP-615941411_3C	3C	87.1911	0.0324901	0.000861121
SNP-615882227_3C	3C	87.1911	0.0324901	0.000861121
SNP-615810878_3C	3C	87.1911	0.0324901	0.000861121
SNP-615801464_3C	3C	87.1911	0.0324901	0.000861121
SNP-615150835_3C	3C	87.1911	0.0324901	0.000861121
SNP-614252301_3C	3C	87.1911	0.0324901	0.000861121
SNP-613257464_3C	3C	87.1911	0.0324901	0.000861121
SNP-618828392_3C	3C	88.2664	0.00547728	0.00305489
SNP-618773814_3C	3C	88.2664	0.00547728	0.00305489
SNP-618750297_3C	3C	88.2664	0.00547728	0.00305489
SNP-11605992_3D	3D	0	0.32569	0.0587291
SNP-11451690_3D	3D	5e-08	0.32569	0.0587291
SNP-11394216_3D	3D	1e-07	0.32569	0.0587291
SNP-33152146_3D	3D	17.6445	0.0800968	0.0922431
SNP-33368990_3D	3D	18.1719	0.0329302	0.151157
SNP-33466098_3D	3D	18.1719	0.0329302	0.151157
SNP-65718280_3D	3D	20.9389	0.0265255	0.0205472
SNP-65018032_3D	3D	20.9389	0.0265255	0.0205472
SNP-79175101_3D	3D	23.7053	0.118294	0.0141014
SNP-78243837_3D	3D	23.7053	0.118294	0.0141014
SNP-76729037_3D	3D	23.7053	0.118294	0.0141014
SNP-72834358_3D	3D	23.7053	0.118294	0.0141014
SNP-72699524_3D	3D	23.7053	0.118294	0.0141014
SNP-72646281_3D	3D	23.7053	0.118294	0.0141014
SNP-72365704_3D	3D	23.7053	0.118294	0.0141014
SNP-72050515_3D	3D	23.7053	0.118294	0.0141014
SNP-340030126_3D	3D	26.4773	0.0876092	0.641379
SNP-339841837_3D	3D	26.4773	0.0876092	0.641379
SNP-339761744_3D	3D	26.4773	0.0876092	0.641379
SNP-339760357_3D	3D	26.4773	0.0876092	0.641379
SNP-339102877_3D	3D	26.4773	0.0876092	0.641379
SNP-142448142_3D	3D	42.6662	0.00905146	0.269047
SNP-121512141_3D	3D	42.6662	0.00905146	0.269047
SNP-121512113_3D	3D	42.6662	0.00905146	0.269047
SNP-457991349_3D	3D	89.4662	0.118589	0.123071
SNP-456966686_3D	3D	89.4662	0.118589	0.123071
SNP-455452417_3D	3D	91.6883	0.246241	0.380517
SNP-455451948_3D	3D	91.6883	0.246241	0.380517
SNP-454474181_3D	3D	91.6883	0.246241	0.380517
SNP-454346681_3D	3D	91.6883	0.246241	0.380517
SNP-453913769_3D	3D	91.6883	0.246241	0.380517
SNP-460993632_3D	3D	96.3844	0.02175	0.0464356
SNP-460992872_3D	3D	96.3844	0.02175	0.0464356
SNP-460948741_3D	3D	96.3844	0.02175	0.0464356
SNP-460761573_3D	3D	96.3844	0.02175	0.0464356
SNP-460487590_3D	3D	96.3844	0.02175	0.0464356
SNP-461049700_3D	3D	96.9024	0.259938	0.297403
SNP-461295734_3D	3D	96.9024	0.259938	0.297403
SNP-462149201_3D	3D	98.5071	0.184645	0.242871
SNP-462078125_3D	3D	98.5071	0.184645	0.242871
SNP-462077877_3D	3D	98.5071	0.184645	0.242871
SNP-462069668_3D	3D	98.5071	0.184645	0.242871
SNP-464672267_3D	3D	99.0254	0.340422	0.323976
SNP-464656490_3D	3D	99.0254	0.340422	0.323976
SNP-464641104_3D	3D	99.0254	0.340422	0.323976
SNP-464438061_3D	3D	99.0254	0.340422	0.323976
SNP-464203472_3D	3D	99.0254	0.340422	0.323976
SNP-463170833_3D	3D	99.0254	0.340422	0.323976
SNP-463139586_3D	3D	99.0254	0.340422	0.323976
SNP-462177488_3D	3D	99.0254	0.340422	0.323976
SNP-463751802_3D	3D	99.0254	0.340422	0.323976
SNP-463710431_3D	3D	99.0254	0.340422	0.323976
SNP-463266964_3D	3D	99.0254	0.340422	0.323976
SNP-463580149_3D	3D	99.3604	0.362895	0.332947
SNP-466917836_3D	3D	100.77	0.448156	0.453432
SNP-466738588_3D	3D	100.77	0.448156	0.453432
SNP-466288196_3D	3D	100.77	0.448156	0.453432
SNP-465489430_3D	3D	100.77	0.448156	0.453432
SNP-469931703_3D	3D	102.944	0.875231	0.825102
SNP-469931635_3D	3D	102.944	0.875231	0.825102
SNP-469843242_3D	3D	102.944	0.875231	0.825102
SNP-469842274_3D	3D	102.944	0.875231	0.825102
SNP-469317785_3D	3D	102.944	0.875231	0.825102
SNP-468640021_3D	3D	102.944	0.875231	0.825102
SNP-470064792_3D	3D	103.727	0.924884	0.943994
SNP-470164568_3D	3D	104.511	0.427143	0.487631
SNP-470142934_3D	3D	104.511	0.427143	0.487631
SNP-473517431_3D	3D	104.511	0.427143	0.487631
SNP-472790238_3D	3D	104.511	0.427143	0.487631
SNP-472651029_3D	3D	104.511	0.427143	0.487631
SNP-471705356_3D	3D	104.511	0.427143	0.487631
SNP-471596490_3D	3D	104.511	0.427143	0.487631
SNP-471559487_3D	3D	104.511	0.427143	0.487631
SNP-471488644_3D	3D	104.511	0.427143	0.487631
SNP-471337324_3D	3D	104.511	0.427143	0.487631
SNP-471245752_3D	3D	104.511	0.427143	0.487631
SNP-470749074_3D	3D	104.511	0.427143	0.487631
SNP-470733157_3D	3D	104.511	0.427143	0.487631
SNP-470702546_3D	3D	104.511	0.427143	0.487631
SNP-470395988_3D	3D	104.511	0.427143	0.487631
SNP-470383702_3D	3D	104.511	0.427143	0.487631
SNP-470204668_3D	3D	104.511	0.427143	0.487631
SNP-49784501_3D	4A	0	0.208372	0.0844126
SNP-49604178_3D	4A	5e-08	0.208372	0.0844126
SNP-47194639_3D	4A	1e-07	0.208372	0.0844126
SNP-46655990_3D	4A	1.5e-07	0.208372	0.0844126
SNP-46655871_3D	4A	2e-07	0.208372	0.0844126
SNP-46487592_3D	4A	2.5e-07	0.208372	0.0844126
SNP-46366623_3D	4A	3e-07	0.208372	0.0844126
SNP-46299569_3D	4A	3.5e-07	0.208372	0.0844126
SNP-46130857_3D	4A	4e-07	0.208372	0.0844126
SNP-45481290_3D	4A	4.5e-07	0.208372	0.0844126
SNP-45158236_3D	4A	5e-07	0.208372	0.0844126
SNP-44407100_3D	4A	5.5e-07	0.208372	0.0844126
SNP-44406090_3D	4A	6e-07	0.208372	0.0844126
SNP-44369034_3D	4A	6.5e-07	0.208372	0.0844126
SNP-54457963_3D	4A	0.791572	0.391457	0.0207632
SNP-54369996_3D	4A	0.791572	0.391457	0.0207632
SNP-2542255_4A	4A	0.791573	0.391457	0.0207632
SNP-52418840_3D	4A	0.791573	0.391457	0.0207632
SNP-52198467_3D	4A	0.791573	0.391457	0.0207632
SNP-200726451_4A	4A	1.58314	0.376694	0.00194455
SNP-200539678_4A	4A	1.58314	0.376694	0.00194455
SNP-200467511_4A	4A	1.58314	0.376694	0.00194455
SNP-198174208_4A	4A	1.58314	0.376694	0.00194455
SNP-197166153_4A	4A	1.58314	0.376694	0.00194455
SNP-195962617_4A	4A	1.58314	0.376694	0.00194455
SNP-195773956_4A	4A	1.58314	0.376694	0.00194455
SNP-195484216_4A	4A	1.58314	0.376694	0.00194455
SNP-195464034_4A	4A	1.58314	0.376694	0.00194455
SNP-194805721_4A	4A	1.58314	0.376694	0.00194455
SNP-194804891_4A	4A	1.58314	0.376694	0.00194455
SNP-193361550_4A	4A	1.58314	0.376694	0.00194455
SNP-187255458_4A	4A	1.58314	0.376694	0.00194455
SNP-187218405_4A	4A	1.58315	0.376694	0.00194455
SNP-186347758_4A	4A	1.58315	0.376694	0.00194454
SNP-186134874_4A	4A	1.58315	0.376694	0.00194454
SNP-184506239_4A	4A	1.58315	0.376694	0.00194454
SNP-184506205_4A	4A	1.58315	0.376694	0.00194454
SNP-180066780_4A	4A	1.58315	0.376694	0.00194454
SNP-179436907_4A	4A	1.58315	0.376694	0.00194454
SNP-179170257_4A	4A	1.58315	0.376694	0.00194454
SNP-179068334_4A	4A	1.58315	0.376694	0.00194454
SNP-178260313_4A	4A	1.58315	0.376694	0.00194454
SNP-175412776_4A	4A	1.58315	0.376694	0.00194454
SNP-175381600_4A	4A	1.58315	0.376694	0.00194454
SNP-174166764_4A	4A	1.58315	0.376694	0.00194454
SNP-174059228_4A	4A	1.58315	0.376694	0.00194454
SNP-174059189_4A	4A	1.58315	0.376694	0.00194454
SNP-173549717_4A	4A	1.58315	0.376694	0.00194454
SNP-173327716_4A	4A	1.58315	0.376694	0.00194454
SNP-171377363_4A	4A	1.58315	0.376694	0.00194454
SNP-171320422_4A	4A	1.58315	0.376694	0.00194454
SNP-171168181_4A	4A	1.58315	0.376694	0.00194454
SNP-169597234_4A	4A	1.58315	0.376694	0.00194454
SNP-166711053_4A	4A	1.58315	0.376694	0.00194454
SNP-165680150_4A	4A	1.58315	0.376694	0.00194454
SNP-163198422_4A	4A	1.58315	0.376694	0.00194454
SNP-162566868_4A	4A	1.58315	0.376694	0.00194454
SNP-161537165_4A	4A	1.58315	0.376694	0.00194454
SNP-78146744_4A	4A	1.58315	0.376694	0.00194454
SNP-66637487_4A	4A	1.58315	0.376694	0.00194454
SNP-62392876_4A	4A	1.58315	0.376694	0.00194454
SNP-29595441_4A	4A	1.58315	0.376694	0.00194454
SNP-6852097_4A	4A	1.58315	0.376694	0.00194454
SNP-5305259_4A	4A	1.58315	0.376694	0.00194454
SNP-211152657_4A	4A	4.98543	0.136846	0.0205156
SNP-209564820_4A	4A	4.98543	0.136846	0.0205156
SNP-260766481_4D	4A	11.0052	0.204949	0.00129934
SNP-260015212_4D	4A	11.0052	0.204949	0.00129934
SNP-259679412_4D	4A	11.0052	0.204949	0.00129934
SNP-256526306_4D	4A	11.0052	0.204949	0.00129934
SNP-228325083_4A	4A	11.0052	0.204949	0.00129934
SNP-228204298_4A	4A	11.0052	0.204949	0.00129934
SNP-226887625_4A	4A	11.0052	0.204949	0.00129934
SNP-226298562_4A	4A	11.0052	0.204949	0.00129934
SNP-226230233_4A	4A	11.0052	0.204949	0.00129934
SNP-225611080_4A	4A	11.0052	0.204949	0.00129934
SNP-225439720_4A	4A	11.0052	0.204949	0.00129935
SNP-224906438_4A	4A	11.0052	0.204949	0.00129935
SNP-224807287_4A	4A	11.0052	0.204949	0.00129935
SNP-224340335_4A	4A	11.0052	0.204949	0.00129935
SNP-223784900_4A	4A	11.0052	0.204949	0.00129935
SNP-223481003_4A	4A	11.0052	0.204949	0.00129935
SNP-222388772_4A	4A	11.0052	0.204949	0.00129935
SNP-229604670_4A	4A	12.6518	0.136876	0.00214656
SNP-229496803_4A	4A	12.6518	0.136876	0.00214656
SNP-229484713_4A	4A	12.6518	0.136876	0.00214656
SNP-233572693_4A	4A	14.2984	0.205022	0.0153138
SNP-231539624_4A	4A	14.2984	0.205022	0.0153138
SNP-230800694_4A	4A	14.2984	0.205022	0.0153138
SNP-234158166_4A	4A	14.8454	0.177587	0.00172921
SNP-233689822_4A	4A	14.8454	0.177587	0.00172921
SNP-239781585_4A	4A	18.4313	0.632212	0.140309
SNP-239692896_4A	4A	18.4313	0.632212	0.140309
SNP-239678912_4A	4A	18.4313	0.632212	0.140309
SNP-246716580_4A	4A	19.5449	0.704339	0.116681
SNP-246175021_4A	4A	19.5449	0.704339	0.116681
SNP-246016074_4A	4A	19.5449	0.704339	0.116681
SNP-245291821_4A	4A	19.5449	0.704339	0.116681
SNP-244923909_4A	4A	19.5449	0.704339	0.116681
SNP-244523290_4A	4A	19.5449	0.704339	0.116681
SNP-244224520_4A	4A	19.5449	0.704339	0.116681
SNP-243303141_4A	4A	19.5449	0.704339	0.116681
SNP-241869077_4A	4A	19.5449	0.704339	0.116681
SNP-241689785_4A	4A	19.5449	0.704339	0.116681
SNP-241393389_4A	4A	19.5449	0.704339	0.116681
SNP-241203698_4A	4A	19.5449	0.704339	0.116681
SNP-241191745_4A	4A	19.5449	0.704339	0.116681
SNP-255991904_4A	4A	35.8785	0.0531251	0.00411308
SNP-255990493_4A	4A	35.8785	0.0531251	0.00411308
SNP-256246282_4A	4A	35.8785	0.0531251	0.00411308
SNP-256130835_4A	4A	35.8785	0.0531251	0.00411308
SNP-255992620_4A	4A	35.8785	0.0531251	0.00411308
SNP-260523986_4A	4A	36.9312	0.0282732	0.0183743
SNP-261345329_4A	4A	36.9312	0.0282732	0.0183743
SNP-259813724_4A	4A	36.9312	0.0282732	0.0183743
SNP-259265294_4A	4A	36.9312	0.0282732	0.0183743
SNP-259087466_4A	4A	36.9312	0.0282732	0.0183743
SNP-258875721_4A	4A	36.9312	0.0282732	0.0183743
SNP-258875708_4A	4A	36.9312	0.0282732	0.0183743
SNP-257463375_4A	4A	36.9312	0.0282732	0.0183743
SNP-262437603_4A	4A	37.9839	0.209627	0.0233285
SNP-262401504_4A	4A	37.9839	0.209627	0.0233285
SNP-262041640_4A	4A	37.9839	0.209627	0.0233285
SNP-266361529_4A	4A	38.502	0.204515	0.010764
SNP-266361264_4A	4A	38.502	0.204515	0.010764
SNP-266294574_4A	4A	38.502	0.204515	0.010764
SNP-266294567_4A	4A	38.502	0.204515	0.010764
SNP-266282576_4A	4A	38.502	0.204515	0.010764
SNP-266219488_4A	4A	38.502	0.204515	0.010764
SNP-265390435_4A	4A	38.502	0.204515	0.010764
SNP-265129001_4A	4A	38.502	0.204515	0.010764
SNP-262678235_4A	4A	38.502	0.204515	0.010764
SNP-262678192_4A	4A	38.502	0.204515	0.010764
SNP-295644285_4D	4A	39.0202	0.283091	0.0254724
SNP-295192292_4D	4A	39.0202	0.283091	0.0254724
SNP-269042630_4A	4A	39.0202	0.283091	0.0254724
SNP-269005988_4A	4A	39.0202	0.283091	0.0254724
SNP-268615725_4A	4A	39.0202	0.283091	0.0254724
SNP-268615649_4A	4A	39.0202	0.283091	0.0254724
SNP-268484035_4A	4A	39.0202	0.283091	0.0254724
SNP-268147696_4A	4A	39.0202	0.283091	0.0254724
SNP-267246466_4A	4A	39.0202	0.283091	0.0254724
SNP-297361498_4D	4A	40.0728	0.32079	0.0404752
SNP-270210726_4A	4A	40.0728	0.32079	0.0404752
SNP-269954629_4A	4A	40.0728	0.32079	0.0404752
SNP-274535900_4A	4A	41.6772	0.644107	0.202994
SNP-273961756_4A	4A	41.6772	0.644107	0.202994
SNP-273350105_4A	4A	41.6772	0.644107	0.202994
SNP-302088921_4D	4A	42.7299	0.181574	0.0163574
SNP-301892078_4D	4A	42.7299	0.181574	0.0163574
SNP-301726756_4D	4A	42.7299	0.181574	0.0163574
SNP-279232153_4A	4A	42.7299	0.181574	0.0163574
SNP-278822986_4A	4A	42.7299	0.181574	0.0163574
SNP-278766349_4A	4A	42.7299	0.181574	0.0163574
SNP-278765911_4A	4A	42.7299	0.181574	0.0163574
SNP-278416857_4A	4A	42.7299	0.181574	0.0163574
SNP-276414989_4A	4A	42.7299	0.181574	0.0163574
SNP-276044055_4A	4A	42.7299	0.181574	0.0163574
SNP-275917613_4A	4A	42.7299	0.181574	0.0163574
SNP-275701492_4A	4A	42.7299	0.181574	0.0163574
SNP-309405428_4D	4A	43.2481	0.131606	3.44e-05
SNP-297617978_4A	4A	43.2481	0.131606	3.44e-05
SNP-297207680_4A	4A	43.2481	0.131606	3.44e-05
SNP-296943081_4A	4A	43.2481	0.131606	3.44e-05
SNP-281356247_4A	4A	43.2481	0.131606	3.44e-05
SNP-281258631_4A	4A	43.2481	0.131606	3.44e-05
SNP-281258612_4A	4A	43.2481	0.131606	3.44e-05
SNP-281257866_4A	4A	43.2481	0.131606	3.44e-05
SNP-281019128_4A	4A	43.2481	0.131606	3.44e-05
SNP-280775549_4A	4A	43.2481	0.131606	3.44e-05
SNP-280655802_4A	4A	43.2481	0.131606	3.44e-05
SNP-280627896_4A	4A	43.2481	0.131606	3.44e-05
SNP-280627335_4A	4A	43.2481	0.131606	3.44e-05
SNP-279788726_4A	4A	43.2481	0.131606	3.44e-05
SNP-315175859_4D	4A	43.7662	0.156964	0.00498204
SNP-315175132_4D	4A	43.7662	0.156964	0.00498204
SNP-293220007_4A	4A	43.7662	0.156964	0.00498204
SNP-293128490_4A	4A	43.7662	0.156964	0.00498204
SNP-293046540_4A	4A	43.7662	0.156964	0.00498204
SNP-292894634_4A	4A	43.7662	0.156964	0.00498204
SNP-292890884_4A	4A	43.7662	0.156964	0.00498204
SNP-292852415_4A	4A	43.7662	0.156964	0.00498204
SNP-292687901_4A	4A	43.7662	0.156964	0.00498204
SNP-292687442_4A	4A	43.7662	0.156964	0.00498204
SNP-292495703_4A	4A	43.7662	0.156964	0.00498204
SNP-291785388_4A	4A	43.7662	0.156964	0.00498204
SNP-291709945_4A	4A	43.7662	0.156964	0.00498204
SNP-291572165_4A	4A	43.7662	0.156964	0.00498204
SNP-291562785_4A	4A	43.7662	0.156964	0.00498204
SNP-290944312_4A	4A	43.7662	0.156964	0.00498204
SNP-290907103_4A	4A	43.7662	0.156964	0.00498204
SNP-290883099_4A	4A	43.7662	0.156964	0.00498204
SNP-290841734_4A	4A	43.7662	0.156964	0.00498204
SNP-290771065_4A	4A	43.7662	0.156964	0.00498204
SNP-290757924_4A	4A	43.7662	0.156964	0.00498204
SNP-290750728_4A	4A	43.7662	0.156964	0.00498204
SNP-290445549_4A	4A	43.7662	0.156964	0.00498204
SNP-290262610_4A	4A	43.7662	0.156964	0.00498204
SNP-290260960_4A	4A	43.7662	0.156964	0.00498204
SNP-290234845_4A	4A	43.7662	0.156964	0.00498204
SNP-314759934_4D	4A	43.7662	0.156964	0.00498204
SNP-313863852_4D	4A	43.7662	0.156964	0.00498204
SNP-312106239_4D	4A	43.7662	0.156964	0.00498204
SNP-312097066_4D	4A	43.7662	0.156964	0.00498204
SNP-311732455_4D	4A	43.7662	0.156964	0.00498204
SNP-310337440_4D	4A	43.7662	0.156964	0.00498204
SNP-309875191_4D	4A	43.7662	0.156964	0.00498204
SNP-289813501_4A	4A	43.7662	0.156964	0.00498204
SNP-289758047_4A	4A	43.7662	0.156964	0.00498204
SNP-289647673_4A	4A	43.7662	0.156964	0.00498204
SNP-289284053_4A	4A	43.7662	0.156964	0.00498204
SNP-289281428_4A	4A	43.7662	0.156964	0.00498204
SNP-289265996_4A	4A	43.7662	0.156964	0.00498204
SNP-288709536_4A	4A	43.7662	0.156964	0.00498204
SNP-288495472_4A	4A	43.7662	0.156964	0.00498204
SNP-287744802_4A	4A	43.7662	0.156964	0.00498204
SNP-286468952_4A	4A	43.7662	0.156964	0.00498204
SNP-286420309_4A	4A	43.7662	0.156964	0.00498204
SNP-285847380_4A	4A	43.7662	0.156964	0.00498204
SNP-285779140_4A	4A	43.7662	0.156964	0.00498204
SNP-285219919_4A	4A	43.7662	0.156964	0.00498204
SNP-285021529_4A	4A	43.7662	0.156964	0.00498204
SNP-284401151_4A	4A	43.7662	0.156964	0.00498204
SNP-283617822_4A	4A	43.7662	0.156964	0.00498204
SNP-283617539_4A	4A	43.7662	0.156964	0.00498204
SNP-283571082_4A	4A	43.7662	0.156964	0.00498204
SNP-282728780_4A	4A	43.7662	0.156964	0.00498204
SNP-282407408_4A	4A	43.7662	0.156964	0.00498204
SNP-282407385_4A	4A	43.7662	0.156964	0.00498204
SNP-315174187_4D	4A	44.2767	0.161956	0.00109515
SNP-298475049_4A	4A	44.8032	0.0966523	0.00102492
SNP-299661152_4A	4A	44.8032	0.0966523	0.00102492
SNP-299258248_4A	4A	44.8032	0.0966523	0.00102492
SNP-299247397_4A	4A	44.8032	0.0966523	0.00102492
SNP-296875678_4A	4A	44.8032	0.0966523	0.00102492
SNP-296875589_4A	4A	44.8032	0.0966523	0.00102492
SNP-295817325_4A	4A	44.8032	0.0966523	0.00102492
SNP-295789466_4A	4A	44.8032	0.0966523	0.00102492
SNP-295782918_4A	4A	44.8032	0.0966523	0.00102492
SNP-295781603_4A	4A	44.8032	0.0966523	0.00102492
SNP-295668184_4A	4A	44.8032	0.0966523	0.00102492
SNP-295668088_4A	4A	44.8032	0.0966523	0.00102492
SNP-295484793_4A	4A	44.8032	0.0966523	0.00102492
SNP-295053253_4A	4A	44.8032	0.0966523	0.00102492
SNP-294844229_4A	4A	44.8032	0.0966523	0.00102492
SNP-294841701_4A	4A	44.8032	0.0966523	0.00102492
SNP-297799395_4A	4A	46.9866	0.00779962	0.000291911
SNP-298029662_4A	4A	46.9866	0.00779962	0.000291911
SNP-297905977_4A	4A	46.9866	0.00779962	0.000291911
SNP-297894629_4A	4A	46.9866	0.00779962	0.000291911
SNP-324543711_4A	4A	49.9243	0.0899164	0.00357011
SNP-324543690_4A	4A	49.9243	0.0899164	0.00357011
SNP-324178882_4A	4A	49.9243	0.0899164	0.00357011
SNP-311873857_4A	4A	50.5199	0.0897694	0.000117996
SNP-311784145_4A	4A	50.5199	0.0897694	0.000117996
SNP-308605063_4A	4A	59.5272	0.0013536	0.0833662
SNP-327104007_4A	4A	68.0004	0.113234	6.75e-08
SNP-327097496_4A	4A	68.0004	0.113234	6.75e-08
SNP-324083130_4A	4A	68.0004	0.113234	6.75e-08
SNP-324067487_4A	4A	68.0004	0.113234	6.75e-08
SNP-324050098_4A	4A	68.0004	0.113234	6.75e-08
SNP-323383303_4A	4A	68.0004	0.113234	6.75e-08
SNP-322930588_4A	4A	68.0004	0.113234	6.75e-08
SNP-320314700_4A	4A	68.0004	0.113234	6.75e-08
SNP-320204116_4A	4A	68.0004	0.113234	6.75e-08
SNP-320204026_4A	4A	68.0004	0.113234	6.75e-08
SNP-319816856_4A	4A	68.0004	0.113234	6.75e-08
SNP-319797179_4A	4A	68.0004	0.113234	6.75e-08
SNP-319070886_4A	4A	68.0004	0.113234	6.75e-08
SNP-319067625_4A	4A	68.0004	0.113234	6.75e-08
SNP-314476234_4A	4A	68.0004	0.113234	6.75e-08
SNP-314025732_4A	4A	68.0004	0.113234	6.75e-08
SNP-313975821_4A	4A	68.0004	0.113234	6.75e-08
SNP-313962640_4A	4A	68.0004	0.113234	6.75e-08
SNP-313962476_4A	4A	68.0004	0.113234	6.75e-08
SNP-313858577_4A	4A	68.0004	0.113234	6.75e-08
SNP-313510370_4A	4A	68.0004	0.113234	6.75e-08
SNP-313471911_4A	4A	68.0004	0.113234	6.75e-08
SNP-313325263_4A	4A	68.0004	0.113234	6.75e-08
SNP-313324625_4A	4A	68.0004	0.113234	6.75e-08
SNP-312972457_4A	4A	68.0004	0.113234	6.75e-08
SNP-312024775_4A	4A	68.0004	0.113234	6.75e-08
SNP-311533849_4A	4A	68.0004	0.113234	6.75e-08
SNP-311273823_4A	4A	68.0004	0.113234	6.75e-08
SNP-311272712_4A	4A	68.0004	0.113234	6.75e-08
SNP-311271501_4A	4A	68.0004	0.113234	6.75e-08
SNP-311077094_4A	4A	68.0004	0.113234	6.75e-08
SNP-310882237_4A	4A	68.0004	0.113234	6.75e-08
SNP-310722754_4A	4A	68.0004	0.113234	6.75e-08
SNP-310601196_4A	4A	68.0004	0.113234	6.75e-08
SNP-310427909_4A	4A	68.0004	0.113234	6.75e-08
SNP-310290939_4A	4A	68.0004	0.113234	6.75e-08
SNP-309781174_4A	4A	68.0004	0.113234	6.75e-08
SNP-308940127_4A	4A	68.0004	0.113234	6.75e-08
SNP-308745287_4A	4A	68.0004	0.113234	6.75e-08
SNP-307763151_4A	4A	68.0004	0.113234	6.75e-08
SNP-307533607_4A	4A	68.0004	0.113234	6.75e-08
SNP-306939222_4A	4A	68.0004	0.113234	6.75e-08
SNP-305554916_4A	4A	68.0004	0.113234	6.75e-08
SNP-305322886_4A	4A	68.0004	0.113234	6.75e-08
SNP-304831737_4A	4A	68.0004	0.113234	6.75e-08
SNP-304536995_4A	4A	68.0004	0.113234	6.75e-08
SNP-304266980_4A	4A	68.0004	0.113234	6.75e-08
SNP-304266239_4A	4A	68.0004	0.113234	6.75e-08
SNP-303636039_4A	4A	68.0004	0.113234	6.75e-08
SNP-303636030_4A	4A	68.0004	0.113234	6.75e-08
SNP-303455909_4A	4A	68.0004	0.113234	6.75e-08
[truncated: 3,049 more rows]

## Sheet: LOD_ALL_ProvenaxGS7
Marker	chr	pos	SIM_BLUP_Met	CIM_BLUP_Met
SNP-420963503_1A	1A	0	0.0470665	0.366782
SNP-421112474_1A	1A	0	0.0470665	0.366782
SNP-425613685_1A	1A	2.32588	0.0316008	0.085404
SNP-425743548_1A	1A	2.32588	0.0316008	0.085404
SNP-425743609_1A	1A	2.32588	0.0316008	0.085404
SNP-426098159_1A	1A	2.32588	0.0316008	0.085404
SNP-426219903_1A	1A	2.32588	0.0316008	0.085404
SNP-426268869_1A	1A	2.32588	0.0316008	0.085404
SNP-426276186_1A	1A	2.32588	0.0316008	0.085404
SNP-427759586_1A	1A	2.88956	0.0435146	0.109338
SNP-427778318_1A	1A	2.88956	0.0435146	0.109338
SNP-436668949_1A	1A	3.47723	0.0080527	0.183971
SNP-434374179_1A	1A	3.47723	0.0080527	0.183971
SNP-447469124_1A	1A	9.1899	0.0431122	0.296062
SNP-448684498_1A	1A	9.1899	0.0431122	0.296062
SNP-448791496_1A	1A	9.1899	0.0431122	0.296062
SNP-448916412_1A	1A	9.1899	0.0431122	0.296062
SNP-449129439_1A	1A	9.1899	0.0431122	0.296062
SNP-449367169_1A	1A	9.1899	0.0431122	0.296062
SNP-449537935_1A	1A	9.1899	0.0431122	0.296062
SNP-449969984_1A	1A	10.0591	0.000573323	0.474631
SNP-450062319_1A	1A	10.0591	0.000573323	0.474631
SNP-450126350_1A	1A	10.0591	0.000573323	0.474631
SNP-449743531_1A	1A	10.0591	0.000573323	0.474631
SNP-452028364_1A	1A	12.4923	0.0203726	0.144928
SNP-453129042_1A	1A	12.4923	0.0203726	0.144928
SNP-454021756_1A	1A	12.4923	0.0203726	0.144928
SNP-454207206_1A	1A	12.4923	0.0203726	0.144928
SNP-457711672_1A	1A	12.4923	0.0203726	0.144928
SNP-457713341_1A	1A	12.4923	0.0203726	0.144928
SNP-464036567_1A	1A	15.4256	0.00391822	0.111087
SNP-464315708_1A	1A	15.4256	0.00391822	0.111087
SNP-465207881_1A	1A	15.4256	0.00391822	0.111087
SNP-465215425_1A	1A	15.4256	0.00391822	0.111087
SNP-465293183_1A	1A	15.4256	0.00391822	0.111087
SNP-465293339_1A	1A	15.4256	0.00391822	0.111087
SNP-465387335_1A	1A	16.0012	0.00184929	0.106028
SNP-468373326_1A	1A	16.0012	0.00184929	0.106028
SNP-468379510_1A	1A	16.0012	0.00184929	0.106028
SNP-471889089_1A	1A	16.5609	0.0175916	0.0184311
SNP-472579218_1A	1A	16.5609	0.0175916	0.0184311
SNP-472778573_1A	1A	17.1201	0.0316008	0.00550747
SNP-472798076_1A	1A	17.1201	0.0316008	0.00550747
SNP-472969547_1A	1A	17.1201	0.0316008	0.00550747
SNP-472974338_1A	1A	17.1201	0.0316008	0.00550747
SNP-473195439_1A	1A	17.1201	0.0316008	0.00550747
SNP-472766817_1A	1A	17.1201	0.0316008	0.00550747
SNP-474319931_1A	1A	18.9633	0.0444214	0.023246
SNP-474481402_1A	1A	18.9633	0.0444214	0.023246
SNP-474485207_1A	1A	18.9633	0.0444214	0.023246
SNP-474597606_1A	1A	18.9633	0.0444214	0.023246
SNP-474812127_1A	1A	18.9633	0.0444214	0.023246
SNP-475442941_1A	1A	18.9633	0.0444214	0.023246
SNP-475518259_1A	1A	18.9633	0.0444214	0.023246
SNP-475717948_1A	1A	18.9633	0.0444214	0.023246
SNP-477349767_1A	1A	19.7431	0.0971253	0.0551832
SNP-478192607_1A	1A	19.7431	0.0971253	0.0551832
SNP-478606529_1A	1A	19.7431	0.0971253	0.0551832
SNP-478656796_1A	1A	19.7431	0.0971253	0.0551832
SNP-479629270_1A	1A	19.7431	0.0971253	0.0551832
SNP-479852077_1A	1A	19.7431	0.0971253	0.0551832
SNP-476287538_1A	1A	19.7431	0.0971253	0.0551832
SNP-477218437_1A	1A	19.7431	0.0971253	0.0551832
SNP-483313453_1A	1A	23.4734	0.0342709	0.0745882
SNP-483488080_1A	1A	23.4734	0.0342709	0.0745882
SNP-483861754_1A	1A	23.4734	0.0342709	0.0745882
SNP-483868288_1A	1A	23.4734	0.0342709	0.0745882
SNP-486314898_1A	1A	23.4734	0.0342709	0.0745882
SNP-487024903_1A	1A	23.4734	0.0342709	0.0745882
SNP-487582440_1A	1A	23.4734	0.0342709	0.0745882
SNP-487608234_1A	1A	23.4734	0.0342709	0.0745882
SNP-488199929_1A	1A	23.4734	0.0342709	0.0745882
SNP-488956008_1A	1A	24.6175	0.0240488	0.0526612
SNP-489177779_1A	1A	24.6175	0.0240488	0.0526612
SNP-489178668_1A	1A	24.6175	0.0240488	0.0526612
SNP-489377405_1A	1A	24.6175	0.0240488	0.0526612
SNP-490295259_1A	1A	24.6175	0.0240488	0.0526612
SNP-496789209_1A	1A	28.1919	0.0727976	0.0920326
SNP-496994517_1A	1A	28.1919	0.0727976	0.0920326
SNP-497982749_1A	1A	28.1919	0.0727976	0.0920326
SNP-498856877_1A	1A	28.7634	0.0438393	0.141416
SNP-498862899_1A	1A	28.7634	0.0438393	0.141416
SNP-499045040_1A	1A	28.7634	0.0438393	0.141416
SNP-499229915_1A	1A	28.7634	0.0438393	0.141416
SNP-499249158_1A	1A	28.7634	0.0438393	0.141416
SNP-499361829_1A	1A	28.7634	0.0438393	0.141416
SNP-499425821_1A	1A	28.7634	0.0438393	0.141416
SNP-499780992_1A	1A	29.3578	0.121125	0.230714
SNP-499894343_1A	1A	29.3578	0.121125	0.230714
SNP-499954402_1A	1A	29.3578	0.121125	0.230714
SNP-500727991_1A	1A	29.3578	0.121125	0.230714
SNP-500729849_1A	1A	29.3578	0.121125	0.230714
SNP-501305270_1A	1A	29.3578	0.121125	0.230714
SNP-502648430_1A	1A	30.0389	0.15082	0.322356
SNP-502970491_1A	1A	30.0389	0.15082	0.322356
SNP-504028831_1A	1A	30.7836	0.232847	0.594576
SNP-503257448_1A	1A	30.7836	0.232847	0.594576
SNP-504869295_1A	1A	31.5646	0.277774	0.690887
SNP-505123197_1A	1A	31.5646	0.277774	0.690887
SNP-505137920_1A	1A	31.5646	0.277774	0.690887
SNP-505384891_1A	1A	31.5646	0.277774	0.690887
SNP-506118790_1A	1A	32.3774	0.186882	0.394653
SNP-506350358_1A	1A	32.3774	0.186882	0.394653
SNP-506470488_1A	1A	32.3774	0.186882	0.394653
SNP-507663625_1A	1A	34.8874	0.0207425	0.324398
SNP-508062264_1A	1A	34.8874	0.0207425	0.324398
SNP-508193746_1A	1A	34.8874	0.0207425	0.324398
SNP-509436558_1A	1A	35.9601	0.0596917	0.424438
SNP-509305057_1A	1A	35.9601	0.0596917	0.424438
SNP-509616445_1A	1A	37.0959	0.111072	0.460235
SNP-509757433_1A	1A	37.0959	0.111072	0.460235
SNP-510032045_1A	1A	37.0959	0.111072	0.460235
SNP-510175298_1A	1A	37.0959	0.111072	0.460235
SNP-510443869_1A	1A	37.0959	0.111072	0.460235
SNP-510443879_1A	1A	37.0959	0.111072	0.460235
SNP-510652475_1A	1A	37.0959	0.111072	0.460235
SNP-510716609_1A	1A	37.0959	0.111072	0.460235
SNP-510897384_1A	1A	37.0959	0.111072	0.460235
SNP-513157826_1A	1A	38.3335	0.157382	0.822702
SNP-513344312_1A	1A	38.3335	0.157382	0.822702
SNP-513420343_1A	1A	38.3335	0.157382	0.822702
SNP-513947161_1A	1A	39.6698	0.235329	0.870642
SNP-514001246_1A	1A	39.6698	0.235329	0.870642
SNP-514107420_1A	1A	39.6698	0.235329	0.870642
SNP-514150186_1A	1A	39.6698	0.235329	0.870642
SNP-514719321_1A	1A	39.6698	0.235329	0.870642
SNP-514721733_1A	1A	39.6698	0.235329	0.870642
SNP-514724620_1A	1A	39.6698	0.235329	0.870642
SNP-514883569_1A	1A	39.6698	0.235329	0.870642
SNP-514894456_1A	1A	39.6698	0.235329	0.870642
SNP-514914010_1A	1A	39.6698	0.235329	0.870642
SNP-514919919_1A	1A	39.6698	0.235329	0.870642
SNP-514968738_1A	1A	39.6698	0.235329	0.870642
SNP-515033725_1A	1A	39.6698	0.235329	0.870642
SNP-515180952_1A	1A	39.6698	0.235329	0.870642
SNP-515486234_1A	1A	39.6698	0.235319	0.870619
SNP-516360682_1A	1A	39.6698	0.140226	0.586411
SNP-516360725_1A	1A	39.6698	0.140217	0.586376
SNP-515779091_1A	1A	39.6698	0.140217	0.586376
SNP-515791178_1A	1A	39.6698	0.140217	0.586376
SNP-516358876_1A	1A	39.6698	0.140217	0.586376
SNP-517717659_1A	1A	42.3304	0.046003	0.523987
SNP-517920737_1A	1A	42.3304	0.046003	0.523987
SNP-518144981_1A	1A	42.3304	0.046003	0.523987
SNP-518148419_1A	1A	42.3304	0.046003	0.523987
SNP-518148867_1A	1A	42.3304	0.046003	0.523987
SNP-518194296_1A	1A	42.3304	0.046003	0.523987
SNP-518359527_1A	1A	42.3304	0.046003	0.523987
SNP-518365169_1A	1A	42.3304	0.046003	0.523987
SNP-519064876_1A	1A	42.3304	0.046003	0.523987
SNP-521484243_1A	1A	44.1057	0.234273	1.11343
SNP-521531165_1A	1A	44.1057	0.234273	1.11343
SNP-521531443_1A	1A	44.1057	0.234273	1.11343
SNP-519210272_1A	1A	45.3099	0.130539	0.737468
SNP-519221067_1A	1A	45.3099	0.130539	0.737468
SNP-519221556_1A	1A	45.3099	0.130539	0.737468
SNP-519765845_1A	1A	45.3099	0.130539	0.737468
SNP-519778353_1A	1A	45.3099	0.130539	0.737468
SNP-520169706_1A	1A	45.3099	0.130539	0.737468
SNP-520253399_1A	1A	45.3099	0.130539	0.737468
SNP-520306372_1A	1A	45.3099	0.130539	0.737468
SNP-520661751_1A	1A	45.3099	0.130539	0.737468
SNP-521038598_1A	1A	45.3099	0.130539	0.737468
SNP-521287202_1A	1A	45.3099	0.130537	0.737469
SNP-522345340_1A	1A	45.3099	0.10439	0.747163
SNP-522847902_1A	1A	45.3099	0.104387	0.747164
SNP-523259910_1A	1A	45.3099	0.104387	0.747164
SNP-524251691_1A	1A	46.3535	0.00932629	0.68513
SNP-524369489_1A	1A	46.3535	0.00932629	0.68513
SNP-525394519_1A	1A	46.3535	0.00932629	0.68513
SNP-525401523_1A	1A	46.3535	0.00932629	0.68513
SNP-525667648_1A	1A	47.1956	0.000227262	0.890145
SNP-525751047_1A	1A	47.1956	0.000227262	0.890145
SNP-526014475_1A	1A	47.1956	0.000227262	0.890145
SNP-525407432_1A	1A	47.1956	0.000227262	0.890145
SNP-525667528_1A	1A	47.1956	0.000227262	0.890145
SNP-525667609_1A	1A	47.1956	0.000227262	0.890145
SNP-526202498_1A	1A	48.0411	0.0107657	0.952564
SNP-526079543_1A	1A	48.0411	0.0107657	0.952564
SNP-526787371_1A	1A	48.8917	0.0616627	0.871312
SNP-526787448_1A	1A	48.8917	0.0616627	0.871312
SNP-526921456_1A	1A	48.8917	0.0616627	0.871312
SNP-527209821_1A	1A	48.8917	0.0616627	0.871312
SNP-527509855_1A	1A	48.8917	0.0616627	0.871312
SNP-527563589_1A	1A	48.8917	0.0616627	0.871312
SNP-527673125_1A	1A	48.8917	0.0616627	0.871312
SNP-528182222_1A	1A	48.8917	0.0616627	0.871312
SNP-528488356_1A	1A	50.3137	0.0319603	1.01284
SNP-528501093_1A	1A	50.3137	0.0319603	1.01284
SNP-528502399_1A	1A	50.3137	0.0319603	1.01284
SNP-530556263_1A	1A	54.1543	0.233889	0.375303
SNP-530570235_1A	1A	54.1543	0.233889	0.375303
SNP-530570251_1A	1A	54.1543	0.233889	0.375303
SNP-532822742_1A	1A	61.9558	0.00694629	0.745555
SNP-532862499_1A	1A	61.9558	0.00694629	0.745555
SNP-538297270_1A	1A	63.8524	0.0236315	0.708889
SNP-538297296_1A	1A	63.8524	0.0236315	0.708889
SNP-539129986_1A	1A	63.8524	0.0236315	0.708889
SNP-539488290_1A	1A	63.8524	0.0236315	0.708889
SNP-539640996_1A	1A	63.8524	0.0236315	0.708889
SNP-539821486_1A	1A	63.8524	0.0236315	0.708889
SNP-539822691_1A	1A	63.8524	0.0236315	0.708889
SNP-540323512_1A	1A	63.8524	0.0236315	0.708889
SNP-540323547_1A	1A	63.8524	0.0236315	0.708889
SNP-540409178_1A	1A	63.8524	0.0236315	0.708889
SNP-540494782_1A	1A	63.8524	0.0236315	0.708889
SNP-540732085_1A	1A	63.8524	0.0236315	0.708889
SNP-540810534_1A	1A	63.8524	0.0236315	0.708889
SNP-540854155_1A	1A	63.8524	0.0236315	0.708889
SNP-540856184_1A	1A	63.8524	0.0236315	0.708889
SNP-8576501_1C	1C	0	0.0951052	0.0108985
SNP-8576471_1C	1C	5e-08	0.0951052	0.0108985
SNP-8576314_1C	1C	1e-07	0.0951052	0.0108985
SNP-8400209_1C	1C	1.5e-07	0.0951052	0.0108985
SNP-7916816_1C	1C	2e-07	0.0951052	0.0108985
SNP-7796276_1C	1C	2.5e-07	0.0951052	0.0108985
SNP-9298670_1C	1C	2.06724	0.164166	0.0640859
SNP-8926474_1C	1C	2.06724	0.164166	0.0640859
SNP-12108341_1C	1C	4.10632	0.231607	0.285614
SNP-11744210_1C	1C	4.10632	0.231607	0.285614
SNP-11331111_1C	1C	4.10632	0.231607	0.285614
SNP-11279306_1C	1C	4.10632	0.231607	0.285614
SNP-10938215_1C	1C	4.10632	0.231607	0.285614
SNP-10838362_1C	1C	4.10632	0.231607	0.285614
SNP-10723587_1C	1C	4.10632	0.231607	0.285614
SNP-10202736_1C	1C	4.10632	0.231606	0.285614
SNP-12248443_1C	1C	5.24936	0.0375312	0.0125733
SNP-12173578_1C	1C	5.24936	0.0375312	0.0125733
SNP-12143078_1C	1C	5.24936	0.0375312	0.0125733
SNP-18744621_1C	1C	14.3858	0.623842	0.0693033
SNP-18744558_1C	1C	14.3858	0.623842	0.0693033
SNP-18645622_1C	1C	14.3858	0.623842	0.0693033
SNP-17815357_1C	1C	14.3858	0.623842	0.0693033
SNP-18886296_1C	1C	16.1294	0.638956	0.0785825
SNP-18886125_1C	1C	16.1294	0.638956	0.0785825
SNP-21558236_1C	1C	19.1269	0.596071	0.0724723
SNP-20939198_1C	1C	19.1269	0.596071	0.0724723
SNP-20875167_1C	1C	19.1269	0.596071	0.0724723
SNP-20870608_1C	1C	19.1269	0.596071	0.0724723
SNP-24296196_1C	1C	21.4803	0.323818	0.00216727
SNP-23464013_1C	1C	21.4803	0.323818	0.00216727
SNP-23339168_1C	1C	21.4803	0.323818	0.00216727
SNP-23338898_1C	1C	21.4803	0.323818	0.00216727
SNP-23285897_1C	1C	21.4803	0.323818	0.00216727
SNP-27001361_1C	1C	22.6167	0.734382	0.22179
SNP-26978603_1C	1C	22.6167	0.734382	0.22179
SNP-26480983_1C	1C	22.6167	0.734382	0.22179
SNP-26275184_1C	1C	22.6167	0.734382	0.22179
SNP-25089003_1C	1C	22.6167	0.734382	0.22179
SNP-24849343_1C	1C	22.6167	0.734382	0.22179
SNP-24388935_1C	1C	22.6167	0.734382	0.22179
SNP-33499487_1C	1C	24.3517	0.716385	0.151159
SNP-33006602_1C	1C	24.3517	0.716385	0.151159
SNP-34650955_1C	1C	26.0849	0.348006	0.0080109
SNP-34646021_1C	1C	26.0849	0.348006	0.0080109
SNP-34528648_1C	1C	26.0849	0.348006	0.0080109
SNP-34122622_1C	1C	26.0849	0.348006	0.0080109
SNP-22494607_1D	1D	0	0.0191719	0.178648
SNP-21953211_1D	1D	5e-08	0.0191719	0.178648
SNP-167977166_1D	1D	2.99379	0.067517	0.490874
SNP-153717934_1D	1D	2.99379	0.067517	0.490874
SNP-153641283_1D	1D	2.99379	0.067517	0.490874
SNP-147637735_1D	1D	2.99379	0.067517	0.490874
SNP-131551034_1D	1D	2.99379	0.067517	0.490874
SNP-121296142_1D	1D	2.99379	0.067517	0.490874
SNP-119980859_1D	1D	2.99379	0.067517	0.490874
SNP-116271952_1D	1D	2.99379	0.067517	0.490874
SNP-116125582_1D	1D	2.99379	0.067517	0.490874
SNP-110608000_1D	1D	2.99379	0.067517	0.490874
SNP-52774996_1D	1D	2.99379	0.067517	0.490874
SNP-47832335_1D	1D	2.99379	0.067517	0.490874
SNP-47326565_1D	1D	2.99379	0.067517	0.490874
SNP-43930522_1D	1D	2.99379	0.067517	0.490874
SNP-38585303_1D	1D	2.99379	0.067517	0.490874
SNP-36821533_1D	1D	2.99379	0.067517	0.490874
SNP-36821498_1D	1D	2.99379	0.067517	0.490874
SNP-207135926_1D	1D	2.99379	0.067517	0.490874
SNP-206944403_1D	1D	2.99379	0.067517	0.490874
SNP-206644032_1D	1D	2.99379	0.067517	0.490874
SNP-206644013_1D	1D	2.99379	0.067517	0.490874
SNP-205484220_1D	1D	2.99379	0.067517	0.490874
SNP-204625100_1D	1D	2.99379	0.067517	0.490874
SNP-198769870_1D	1D	2.99379	0.067517	0.490874
SNP-196667910_1D	1D	2.99379	0.067517	0.490874
SNP-194098936_1D	1D	2.99379	0.067517	0.490874
SNP-193607674_1D	1D	2.99379	0.067517	0.490874
SNP-192972709_1D	1D	2.99379	0.067517	0.490874
SNP-187201502_1D	1D	2.99379	0.067517	0.490874
SNP-185365751_1D	1D	2.99379	0.067517	0.490874
SNP-177467119_1D	1D	2.99379	0.067517	0.490874
SNP-175996465_1D	1D	2.99379	0.067517	0.490874
SNP-175996239_1D	1D	2.99379	0.067517	0.490874
SNP-174393439_1D	1D	2.99379	0.067517	0.490874
SNP-174085075_1D	1D	2.99379	0.067517	0.490874
SNP-172105378_1D	1D	2.99379	0.067517	0.490874
SNP-171844261_1D	1D	2.99379	0.067517	0.490874
SNP-169627042_1D	1D	2.99379	0.067517	0.490874
SNP-130297956_1D	1D	2.99379	0.067517	0.490874
SNP-129862085_1D	1D	2.99379	0.067517	0.490874
SNP-121383554_1D	1D	2.99379	0.067517	0.490874
SNP-121383395_1D	1D	2.99379	0.067517	0.490874
SNP-101605214_1D	1D	2.99379	0.067517	0.490874
SNP-95341500_1D	1D	2.99379	0.067517	0.490874
SNP-92281969_1D	1D	2.99379	0.067517	0.490874
SNP-91434822_1D	1D	2.99379	0.067517	0.490874
SNP-89988316_1D	1D	2.99379	0.067517	0.490874
SNP-89036046_1D	1D	2.99379	0.067517	0.490874
SNP-85052218_1D	1D	2.99379	0.067517	0.490874
SNP-85051025_1D	1D	2.99379	0.067517	0.490874
SNP-85051006_1D	1D	2.99379	0.067517	0.490874
SNP-85050943_1D	1D	2.99379	0.067517	0.490874
SNP-85025533_1D	1D	2.99379	0.067517	0.490874
SNP-85001874_1D	1D	2.99379	0.067517	0.490874
SNP-84189367_1D	1D	2.99379	0.067517	0.490874
SNP-84103117_1D	1D	2.99379	0.067517	0.490874
SNP-81325560_1D	1D	2.99379	0.067517	0.490874
SNP-80535129_1D	1D	2.99379	0.067517	0.490874
SNP-76647726_1D	1D	2.99379	0.067517	0.490874
SNP-76061540_1D	1D	2.99379	0.067517	0.490874
SNP-67908604_1D	1D	2.99379	0.067517	0.490874
SNP-63194557_1D	1D	2.99379	0.067517	0.490874
SNP-55707237_1D	1D	2.99379	0.067517	0.490874
SNP-35052984_1D	1D	2.99379	0.067517	0.490874
SNP-32044553_1D	1D	2.99379	0.067517	0.490874
SNP-108398140_1D	1D	3.23428	0.0349881	0.440465
SNP-217015717_1D	1D	4.04156	0.172796	0.742443
SNP-213880356_1D	1D	4.04156	0.172796	0.742443
SNP-212316520_1D	1D	4.04156	0.172796	0.742443
SNP-209442141_1D	1D	4.04156	0.172796	0.742443
SNP-209400206_1D	1D	4.04156	0.172796	0.742443
SNP-209240521_1D	1D	4.04156	0.172796	0.742443
SNP-235846992_1D	1D	5.17798	0.126453	0.604789
SNP-234914262_1D	1D	5.17798	0.126453	0.604789
SNP-234061705_1D	1D	5.17798	0.126453	0.604789
SNP-233594042_1D	1D	5.17798	0.126453	0.604789
SNP-233029147_1D	1D	5.17798	0.126453	0.604789
SNP-229858739_1D	1D	5.17798	0.126453	0.604789
SNP-229478185_1D	1D	5.17798	0.126453	0.604789
SNP-228214609_1D	1D	5.17798	0.126453	0.604789
SNP-228214528_1D	1D	5.17798	0.126453	0.604789
SNP-228034875_1D	1D	5.17798	0.126453	0.604789
SNP-223340259_1D	1D	5.17798	0.126453	0.604789
SNP-250876321_1D	1D	6.31439	0.0806871	0.325989
SNP-248921998_1D	1D	6.31439	0.0806871	0.325989
SNP-248381757_1D	1D	6.31439	0.0806871	0.325989
SNP-246891393_1D	1D	6.31439	0.0806871	0.325989
SNP-282500183_1D	1D	8.04867	0.0241061	0.262259
SNP-278987060_1D	1D	8.04867	0.0241061	0.262259
SNP-278970257_1D	1D	8.04867	0.0241061	0.262259
SNP-278378617_1D	1D	8.04867	0.0241061	0.262259
SNP-277527884_1D	1D	8.04867	0.0241061	0.262259
SNP-275448482_1D	1D	8.04867	0.0241061	0.262259
SNP-274934257_1D	1D	8.04867	0.0241061	0.262259
SNP-274309337_1D	1D	8.04867	0.0241061	0.262259
SNP-273643006_1D	1D	8.04867	0.0241061	0.262259
SNP-272869581_1D	1D	8.04867	0.0241061	0.262259
SNP-272362270_1D	1D	8.04867	0.0241061	0.262259
SNP-272362232_1D	1D	8.04867	0.0241061	0.262259
SNP-272250580_1D	1D	8.04867	0.0241061	0.262259
SNP-272097421_1D	1D	8.04867	0.0241061	0.262259
SNP-270056559_1D	1D	8.04867	0.0241061	0.262259
SNP-267475844_1D	1D	8.04867	0.0241061	0.262259
SNP-267368882_1D	1D	8.04867	0.0241061	0.262259
SNP-266781231_1D	1D	8.04867	0.0241061	0.262259
SNP-265772557_1D	1D	8.04867	0.0241061	0.262259
SNP-265541487_1D	1D	8.04867	0.0241061	0.262259
SNP-255273160_1D	1D	8.04867	0.0241061	0.262259
SNP-255273069_1D	1D	8.04867	0.0241061	0.262259
SNP-254433749_1D	1D	8.04867	0.0241061	0.262259
SNP-271825025_1D	1D	8.60733	0.0555571	0.322228
SNP-271557093_1D	1D	8.60733	0.0555571	0.322228
SNP-270392351_1D	1D	8.60733	0.0555571	0.322228
SNP-270233307_1D	1D	8.60733	0.0555571	0.322228
SNP-296381756_1D	1D	10.9607	0.0603613	0.421753
SNP-296370499_1D	1D	10.9607	0.0603613	0.421753
SNP-292882206_1D	1D	10.9607	0.0603613	0.421753
SNP-292573706_1D	1D	10.9607	0.0603613	0.421753
SNP-292031951_1D	1D	10.9607	0.0603613	0.421753
SNP-309570538_1D	1D	14.6209	0.0227836	0.0599764
SNP-309531525_1D	1D	14.6209	0.0227836	0.0599764
SNP-308803707_1D	1D	14.6209	0.0227836	0.0599764
SNP-308605118_1D	1D	14.6209	0.0227836	0.0599764
SNP-308452289_1D	1D	14.6209	0.0227836	0.0599764
SNP-311052900_1D	1D	17.6083	0.0010933	0.00055981
SNP-315961075_1D	1D	17.6083	0.0010933	0.00055981
SNP-315271876_1D	1D	17.6083	0.0010933	0.00055981
SNP-315253524_1D	1D	17.6083	0.0010933	0.00055981
SNP-315002674_1D	1D	17.6083	0.0010933	0.00055981
SNP-314794182_1D	1D	17.6083	0.0010933	0.00055981
SNP-314269290_1D	1D	17.6083	0.0010933	0.00055981
SNP-312128332_1D	1D	17.6083	0.0010933	0.00055981
SNP-311573184_1D	1D	17.6083	0.0010933	0.00055981
SNP-311558442_1D	1D	17.6083	0.0010933	0.00055981
SNP-310037121_1D	1D	17.6083	0.0010933	0.00055981
SNP-320547816_1D	1D	22.0516	0.00113846	0.00583245
SNP-321930456_1D	1D	22.0516	0.00113846	0.00583245
SNP-320547862_1D	1D	22.0516	0.00113846	0.00583245
SNP-320156081_1D	1D	22.0516	0.00113846	0.00583245
SNP-319743599_1D	1D	22.0516	0.00113846	0.00583245
SNP-327439237_1D	1D	25.4358	0.000391508	0.0709534
SNP-327356865_1D	1D	25.4358	0.000391508	0.0709534
SNP-327209708_1D	1D	25.4358	0.000391508	0.0709534
SNP-331496253_1D	1D	26.7413	0.031571	0.0840429
SNP-331090877_1D	1D	26.7413	0.031571	0.0840429
SNP-330500360_1D	1D	26.7413	0.031571	0.0840429
SNP-329439072_1D	1D	26.7413	0.031571	0.0840429
SNP-328509613_1D	1D	26.7413	0.031571	0.0840429
SNP-328224453_1D	1D	26.7413	0.031571	0.0840429
SNP-328107574_1D	1D	26.7413	0.031571	0.0840429
SNP-327597826_1D	1D	26.7413	0.031571	0.0840429
SNP-329851717_1D	1D	27.2692	0.0745915	0.111459
SNP-337614855_1D	1D	36.3366	0.330709	0.247159
SNP-337378107_1D	1D	36.3366	0.330709	0.247159
SNP-337376896_1D	1D	36.3366	0.330709	0.247159
SNP-337079572_1D	1D	36.3366	0.330709	0.247159
SNP-338013332_1D	1D	37.473	0.744602	0.849775
SNP-337993614_1D	1D	37.473	0.744602	0.849775
SNP-337988370_1D	1D	37.473	0.744602	0.849775
SNP-340657487_1D	1D	39.8276	0.434934	0.485219
SNP-339610142_1D	1D	39.8276	0.434934	0.485219
SNP-341860816_1D	1D	40.3865	0.312643	0.380633
SNP-341641700_1D	1D	40.3865	0.312643	0.380633
SNP-342292553_1D	1D	41.5258	0.175407	0.222103
SNP-342292530_1D	1D	41.5258	0.175407	0.222103
SNP-341973486_1D	1D	41.5258	0.175407	0.222103
SNP-341871597_1D	1D	41.5258	0.175407	0.222103
SNP-341865002_1D	1D	41.5258	0.175407	0.222103
SNP-352736485_1D	1D	50.6453	0.385263	0.456537
SNP-352285758_1D	1D	50.6453	0.385263	0.456537
SNP-352274912_1D	1D	50.6453	0.385263	0.456537
SNP-350797557_1D	1D	50.6453	0.385263	0.456537
SNP-350616756_1D	1D	50.6453	0.385263	0.456537
SNP-350595916_1D	1D	50.6453	0.385263	0.456537
SNP-349712789_1D	1D	51.612	0.145242	0.103513
SNP-349653682_1D	1D	51.612	0.145242	0.103513
SNP-352958260_1D	1D	53.1706	0.580422	0.519062
SNP-352914355_1D	1D	53.1706	0.580422	0.519062
SNP-352868266_1D	1D	53.1706	0.580422	0.519062
SNP-352866304_1D	1D	53.1706	0.580422	0.519062
SNP-352963777_1D	1D	53.1706	0.580422	0.519062
SNP-354213054_1D	1D	54.3959	0.277396	0.162602
SNP-353948804_1D	1D	54.3959	0.277396	0.162602
SNP-353934897_1D	1D	54.3959	0.277396	0.162602
SNP-353916313_1D	1D	54.3959	0.277396	0.162602
SNP-359123213_1D	1D	60.7862	0.265376	0.197709
SNP-358997877_1D	1D	60.7862	0.265376	0.197709
SNP-358456856_1D	1D	60.7862	0.265376	0.197709
SNP-360417653_1D	1D	61.3882	0.128322	0.0983453
SNP-359420247_1D	1D	61.3882	0.128322	0.0983453
SNP-359366055_1D	1D	61.3882	0.128322	0.0983453
SNP-360047199_1D	1D	62.508	0.407527	0.525366
SNP-360047198_1D	1D	62.508	0.407527	0.525366
SNP-359958457_1D	1D	62.508	0.407527	0.525366
SNP-359877608_1D	1D	62.508	0.407527	0.525366
SNP-359791963_1D	1D	62.508	0.407527	0.525366
SNP-359649097_1D	1D	62.508	0.407527	0.525366
SNP-362031531_1D	1D	63.0667	0.502996	0.582732
SNP-361779048_1D	1D	63.0667	0.502996	0.582732
SNP-361777936_1D	1D	63.0667	0.502996	0.582732
SNP-361653269_1D	1D	63.0667	0.502996	0.582732
SNP-361627512_1D	1D	63.0667	0.502996	0.582732
SNP-361504434_1D	1D	63.0667	0.502996	0.582732
SNP-361208675_1D	1D	64.2037	0.178589	0.116143
SNP-360978185_1D	1D	64.2037	0.178589	0.116143
SNP-360976271_1D	1D	64.2037	0.178589	0.116143
SNP-360865878_1D	1D	64.2037	0.178589	0.116143
SNP-360863094_1D	1D	64.2037	0.178589	0.116143
SNP-372225414_1D	1D	66.5496	0.622429	0.559231
SNP-370512306_1D	1D	66.5496	0.622429	0.559231
SNP-370368461_1D	1D	66.5496	0.622429	0.559231
SNP-369684941_1D	1D	66.5496	0.622429	0.559231
SNP-365063297_1D	1D	66.5496	0.622429	0.559231
SNP-365055517_1D	1D	66.5496	0.622429	0.559231
SNP-364922669_1D	1D	66.5496	0.622429	0.559231
SNP-364906832_1D	1D	66.5496	0.622429	0.559231
SNP-365629662_1D	1D	75.654	0.00771834	0.0357071
SNP-365399774_1D	1D	75.654	0.00771834	0.0357071
SNP-365147878_1D	1D	76.1856	0.0693053	0.00488287
SNP-365107844_1D	1D	76.1856	0.0693053	0.00488287
SNP-365066010_1D	1D	76.1856	0.0693053	0.00488287
SNP-364062442_1D	1D	86.1744	0.253498	0.0547051
SNP-364214572_1D	1D	86.1744	0.253498	0.0547051
SNP-364142354_1D	1D	86.1744	0.253498	0.0547051
SNP-364142258_1D	1D	86.1744	0.253498	0.0547051
SNP-366244892_1D	1D	87.3108	0.253498	0.108263
SNP-365809198_1D	1D	87.3108	0.253498	0.108263
SNP-364599690_1D	1D	87.3108	0.253498	0.108263
SNP-364549676_1D	1D	87.3108	0.253498	0.108263
SNP-364504085_1D	1D	87.3108	0.253498	0.108263
SNP-364501650_1D	1D	87.3108	0.253498	0.108263
SNP-364491632_1D	1D	87.3108	0.253498	0.108263
SNP-364491611_1D	1D	87.3108	0.253498	0.108263
SNP-364482114_1D	1D	87.3108	0.253498	0.108263
SNP-364459355_1D	1D	87.3108	0.253498	0.108263
SNP-364056890_1D	1D	87.3108	0.253498	0.108263
SNP-385365574_1A	1D	87.3108	0.253498	0.108263
SNP-383947729_1A	1D	87.3108	0.253498	0.108263
SNP-377378450_1D	1D	88.4472	0.253498	0.053357
SNP-377252746_1D	1D	88.4472	0.253498	0.053357
SNP-377108819_1D	1D	88.4472	0.253498	0.053357
SNP-376820207_1D	1D	88.4472	0.253498	0.053357
SNP-376758402_1D	1D	88.4472	0.253498	0.053357
SNP-376593848_1D	1D	88.4472	0.253498	0.053357
SNP-376410601_1D	1D	88.4472	0.253498	0.053357
SNP-383586628_1D	1D	93.5149	0.290271	0.105188
SNP-383394888_1D	1D	93.5149	0.290271	0.105188
SNP-382705198_1D	1D	93.5149	0.290271	0.105188
SNP-382402888_1D	1D	93.5149	0.290271	0.105188
SNP-380624698_1D	1D	93.5149	0.290271	0.105188
SNP-379672749_1D	1D	93.5149	0.290271	0.105188
SNP-379672718_1D	1D	93.5149	0.290271	0.105188
SNP-382261027_1D	1D	93.5149	0.290271	0.105188
SNP-381222169_1D	1D	93.5149	0.290271	0.105188
SNP-381184565_1D	1D	93.5149	0.290271	0.105189
SNP-381952110_1D	1D	93.9567	0.24225	0.147079
SNP-386634040_1D	1D	96.1805	0.0858184	7.23309e-05
SNP-386407343_1D	1D	96.1805	0.0858184	7.23309e-05
SNP-386337717_1D	1D	96.1805	0.0858184	7.23309e-05
SNP-386337197_1D	1D	96.1805	0.0858184	7.23309e-05
SNP-386337179_1D	1D	96.1805	0.0858184	7.23309e-05
SNP-387479650_1D	1D	96.7397	0.0917312	0.00326324
SNP-386904543_1D	1D	96.7397	0.0917312	0.00326324
SNP-386845198_1D	1D	96.7397	0.0917312	0.00326324
SNP-386695586_1D	1D	96.7397	0.0917312	0.00326324
SNP-399261850_1D	1D	99.7361	0.31784	0.0175883
SNP-399256574_1D	1D	99.7361	0.31784	0.0175883
SNP-399256558_1D	1D	99.7361	0.31784	0.0175883
SNP-396195349_1D	1D	101.171	0.171547	0.00793882
SNP-396063293_1D	1D	101.171	0.171547	0.00793882
SNP-395862512_1D	1D	101.171	0.171547	0.00793882
SNP-399565649_1D	1D	102.431	0.165808	0.0805647
SNP-397290693_1D	1D	103.991	0.120771	0.00673162
SNP-397160711_1D	1D	103.991	0.120771	0.00673162
SNP-396751917_1D	1D	103.991	0.120771	0.00673162
SNP-404493406_1D	1D	105.725	0.163402	0.0947756
SNP-404091306_1D	1D	105.725	0.163402	0.0947756
SNP-403235400_1D	1D	105.725	0.163402	0.0947756
SNP-403200126_1D	1D	105.725	0.163402	0.0947756
SNP-400571011_1D	1D	105.725	0.163402	0.0947756
SNP-399855852_1D	1D	105.725	0.163402	0.0947756
SNP-405153914_1D	1D	105.725	0.163402	0.0947756
SNP-395390134_1D	1D	105.725	0.163402	0.0947756
SNP-395390104_1D	1D	105.725	0.163402	0.0947756
SNP-419866099_1D	1D	110.793	0.278506	0.0867003
SNP-418253674_1D	1D	110.793	0.278506	0.0867003
SNP-415578325_1D	1D	110.793	0.278506	0.0867003
SNP-414356826_1D	1D	110.793	0.278506	0.0867003
SNP-413713676_1D	1D	110.793	0.278506	0.0867003
SNP-433001243_1D	1D	115.864	0.654557	0.304084
SNP-432558646_1D	1D	115.864	0.654557	0.304084
SNP-432451680_1D	1D	115.864	0.654557	0.304084
SNP-432203963_1D	1D	115.864	0.654557	0.304084
SNP-433214859_1D	1D	115.864	0.654557	0.304084
SNP-433001258_1D	1D	116.257	0.899519	0.233206
SNP-437873013_1D	1D	117.816	0.472707	0.237044
SNP-434421742_1D	1D	117.816	0.472707	0.237044
SNP-437872874_1D	1D	117.816	0.472707	0.237044
SNP-437662819_1D	1D	117.816	0.472707	0.237044
SNP-434680422_1D	1D	117.816	0.472707	0.237044
SNP-434632526_1D	1D	117.816	0.472707	0.237044
SNP-437615167_1D	1D	117.816	0.472707	0.237044
SNP-435038323_1D	1D	117.816	0.472707	0.237044
SNP-434825563_1D	1D	117.816	0.472707	0.237044
SNP-457993537_1D	1D	133.135	0.000502703	0.0089392
SNP-457978326_1D	1D	133.135	0.000502703	0.0089392
SNP-457196045_1D	1D	133.135	0.000502703	0.0089392
SNP-459526910_1D	1D	136.795	0.372566	0.184101
SNP-459526788_1D	1D	136.795	0.372566	0.184101
SNP-459326919_1D	1D	136.795	0.372566	0.184101
SNP-459210188_1D	1D	136.795	0.372566	0.184101
SNP-464308309_1D	1D	138.529	0.476212	0.113788
SNP-464306176_1D	1D	138.529	0.476212	0.113788
SNP-462913939_1D	1D	138.529	0.476212	0.113788
SNP-462367823_1D	1D	138.529	0.476212	0.113788
SNP-462098369_1D	1D	138.529	0.476212	0.113788
SNP-461538718_1D	1D	138.529	0.476212	0.113788
SNP-461052460_1D	1D	138.529	0.476212	0.113788
SNP-460944057_1D	1D	138.529	0.476212	0.113788
SNP-460427930_1D	1D	138.529	0.476212	0.113788
SNP-466225829_1D	1D	140.883	1.20156	0.597224
SNP-466095420_1D	1D	140.883	1.20156	0.597224
SNP-465777551_1D	1D	140.883	1.20156	0.597224
SNP-468617641_1D	1D	142.619	0.439186	0.0162653
SNP-468366348_1D	1D	142.619	0.439186	0.0162653
SNP-468270600_1D	1D	142.619	0.439186	0.0162653
SNP-467977451_1D	1D	142.619	0.439186	0.0162653
SNP-467873005_1D	1D	142.619	0.439186	0.0162653
SNP-467558420_1D	1D	142.619	0.439186	0.0162653
SNP-467386487_1D	1D	142.619	0.439186	0.0162653
SNP-467347743_1D	1D	142.619	0.439186	0.0162653
SNP-467287903_1D	1D	142.619	0.439186	0.0162653
SNP-471510941_1D	1D	147.686	0.721113	0.277091
SNP-472286893_1D	1D	147.686	0.721113	0.277091
SNP-472286874_1D	1D	147.686	0.721113	0.277091
SNP-472074007_1D	1D	147.686	0.721113	0.277091
SNP-475994747_1D	1D	152.04	1.51185	1.43191
SNP-475987325_1D	1D	152.04	1.51185	1.43191
SNP-474384707_1D	1D	152.04	1.51185	1.43191
SNP-478266595_1D	1D	154.462	0.627419	0.629042
SNP-477572848_1D	1D	154.462	0.627419	0.629042
SNP-477371559_1D	1D	154.462	0.627419	0.629042
SNP-477292446_1D	1D	154.462	0.627419	0.629042
SNP-477239183_1D	1D	154.462	0.627419	0.629042
SNP-477239130_1D	1D	154.462	0.627419	0.629042
SNP-479372277_1D	1D	156.307	0.428012	0.262814
SNP-479372253_1D	1D	156.307	0.428012	0.262814
SNP-479231232_1D	1D	156.307	0.428012	0.262814
SNP-478771082_1D	1D	156.307	0.428012	0.262814
SNP-478550164_1D	1D	156.307	0.428012	0.262814
SNP-470403030_1D	1D	179.681	0.0874887	0.070555
SNP-470402999_1D	1D	179.681	0.0874887	0.070555
SNP-470286628_1D	1D	179.681	0.0874887	0.070555
SNP-385831545_1D	1D	226.681	1.13537	0.865459
SNP-384849291_1D	1D	226.681	1.13537	0.865459
SNP-384816669_1D	1D	227.389	0.758967	0.436923
SNP-384654648_1D	1D	229.638	1.0066	0.306854
SNP-383952412_1D	1D	229.638	1.0066	0.306854
SNP-395120635_1D	1D	237.28	0.326146	0.296169
SNP-395120613_1D	1D	237.28	0.326146	0.296169
SNP-395031017_1D	1D	237.28	0.326146	0.296169
SNP-378598058_1D	1D	262.319	1.31687	1.53328
SNP-378539347_1D	1D	262.319	1.31687	1.53328
SNP-30302301_2A	2A	0	0.846466	0.563514
SNP-27123631_2A	2A	1.15773	1.70877	1.40681
SNP-27084802_2A	2A	1.15773	1.70877	1.40681
SNP-65931826_2A	2A	1.15773	1.70877	1.40681
SNP-63937588_2A	2A	1.15773	1.70877	1.40681
SNP-58232474_2A	2A	1.15773	1.70877	1.40681
SNP-26717272_2A	2A	1.15773	1.70877	1.40681
SNP-26498540_2A	2A	1.15773	1.70877	1.40681
SNP-26498530_2A	2A	1.15773	1.70877	1.40681
SNP-177292648_2A	2A	2.29153	2.91583	1.96283
SNP-134449588_2A	2A	2.29153	2.91583	1.96283
SNP-133391448_2A	2A	2.29153	2.91583	1.96283
SNP-124564823_2A	2A	2.29153	2.91583	1.96283
SNP-113812821_2A	2A	2.29153	2.91583	1.96283
SNP-112037295_2A	2A	2.29153	2.91583	1.96283
SNP-99309009_2A	2A	2.29153	2.91583	1.96283
SNP-89289137_2A	2A	2.29153	2.91583	1.96283
SNP-80196025_2A	2A	2.89117	2.77083	2.26586
SNP-77022701_2A	2A	2.89117	2.77083	2.26586
SNP-314460944_2A	2A	23.4587	2.52981	0.375764
SNP-313607169_2A	2A	23.4587	2.52981	0.375764
SNP-346657901_2A	2A	26.4643	1.6122	0.141892
SNP-343919386_2A	2A	26.4643	1.6122	0.141892
SNP-343534417_2A	2A	26.4643	1.6122	0.141892
SNP-340153635_2A	2A	28.1997	1.00662	0.00701418
SNP-339335763_2A	2A	28.1997	1.00662	0.00701418
SNP-339328620_2A	2A	28.1997	1.00662	0.00701418
SNP-339123241_2A	2A	28.1997	1.00662	0.00701418
SNP-339097470_2A	2A	28.1997	1.00662	0.00701418
SNP-338832248_2A	2A	28.1997	1.00662	0.00701418
SNP-338639194_2A	2A	28.1997	1.00662	0.00701418
SNP-338638609_2A	2A	28.1997	1.00662	0.00701418
SNP-338462610_2A	2A	28.1997	1.00662	0.00701418
SNP-333850337_2A	2A	28.1997	1.00662	0.00701418
SNP-333247391_2A	2A	28.1997	1.00662	0.00701418
SNP-331986227_2A	2A	28.1997	1.00662	0.00701418
SNP-331985563_2A	2A	28.1997	1.00662	0.00701418
SNP-350111551_2A	2A	29.3492	1.14819	0.092127
SNP-350110886_2A	2A	29.3492	1.14819	0.092127
SNP-349367987_2A	2A	29.3492	1.14819	0.092127
SNP-352024081_2A	2A	29.9142	1.26853	0.142028
SNP-352022647_2A	2A	29.9142	1.26853	0.142028
SNP-351879141_2A	2A	29.9142	1.26853	0.142028
SNP-351818599_2A	2A	29.9142	1.26853	0.142028
SNP-351452386_2A	2A	29.9142	1.26853	0.142028
SNP-350396711_2A	2A	29.9142	1.26853	0.142028
SNP-350197189_2A	2A	29.9142	1.26853	0.142028
SNP-172790316_2C	2C	0	0.67987	0.0128271
SNP-424686696_2C	2C	0	0.67987	0.0128271
SNP-465683514_2C	2C	10.174	0.153051	0.079677
SNP-466015115_2C	2C	10.174	0.153051	0.079677
SNP-466316236_2C	2C	10.174	0.153051	0.079677
SNP-468811938_2C	2C	11.8313	0.219225	0.142805
SNP-470260059_2C	2C	12.4343	0.115206	0.076335
SNP-470197043_2C	2C	12.4343	0.115206	0.076335
SNP-476339876_2C	2C	12.9899	0.0771359	0.122422
SNP-478525746_2C	2C	12.9899	0.0771359	0.122422
SNP-478673942_2C	2C	12.9899	0.0771359	0.122422
SNP-479448404_2C	2C	12.9899	0.0771359	0.122422
SNP-479466611_2C	2C	12.9899	0.0771359	0.122422
SNP-480250150_2C	2C	12.9899	0.0771359	0.122422
SNP-476138324_2C	2C	12.9899	0.0771359	0.122422
SNP-476139448_2C	2C	12.9899	0.0771359	0.122422
SNP-480990415_2C	2C	13.5455	0.0879899	0.120829
SNP-481422125_2C	2C	13.5455	0.0879899	0.120829
SNP-481564128_2C	2C	13.5455	0.0879899	0.120829
SNP-483982496_2C	2C	13.5455	0.0879899	0.120829
SNP-484188144_2C	2C	13.5455	0.0879899	0.120829
SNP-484859029_2C	2C	13.5455	0.0879899	0.120829
SNP-484859889_2C	2C	13.5455	0.0879899	0.120829
SNP-480441832_2C	2C	13.5455	0.0879899	0.120829
SNP-493954843_2C	2C	20.3548	0.092855	0.044731
SNP-494142677_2C	2C	20.3548	0.092855	0.044731
SNP-494178282_2C	2C	20.3548	0.092855	0.044731
SNP-494286604_2C	2C	20.3548	0.092855	0.044731
SNP-494383592_2C	2C	20.3548	0.092855	0.044731
SNP-495066377_2C	2C	20.3548	0.092855	0.044731
SNP-495633552_2C	2C	20.3548	0.092855	0.044731
SNP-496647523_2C	2C	21.0007	0.0864709	0.0691087
SNP-497871865_2C	2C	21.0007	0.0864709	0.0691087
SNP-498420967_2C	2C	21.0007	0.0864709	0.0691087
SNP-498973663_2C	2C	21.0007	0.0864709	0.0691087
SNP-499347279_2C	2C	21.6076	0.0737924	0.0884806
SNP-505911693_2C	2C	21.6076	0.0737924	0.0884806
SNP-530871632_2C	2C	34.6433	0.00267197	0.00231573
SNP-531306834_2C	2C	34.6433	0.00267197	0.00231573
SNP-531475071_2C	2C	34.6433	0.00267197	0.00231573
SNP-531643477_2C	2C	34.6433	0.00267197	0.00231573
SNP-82881133_2D	2D	0	0.227583	0.0545731
SNP-84174198_2D	2D	0	0.227583	0.0545731
SNP-84367947_2D	2D	0	0.227583	0.0545731
SNP-84487152_2D	2D	0.932261	0.107793	0.0136291
SNP-84487195_2D	2D	0.932261	0.107793	0.0136291
SNP-84877988_2D	2D	1.60133	0.0948309	0.00328466
SNP-85048975_2D	2D	1.60133	0.0948309	0.00328466
SNP-85093151_2D	2D	1.60133	0.0948309	0.00328466
SNP-85093474_2D	2D	1.60133	0.0948309	0.00328466
SNP-86235546_2D	2D	1.60133	0.0948309	0.00328466
SNP-86259749_2D	2D	1.60133	0.0948309	0.00328466
SNP-390946900_1A	2D	2.3656	0.174853	0.0493663
SNP-390946920_1A	2D	2.3656	0.174853	0.0493663
SNP-391405280_1A	2D	2.3656	0.174853	0.0493663
SNP-78266009_2D	2D	2.3656	0.174853	0.0493663
SNP-78828886_2D	2D	2.3656	0.174853	0.0493663
SNP-79198578_2D	2D	2.3656	0.174853	0.0493663
SNP-79697294_2D	2D	2.3656	0.174853	0.0493663
SNP-80164719_2D	2D	2.3656	0.174853	0.0493663
SNP-80614574_2D	2D	2.3656	0.174853	0.0493663
SNP-82625499_2D	2D	2.3656	0.174853	0.0493663
SNP-82881121_2D	2D	2.3656	0.174853	0.0493663
SNP-393352256_1A	2D	2.3656	0.174853	0.0493663
SNP-402006254_1A	2D	3.08525	0.23305	0.146784
SNP-67996733_2D	2D	3.08525	0.23305	0.146784
SNP-68258807_2D	2D	3.08525	0.23305	0.146784
SNP-68526470_2D	2D	3.08525	0.23305	0.146784
SNP-68810305_2D	2D	3.08525	0.23305	0.146784
SNP-68823151_2D	2D	3.08525	0.23305	0.146784
SNP-68861541_2D	2D	3.08525	0.23305	0.146784
SNP-68957185_2D	2D	3.08525	0.23305	0.146784
SNP-69239112_2D	2D	3.08525	0.23305	0.146784
SNP-69364982_2D	2D	3.08525	0.23305	0.146784
SNP-69367776_2D	2D	3.08525	0.23305	0.146784
SNP-71194181_2D	2D	3.08525	0.23305	0.146784
SNP-71349615_2D	2D	3.08525	0.23305	0.146784
SNP-72826169_2D	2D	3.08525	0.23305	0.146784
SNP-73184088_2D	2D	3.08525	0.23305	0.146784
SNP-75325427_2D	2D	3.08525	0.23305	0.146784
SNP-76704165_2D	2D	3.08525	0.23305	0.146784
SNP-76724129_2D	2D	3.08525	0.23305	0.146784
SNP-77958869_2D	2D	3.08525	0.23305	0.146784
SNP-67798034_2D	2D	3.08525	0.23305	0.146784
SNP-67840519_2D	2D	3.08525	0.23305	0.146784
SNP-67935935_2D	2D	3.08525	0.23305	0.146784
SNP-67930674_2D	2D	3.68804	0.16393	0.0700375
SNP-59361155_2D	2D	4.81182	0.306261	0.177138
SNP-59776404_2D	2D	4.81182	0.306261	0.177138
SNP-61401720_2D	2D	4.81182	0.306261	0.177138
SNP-61914233_2D	2D	4.81182	0.306261	0.177138
SNP-61992856_2D	2D	4.81182	0.306261	0.177138
SNP-62642637_2D	2D	4.81182	0.306261	0.177138
SNP-63092026_2D	2D	4.81182	0.306261	0.177138
SNP-63370142_2D	2D	4.81182	0.306261	0.177138
SNP-63524082_2D	2D	4.81182	0.306261	0.177138
SNP-66666182_2D	2D	4.81182	0.306261	0.177138
SNP-67262010_2D	2D	4.81182	0.306261	0.177138
SNP-67262523_2D	2D	4.81182	0.306261	0.177138
SNP-59041143_2D	2D	4.81182	0.306261	0.177138
SNP-58669949_2D	2D	5.39541	0.195859	0.0634583
SNP-58881353_2D	2D	5.39541	0.195859	0.0634583
SNP-58882578_2D	2D	5.39541	0.195859	0.0634583
SNP-54470957_2D	2D	6.56897	0.195649	0.0633663
SNP-52156890_2D	2D	6.56897	0.195649	0.0633663
SNP-52581294_2D	2D	6.56897	0.195649	0.0633663
SNP-52590011_2D	2D	6.56897	0.195649	0.0633663
SNP-53586647_2D	2D	6.56897	0.195649	0.0633663
SNP-52146808_2D	2D	9.84885	0.0935854	0.0565561
SNP-51867502_2D	2D	13.0435	0.180853	0.0287403
SNP-52156879_2D	2D	13.0435	0.180853	0.0287403
SNP-48943026_2D	2D	14.8671	0.294608	0.159504
SNP-49145457_2D	2D	14.8671	0.294608	0.159504
SNP-49788149_2D	2D	14.8671	0.294608	0.159504
SNP-50384402_2D	2D	14.8671	0.294608	0.159504
SNP-50405385_2D	2D	14.8671	0.294608	0.159504
SNP-50446985_2D	2D	14.8671	0.294608	0.159504
SNP-50683819_2D	2D	14.8671	0.294608	0.159504
SNP-41504315_2D	2D	16.7628	0.0976429	0.0447776
SNP-42481306_2D	2D	16.7628	0.0976429	0.0447776
SNP-42623805_2D	2D	16.7628	0.0976429	0.0447776
SNP-39314830_2D	2D	18.0655	0.162505	0.0500413
SNP-39774272_2D	2D	18.0655	0.162505	0.0500413
SNP-40982664_2D	2D	18.0655	0.162505	0.0500413
SNP-40982693_2D	2D	18.0655	0.162505	0.0500413
SNP-41485641_2D	2D	18.0655	0.162505	0.0500413
SNP-41495034_2D	2D	18.0655	0.162505	0.0500413
SNP-46693595_2D	2D	18.0655	0.162505	0.0500413
SNP-47662173_2D	2D	18.0655	0.162505	0.0500413
SNP-47668244_2D	2D	18.0655	0.162505	0.0500413
SNP-47720545_2D	2D	18.0655	0.162505	0.0500413
SNP-462313247_1C	2D	18.889	0.0858501	0.00348914
SNP-40264286_2D	2D	18.889	0.0858501	0.00348914
SNP-40278911_2D	2D	18.889	0.0858501	0.00348914
SNP-40278949_2D	2D	18.889	0.0858501	0.00348914
SNP-40965605_2D	2D	18.889	0.0858501	0.00348914
SNP-42646923_2D	2D	18.889	0.0858501	0.00348914
SNP-42647418_2D	2D	18.889	0.0858501	0.00348914
SNP-43473120_2D	2D	18.889	0.0858501	0.00348914
SNP-43802619_2D	2D	18.889	0.0858501	0.00348914
SNP-44536771_2D	2D	18.889	0.0858501	0.00348914
SNP-45315639_2D	2D	18.889	0.0858501	0.00348914
SNP-45315706_2D	2D	18.889	0.0858501	0.00348914
SNP-45373749_2D	2D	18.889	0.0858501	0.00348914
SNP-45438049_2D	2D	18.889	0.0858501	0.00348914
SNP-45444312_2D	2D	18.889	0.0858501	0.00348914
SNP-45791868_2D	2D	18.889	0.0858501	0.00348914
SNP-51218953_2D	2D	18.889	0.0858501	0.00348914
SNP-44695220_2D	2D	19.6609	0.0439861	2.28874e-05
SNP-44760562_2D	2D	19.6609	0.0439861	2.28874e-05
SNP-44805655_2D	2D	19.6609	0.0439861	2.28874e-05
SNP-45057424_2D	2D	19.6609	0.0439861	2.28874e-05
SNP-145515710_2D	2D	47.0202	0.419633	0.185528
SNP-145848862_2D	2D	47.0202	0.419633	0.185528
SNP-146196837_2D	2D	47.0202	0.419633	0.185528
SNP-136808931_2D	2D	66.7703	0.017633	0.0199474
SNP-136986037_2D	2D	66.7703	0.017633	0.0199474
SNP-137079027_2D	2D	67.6017	0.0238202	0.00195826
SNP-137579484_2D	2D	67.6017	0.0238202	0.00195826
SNP-137742947_2D	2D	67.6017	0.0238202	0.00195826
SNP-137879881_2D	2D	67.6017	0.0238202	0.00195826
SNP-139428827_2D	2D	67.6017	0.0238202	0.00195826
SNP-139444787_2D	2D	67.6017	0.0238202	0.00195826
SNP-137079024_2D	2D	67.6017	0.0238202	0.00195826
SNP-140368826_2D	2D	69.0584	0.0754711	0.0164609
SNP-140593686_2D	2D	69.0584	0.0754711	0.0164609
SNP-140608455_2D	2D	69.0584	0.0754711	0.0164609
SNP-141562768_2D	2D	69.0584	0.0754711	0.0164609
SNP-141563652_2D	2D	69.0584	0.0754711	0.0164609
SNP-141732442_2D	2D	69.0584	0.0754711	0.0164609
SNP-143825341_2D	2D	70.5842	0.08982	0.00396879
SNP-143850491_2D	2D	70.5842	0.08982	0.00396879
SNP-144313064_2D	2D	70.5842	0.08982	0.00396879
SNP-147948210_2D	2D	74.0079	0.109987	0.0232195
SNP-148760356_2D	2D	74.0079	0.109987	0.0232195
SNP-148808510_2D	2D	74.0079	0.109987	0.0232195
SNP-152836277_2D	2D	75.5531	0.0536884	0.134058
SNP-153177856_2D	2D	75.5531	0.0536884	0.134058
SNP-153463690_2D	2D	75.5531	0.0536884	0.134058
SNP-153696218_2D	2D	75.5531	0.0536884	0.134058
SNP-153903958_2D	2D	75.5531	0.0536884	0.134058
SNP-154147985_2D	2D	75.5531	0.0536884	0.134058
SNP-154148492_2D	2D	75.5531	0.0536884	0.134058
SNP-154177347_2D	2D	75.5531	0.0536884	0.134058
SNP-154334071_2D	2D	75.5531	0.0536884	0.134058
SNP-154432942_2D	2D	75.5531	0.0536884	0.134058
SNP-154669020_2D	2D	75.5531	0.0536884	0.134058
SNP-156251246_2D	2D	76.6227	0.0443807	0.0919899
SNP-156618273_2D	2D	76.6227	0.0443807	0.0919899
SNP-157035763_2D	2D	76.6227	0.0443807	0.0919899
SNP-155084173_2D	2D	76.6227	0.0443807	0.0919899
SNP-164090623_2D	2D	80.0547	0.0452389	0.169068
SNP-164516361_2D	2D	80.0547	0.0452389	0.169068
SNP-177092347_2D	2D	99.4346	0.631666	0.137525
SNP-177103270_2D	2D	99.4346	0.631666	0.137525
SNP-177189868_2D	2D	99.4346	0.631666	0.137525
SNP-177327785_2D	2D	99.4346	0.631666	0.137525
SNP-177336284_2D	2D	99.4346	0.631666	0.137525
SNP-177367116_2D	2D	99.4346	0.631666	0.137525
SNP-177400754_2D	2D	99.4346	0.631666	0.137525
SNP-177626391_2D	2D	99.4346	0.631666	0.137525
SNP-177971505_2D	2D	99.4346	0.631666	0.137525
SNP-179105549_2D	2D	99.9903	0.588939	0.179416
SNP-179136191_2D	2D	99.9903	0.588939	0.179416
SNP-179578630_2D	2D	99.9903	0.588939	0.179416
SNP-180212966_2D	2D	99.9903	0.588939	0.179416
SNP-180296964_2D	2D	99.9903	0.588939	0.179416
SNP-180495003_2D	2D	99.9903	0.588939	0.179416
SNP-180664707_2D	2D	99.9903	0.588939	0.179416
SNP-180683519_2D	2D	99.9903	0.588939	0.179416
SNP-181163850_2D	2D	99.9903	0.588939	0.179416
SNP-181439260_2D	2D	99.9903	0.588939	0.179416
SNP-181439301_2D	2D	99.9903	0.588939	0.179416
SNP-181439351_2D	2D	99.9903	0.588939	0.179416
SNP-181950007_2D	2D	99.9903	0.588939	0.179416
SNP-182182924_2D	2D	99.9903	0.588939	0.179416
SNP-182220227_2D	2D	99.9903	0.588939	0.179416
SNP-182220305_2D	2D	99.9903	0.588939	0.179416
SNP-182707941_2D	2D	99.9903	0.588939	0.179416
SNP-182720269_2D	2D	99.9903	0.588939	0.179416
SNP-182971584_2D	2D	99.9903	0.588939	0.179416
SNP-183191163_2D	2D	99.9903	0.588939	0.179416
SNP-183622378_2D	2D	99.9903	0.588939	0.179416
SNP-183933065_2D	2D	99.9903	0.588939	0.179416
SNP-184177318_2D	2D	99.9903	0.588939	0.179416
SNP-184339432_2D	2D	99.9903	0.588939	0.179416
SNP-185563583_2D	2D	101.138	0.399128	0.10297
SNP-185699044_2D	2D	101.138	0.399128	0.10297
SNP-186376320_2D	2D	101.138	0.399128	0.10297
SNP-186419688_2D	2D	101.138	0.399128	0.10297
SNP-189259212_2D	2D	104.023	0.951062	0.680295
SNP-189288646_2D	2D	104.023	0.951062	0.680295
SNP-189577077_2D	2D	104.023	0.951062	0.680295
SNP-190168103_2D	2D	105.729	0.881471	0.718964
SNP-190363356_2D	2D	105.729	0.881471	0.718964
SNP-190492392_2D	2D	105.729	0.881471	0.718964
SNP-191284776_2D	2D	105.729	0.881471	0.718964
SNP-191367530_2D	2D	105.729	0.881471	0.718964
SNP-191788788_2D	2D	105.729	0.881471	0.718964
SNP-191807627_2D	2D	105.729	0.881471	0.718964
SNP-191839653_2D	2D	105.729	0.881471	0.718964
SNP-191849116_2D	2D	105.729	0.881471	0.718964
SNP-191950873_2D	2D	105.729	0.881471	0.718964
SNP-196476981_2D	2D	109.911	0.128296	0.194439
SNP-196505948_2D	2D	109.911	0.128296	0.194439
SNP-236002860_2D	2D	136.847	0.0211125	0.0222319
SNP-236670113_2D	2D	136.847	0.0211125	0.0222319
SNP-237561310_2D	2D	136.847	0.0211125	0.0222319
SNP-241204988_2D	2D	148.542	0.00170588	0.0397256
SNP-243629907_2D	2D	148.542	0.00170588	0.0397256
SNP-243629916_2D	2D	148.542	0.00170588	0.0397256
SNP-386118749_2D	2D	149.098	0.0476211	0.0109819
SNP-281433557_2D	2D	149.67	0.00674278	0.0572527
SNP-244512942_2D	2D	150.242	0.00914293	0.111561
SNP-249676934_2D	2D	150.242	0.00914293	0.111561
SNP-250139561_2D	2D	150.242	0.00914293	0.111561
SNP-250978976_2D	2D	150.242	0.00914293	0.111561
SNP-255796335_2D	2D	150.242	0.00914293	0.111561
SNP-256066562_2D	2D	150.242	0.00914293	0.111561
SNP-265050632_2D	2D	150.242	0.00914293	0.111561
SNP-266303195_2D	2D	150.242	0.00914293	0.111561
SNP-266303244_2D	2D	150.242	0.00914293	0.111561
SNP-268275280_2D	2D	150.242	0.00914293	0.111561
SNP-274755955_2D	2D	150.242	0.00914293	0.111561
SNP-275108419_2D	2D	150.242	0.00914293	0.111561
SNP-295580930_2D	2D	150.242	0.00914293	0.111561
SNP-297457241_2D	2D	150.242	0.00914293	0.111561
SNP-300446308_2D	2D	150.242	0.00914293	0.111561
SNP-300456303_2D	2D	150.242	0.00914293	0.111561
SNP-311693429_2D	2D	150.242	0.00914293	0.111561
SNP-316801236_2D	2D	150.242	0.00914293	0.111561
SNP-322823154_2D	2D	150.242	0.00914293	0.111561
SNP-331180943_2D	2D	150.242	0.00914293	0.111561
SNP-333698317_2D	2D	150.242	0.00914293	0.111561
SNP-334625096_2D	2D	150.242	0.00914293	0.111561
SNP-346027384_2D	2D	150.242	0.00914293	0.111561
SNP-346212745_2D	2D	150.242	0.00914293	0.111561
SNP-355635137_2D	2D	150.242	0.00914293	0.111561
SNP-391988505_2D	2D	150.242	0.00914293	0.111561
SNP-395810026_2D	2D	150.242	0.00914293	0.111561
SNP-426646734_2D	2D	150.242	0.00914293	0.111561
SNP-427983681_2D	2D	150.242	0.00914293	0.111561
SNP-428925895_2D	2D	150.242	0.00914293	0.111561
SNP-429113663_2D	2D	150.242	0.00914293	0.111561
SNP-429153404_2D	2D	150.242	0.00914293	0.111561
SNP-429213492_2D	2D	150.242	0.00914293	0.111561
SNP-389478332_2D	2D	150.242	0.00914293	0.111561
SNP-434498629_2D	2D	150.797	0.0282336	0.14075
SNP-434696294_2D	2D	150.797	0.0282336	0.14075
SNP-431385537_2D	2D	150.797	0.0282336	0.14075
SNP-431385574_2D	2D	150.797	0.0282336	0.14075
SNP-433316336_2D	2D	150.797	0.0282336	0.14075
SNP-461105536_2D	2D	150.797	0.0282336	0.14075
SNP-463952177_2D	2D	150.797	0.0282336	0.14075
SNP-464330131_2D	2D	150.797	0.0282336	0.14075
SNP-464720487_2D	2D	150.797	0.0282336	0.14075
SNP-465029907_2D	2D	150.797	0.0282336	0.14075
SNP-470509462_2D	2D	150.797	0.0282336	0.14075
SNP-472772854_2D	2D	150.797	0.0282336	0.14075
SNP-476754510_2D	2D	150.797	0.0282336	0.14075
SNP-477155191_2D	2D	150.797	0.0282336	0.14075
SNP-477576550_2D	2D	150.797	0.0282336	0.14075
SNP-440222099_2D	2D	151.353	0.0809932	0.168844
SNP-434713013_2D	2D	151.353	0.0809932	0.168844
SNP-434713014_2D	2D	151.353	0.0809932	0.168844
SNP-434713022_2D	2D	151.353	0.0809932	0.168844
SNP-440193703_2D	2D	151.353	0.0809932	0.168844
SNP-440245356_2D	2D	151.353	0.0809932	0.168844
SNP-485999726_2D	2D	153.058	0.0786736	0.117094
SNP-486287385_2D	2D	153.058	0.0786736	0.117094
SNP-486804671_2D	2D	153.058	0.0786736	0.117094
SNP-487356075_2D	2D	153.058	0.0786736	0.117094
SNP-487607985_2D	2D	153.058	0.0786736	0.117094
SNP-488119900_2D	2D	153.058	0.0786736	0.117094
SNP-488119911_2D	2D	153.058	0.0786736	0.117094
SNP-488649349_2D	2D	153.058	0.0786736	0.117094
SNP-488909262_2D	2D	153.058	0.0786736	0.117094
SNP-488909335_2D	2D	153.058	0.0786736	0.117094
SNP-489254542_2D	2D	153.058	0.0786736	0.117094
SNP-489526662_2D	2D	153.058	0.0786736	0.117094
SNP-492973866_2D	2D	153.058	0.0786736	0.117094
SNP-495590372_2D	2D	153.617	0.106348	0.125453
SNP-497465108_2D	2D	153.617	0.106348	0.125453
SNP-497468056_2D	2D	153.617	0.106348	0.125453
SNP-497571637_2D	2D	153.617	0.106348	0.125453
SNP-498290015_2D	2D	154.191	0.10576	0.193702
SNP-498960504_2D	2D	154.191	0.10576	0.193702
SNP-498024611_2D	2D	154.191	0.10576	0.193702
SNP-502743509_2D	2D	158.162	0.0171492	0.100984
SNP-503242274_2D	2D	158.162	0.0171492	0.100984
SNP-504331708_2D	2D	158.162	0.0171492	0.100984
SNP-505476942_2D	2D	158.976	0.00227995	0.0876139
SNP-505570836_2D	2D	158.976	0.00227995	0.0876139
SNP-508040839_2D	2D	160.584	0.0485842	0.305536
SNP-508254699_2D	2D	160.584	0.0485842	0.305536
SNP-508255310_2D	2D	160.584	0.0485842	0.305536
SNP-522877401_2D	2D	168.996	0.00478734	0.0746812
SNP-523482545_2D	2D	168.996	0.00478734	0.0746812
SNP-523505026_2D	2D	168.996	0.00478734	0.0746812
SNP-23550598_3A	3A	0	0.0821325	0.479252
SNP-23859735_3A	3A	0.787401	0.0238009	0.455074
SNP-23859790_3A	3A	0.787401	0.0238009	0.455074
SNP-24124543_3A	3A	4.21332	0.0227665	0.0612861
SNP-27591275_3A	3A	4.21332	0.0227665	0.0612861
SNP-27507165_3A	3A	4.70961	2.5844e-05	0.230258
SNP-24098827_3A	3A	4.70961	2.5844e-05	0.230258
SNP-24086501_3A	3A	4.70961	2.5844e-05	0.230258
SNP-24086454_3A	3A	4.70961	2.5844e-05	0.230258
SNP-24085784_3A	3A	4.70961	2.5844e-05	0.230258
SNP-24065408_3A	3A	4.70961	2.5844e-05	0.230258
SNP-24001972_3A	3A	4.70961	2.5844e-05	0.230258
SNP-25518701_3A	3A	5.26868	0.000237524	0.183053
SNP-25518673_3A	3A	5.26868	0.000237524	0.183053
SNP-24743153_3A	3A	5.26868	0.000237524	0.183053
SNP-23548261_3A	3A	6.40564	0.0153554	0.209011
SNP-23487523_3A	3A	6.40564	0.0153554	0.209011
SNP-23465026_3A	3A	6.40564	0.0153554	0.209011
SNP-23465022_3A	3A	6.40564	0.0153554	0.209011
SNP-23365862_3A	3A	6.40564	0.0153554	0.209011
SNP-21218970_3A	3A	6.9643	0.00021536	0.125863
SNP-21149865_3A	3A	6.9643	0.00021536	0.125863
SNP-21144598_3A	3A	6.9643	0.00021536	0.125863
SNP-20647175_3A	3A	6.9643	0.00021536	0.125863
SNP-20210734_3A	3A	6.9643	0.00021536	0.125863
SNP-19964741_3A	3A	6.9643	0.00021536	0.125863
SNP-19606127_3A	3A	6.9643	0.00021536	0.125863
SNP-19604743_3A	3A	6.9643	0.00021536	0.125863
SNP-19517048_3A	3A	6.9643	0.00021536	0.125863
SNP-19417016_3A	3A	6.9643	0.00021536	0.125863
SNP-19379304_3A	3A	6.9643	0.00021536	0.125863
SNP-19379257_3A	3A	6.9643	0.00021536	0.125863
SNP-19253844_3A	3A	6.9643	0.00021536	0.125863
SNP-19176850_3A	3A	6.9643	0.00021536	0.125863
SNP-19084989_3A	3A	6.9643	0.00021536	0.125863
SNP-18814257_3A	3A	6.9643	0.00021536	0.125863
SNP-18814212_3A	3A	6.9643	0.00021536	0.125863
SNP-18786027_3A	3A	6.9643	0.00021536	0.125863
SNP-18758023_3A	3A	6.9643	0.00021536	0.125863
SNP-18420184_3A	3A	6.9643	0.00021536	0.125863
SNP-17978113_3A	3A	6.9643	0.00021536	0.125863
SNP-17977792_3A	3A	6.9643	0.00021536	0.125863
SNP-17908661_3A	3A	6.9643	0.00021536	0.125863
SNP-17616642_3A	3A	6.9643	0.00021536	0.125863
SNP-17440544_3A	3A	6.9643	0.00021536	0.125863
SNP-17160140_3A	3A	6.9643	0.00021536	0.125863
SNP-17160107_3A	3A	6.9643	0.00021536	0.125863
SNP-16984605_3A	3A	6.9643	0.00021536	0.125863
SNP-16939791_3A	3A	7.46063	0.0119108	0.19973
SNP-16937664_3A	3A	7.46063	0.0119108	0.19973
SNP-16784269_3A	3A	7.46063	0.0119108	0.19973
SNP-16635365_3A	3A	7.46063	0.0119108	0.19973
SNP-16453144_3A	3A	7.46063	0.0119107	0.19973
SNP-16332411_3A	3A	7.46063	0.0119107	0.19973
SNP-16331636_3A	3A	7.46063	0.0119107	0.19973
SNP-16331626_3A	3A	7.46063	0.0119107	0.19973
SNP-16239054_3A	3A	7.46063	0.0119107	0.19973
SNP-32655758_3A	3A	11.7366	0.00988401	0.119791
SNP-32444239_3A	3A	11.7366	0.00988401	0.119791
SNP-32359740_3A	3A	11.7366	0.00988401	0.119791
SNP-36097054_3A	3A	14.0924	0.187024	0.0107221
SNP-35696098_3A	3A	14.0924	0.187024	0.0107221
SNP-35428737_3A	3A	14.0924	0.187024	0.0107221
SNP-35173488_3A	3A	14.0924	0.187024	0.0107221
SNP-34861010_3A	3A	14.0924	0.187024	0.0107221
SNP-34686444_3A	3A	14.0924	0.187024	0.0107221
SNP-34686401_3A	3A	14.0924	0.187024	0.0107221
SNP-34594344_3A	3A	14.0924	0.187024	0.0107221
SNP-34542591_3A	3A	14.0924	0.187024	0.0107221
SNP-34371222_3A	3A	14.0924	0.187024	0.0107221
SNP-34371173_3A	3A	14.0924	0.187024	0.0107221
SNP-33814095_3A	3A	14.6498	0.10419	0.00364747
SNP-33788131_3A	3A	14.6498	0.10419	0.00364747
SNP-33504198_3A	3A	14.6498	0.10419	0.00364747
SNP-44453870_3A	3A	28.8086	0.00141295	0.551882
SNP-44396965_3A	3A	28.8086	0.00141295	0.551882
SNP-44396611_3A	3A	28.8086	0.00141295	0.551882
SNP-43705387_3A	3A	28.8086	0.00141295	0.551882
SNP-43406484_3A	3A	28.8086	0.00141295	0.551882
SNP-43372972_3A	3A	28.8086	0.00141295	0.551882
SNP-42809440_3A	3A	28.8086	0.00141295	0.551882
SNP-42669605_3A	3A	28.8086	0.00141295	0.551882
SNP-42653156_3A	3A	28.8086	0.00141295	0.551882
SNP-42653141_3A	3A	28.8086	0.00141295	0.551882
SNP-42653137_3A	3A	28.8086	0.00141295	0.551882
SNP-42418511_3A	3A	28.8086	0.00141295	0.551882
SNP-44606767_3A	3A	29.3672	0.00605946	0.567508
SNP-44630100_3A	3A	29.3672	0.00605947	0.567508
SNP-390095214_3D	3A	30.1759	0.0474675	0.55438
SNP-45665882_3A	3A	30.4176	0.0190192	0.694566
SNP-45665840_3A	3A	30.4176	0.0190192	0.694566
SNP-45322895_3A	3A	30.4176	0.0190192	0.694566
SNP-45322890_3A	3A	30.4176	0.0190192	0.694566
SNP-44883285_3A	3A	30.4176	0.0190192	0.694566
SNP-44881625_3A	3A	30.4176	0.0190192	0.694566
SNP-48238576_3A	3A	30.4176	0.0190192	0.694566
SNP-48116686_3A	3A	30.4176	0.0190192	0.694566
SNP-48050625_3A	3A	30.4176	0.0190192	0.694566
SNP-48047628_3A	3A	30.4176	0.0190192	0.694566
SNP-47832604_3A	3A	30.4176	0.0190192	0.694566
SNP-47266319_3A	3A	30.4176	0.0190192	0.694566
SNP-47029656_3A	3A	30.4176	0.0190192	0.694566
SNP-46972319_3A	3A	30.4176	0.0190192	0.694566
SNP-46972265_3A	3A	30.4176	0.0190192	0.694566
SNP-46866101_3A	3A	30.4176	0.0190192	0.694566
SNP-46164806_3A	3A	30.4176	0.0190192	0.694566
SNP-46069494_3A	3A	30.4176	0.0190192	0.694566
SNP-45888993_3A	3A	30.4176	0.0190192	0.694566
SNP-44881479_3A	3A	30.4176	0.0190192	0.694566
SNP-44743769_3A	3A	30.4176	0.0190192	0.694566
SNP-389264862_3D	3A	30.4176	0.0190192	0.694566
SNP-389083472_3D	3A	30.4176	0.0190192	0.694566
SNP-48558817_3A	3A	30.9764	0.0196909	1.09341
SNP-48477705_3A	3A	30.9764	0.0196909	1.09341
SNP-48477660_3A	3A	30.9764	0.0196909	1.09341
SNP-48388705_3A	3A	30.9764	0.0196909	1.09341
SNP-49297629_3A	3A	32.113	0.020675	0.373498
SNP-49209262_3A	3A	32.113	0.020675	0.373498
SNP-49173423_3A	3A	32.113	0.020675	0.373498
SNP-49173418_3A	3A	32.113	0.020675	0.373498
SNP-49173351_3A	3A	32.113	0.020675	0.373498
SNP-57035278_3A	3A	32.6717	0.000900293	0.335369
SNP-56441007_3A	3A	32.6717	0.000900293	0.335369
SNP-56421660_3A	3A	32.6717	0.000900293	0.335369
SNP-53939258_3A	3A	32.6717	0.000900293	0.335369
SNP-53597546_3A	3A	32.6717	0.000900293	0.335369
SNP-52405663_3A	3A	32.6717	0.000900293	0.335369
SNP-52293558_3A	3A	32.6717	0.000900293	0.335369
SNP-51803334_3A	3A	32.6717	0.000900293	0.335369
SNP-159665254_3A	3A	59.7278	0.0292395	0.0350244
SNP-171978964_3A	3A	60.2974	0.0466571	0.0324737
SNP-158231132_3A	3A	60.2974	0.0466571	0.0324737
SNP-151517437_3A	3A	60.2974	0.0466571	0.0324737
SNP-363545842_3A	3A	60.2974	0.0466572	0.0324737
SNP-363091474_3A	3A	60.2974	0.0466572	0.0324737
SNP-361328947_3A	3A	60.2974	0.0466572	0.0324737
SNP-349348951_3A	3A	60.2974	0.0466572	0.0324737
SNP-349089763_3A	3A	60.2974	0.0466572	0.0324737
SNP-348028513_3A	3A	60.2974	0.0466572	0.0324737
SNP-347716493_3A	3A	60.2974	0.0466572	0.0324737
SNP-346074233_3A	3A	60.2974	0.0466572	0.0324737
SNP-344488514_3A	3A	60.2974	0.0466572	0.0324737
SNP-344281963_3A	3A	60.2974	0.0466572	0.0324737
SNP-342172833_3A	3A	60.2974	0.0466572	0.0324737
SNP-341114451_3A	3A	60.2974	0.0466572	0.0324737
SNP-338634844_3A	3A	60.2974	0.0466572	0.0324737
SNP-338478806_3A	3A	60.2974	0.0466572	0.0324737
SNP-338284663_3A	3A	60.2974	0.0466572	0.0324737
SNP-334665169_3A	3A	60.2974	0.0466572	0.0324737
SNP-327012722_3A	3A	60.2974	0.0466572	0.0324737
SNP-302285660_3A	3A	60.2974	0.0466572	0.0324737
SNP-301026694_3A	3A	60.2974	0.0466572	0.0324737
SNP-291943362_3A	3A	60.2974	0.0466572	0.0324737
SNP-287097532_3A	3A	60.2974	0.0466572	0.0324737
SNP-270111596_3A	3A	60.2974	0.0466572	0.0324737
SNP-261665560_3A	3A	60.2974	0.0466572	0.0324737
SNP-234520103_3A	3A	60.2974	0.0466572	0.0324737
SNP-226976679_3A	3A	60.2974	0.0466572	0.0324737
SNP-223351765_3A	3A	60.2974	0.0466572	0.0324737
SNP-204721530_3A	3A	60.2974	0.0466572	0.0324737
SNP-199330071_3A	3A	60.2974	0.0466572	0.0324737
SNP-194331299_3A	3A	60.2974	0.0466572	0.0324737
SNP-192068319_3A	3A	60.2974	0.0466572	0.0324737
SNP-180191306_3A	3A	60.2974	0.0466572	0.0324737
SNP-180191294_3A	3A	60.2974	0.0466572	0.0324737
SNP-175087835_3A	3A	60.2974	0.0466572	0.0324737
SNP-151146353_3A	3A	60.2974	0.0466572	0.0324737
SNP-114978440_3A	3A	60.2974	0.0466572	0.0324737
SNP-107482538_3A	3A	60.2974	0.0466572	0.0324737
SNP-97999330_3A	3A	60.2974	0.0466572	0.0324737
SNP-327028634_3D	3A	62.0742	0.298685	0.0804103
SNP-326219377_3D	3A	62.0742	0.298685	0.0804103
SNP-374813168_3A	3A	62.0742	0.298685	0.0804103
SNP-374593226_3A	3A	62.0742	0.298685	0.0804103
SNP-373153329_3A	3A	62.0742	0.298685	0.0804103
SNP-334553397_3D	3A	64.4867	1.13939	0.979033
SNP-388725909_3A	3A	64.4867	1.13939	0.979033
SNP-388562545_3A	3A	64.4867	1.13939	0.979033
SNP-388315474_3A	3A	64.4867	1.13939	0.979033
SNP-387798023_3A	3A	64.4867	1.13939	0.979033
SNP-387010584_3A	3A	64.4867	1.13939	0.979033
SNP-384355237_3A	3A	64.4867	1.13939	0.979033
SNP-382615459_3A	3A	64.4867	1.13939	0.979033
SNP-382542759_3A	3A	64.4867	1.13939	0.979033
SNP-382192774_3A	3A	64.4867	1.13939	0.979033
SNP-382105018_3A	3A	64.4867	1.13939	0.979033
SNP-339013732_3D	3A	64.4867	1.13939	0.979033
SNP-390235196_3A	3A	64.4867	1.13939	0.979033
SNP-392636507_3A	3A	65.1252	0.816906	0.861707
SNP-407848140_3A	3A	80.2844	0.00105127	0.00459275
SNP-407848085_3A	3A	80.2844	0.00105127	0.00459275
SNP-407226757_3A	3A	80.2844	0.00105127	0.00459275
SNP-406506911_3A	3A	80.2844	0.00105127	0.00459275
SNP-5202738_3C	3C	0	0.601009	0.355336
SNP-5087420_3C	3C	5e-08	0.601009	0.355336
SNP-5036336_3C	3C	1e-07	0.601009	0.355336
SNP-5252153_3C	3C	1.5e-07	0.601009	0.355336
SNP-6790003_3C	3C	0.553554	0.438782	0.16341
SNP-5404289_3C	3C	0.553554	0.438782	0.16341
SNP-4801305_3C	3C	0.553554	0.438782	0.16341
SNP-4273940_3C	3C	0.553554	0.438782	0.16341
SNP-4259317_3C	3C	0.553554	0.438782	0.16341
SNP-4206906_3C	3C	0.553554	0.438782	0.16341
SNP-4152714_3C	3C	0.553554	0.438782	0.16341
SNP-4112636_3C	3C	0.553554	0.438782	0.16341
SNP-7907043_3C	3C	2.21058	0.535808	0.32185
SNP-7638360_3C	3C	2.21058	0.535808	0.32185
SNP-7141816_3C	3C	2.21058	0.535808	0.32185
SNP-6995301_3C	3C	2.21058	0.535808	0.32185
SNP-6995257_3C	3C	2.21058	0.535808	0.32185
SNP-11348814_3C	3C	3.27363	0.372434	0.0893989
SNP-11242612_3C	3C	3.27363	0.372434	0.0893989
SNP-9580706_3C	3C	3.27363	0.372434	0.0893989
SNP-9244805_3C	3C	3.27363	0.372434	0.0893989
SNP-9070629_3C	3C	3.27363	0.372434	0.0893989
SNP-8846424_3C	3C	3.27363	0.372434	0.0893989
SNP-8517803_3C	3C	3.27363	0.372434	0.0893989
SNP-12975552_3C	3C	5.01098	0.545379	0.156467
SNP-12933842_3C	3C	5.01098	0.545379	0.156467
SNP-12782152_3C	3C	5.01098	0.545379	0.156467
SNP-12745548_3C	3C	5.01098	0.545379	0.156467
SNP-15713895_3C	3C	8.0097	0.239768	0.000995107
SNP-15589921_3C	3C	8.0097	0.239768	0.000995107
SNP-15589851_3C	3C	8.0097	0.239768	0.000995107
SNP-15302344_3C	3C	8.0097	0.239768	0.000995107
SNP-15302268_3C	3C	8.0097	0.239768	0.000995107
SNP-15258519_3C	3C	8.0097	0.239768	0.000995107
SNP-14961915_3C	3C	8.0097	0.239768	0.000995107
SNP-14961673_3C	3C	8.0097	0.239768	0.000995107
SNP-14925308_3C	3C	8.0097	0.239768	0.000995107
SNP-14919525_3C	3C	8.0097	0.239768	0.000995107
SNP-14308429_3C	3C	8.0097	0.239768	0.000995107
SNP-16340178_3C	3C	8.56907	0.282158	0.00070049
SNP-16238787_3C	3C	8.56907	0.282158	0.00070049
SNP-16199615_3C	3C	8.56907	0.282158	0.00070049
SNP-16097875_3C	3C	8.56907	0.282158	0.00070049
SNP-16097813_3C	3C	8.56907	0.282158	0.00070049
SNP-18535853_3C	3C	9.12774	0.325126	0.000284954
SNP-18461088_3C	3C	9.12774	0.325126	0.000284954
SNP-18357643_3C	3C	9.12774	0.325126	0.000284954
SNP-18342325_3C	3C	9.12774	0.325126	0.000284954
SNP-17835248_3C	3C	9.12774	0.325126	0.000284954
SNP-17659729_3C	3C	9.12774	0.325126	0.000284954
SNP-17644906_3C	3C	9.12774	0.325126	0.000284954
SNP-17631194_3C	3C	9.12774	0.325126	0.000284954
SNP-16936864_3C	3C	9.12774	0.325126	0.000284954
SNP-16925016_3C	3C	9.12774	0.325126	0.000284954
SNP-16878540_3C	3C	9.12774	0.325126	0.000284954
SNP-536426882_3C	3C	14.1277	0.0252223	0.0648684
SNP-534464993_3C	3C	14.1277	0.0252223	0.0648684
SNP-534388605_3C	3C	14.1277	0.0252223	0.0648684
SNP-537050039_3C	3C	14.1277	0.0252223	0.0648684
SNP-536713416_3C	3C	14.1277	0.0252223	0.0648684
SNP-531594874_3C	3C	14.6927	0.072339	0.173574
SNP-529681580_3C	3C	14.6927	0.072339	0.173574
SNP-528580595_3C	3C	15.2463	0.00894033	0.105119
SNP-526730913_3C	3C	15.2463	0.00894033	0.105119
SNP-525793560_3C	3C	15.2463	0.00894033	0.105119
SNP-525188059_3C	3C	15.2463	0.00894033	0.105119
SNP-524876054_3C	3C	15.2463	0.00894033	0.105119
SNP-521604279_3C	3C	15.2463	0.00894033	0.105119
SNP-549892810_3C	3C	16.3827	0.00492736	0.098328
SNP-548904315_3C	3C	16.3827	0.00492736	0.098328
SNP-542823658_3C	3C	16.3827	0.00492736	0.098328
SNP-542743222_3C	3C	16.3827	0.00492736	0.098328
SNP-542591018_3C	3C	16.3827	0.00492736	0.098328
SNP-542431103_3C	3C	16.3827	0.00492736	0.098328
SNP-540705860_3C	3C	16.3827	0.00492736	0.098328
SNP-540705791_3C	3C	16.3827	0.00492736	0.098328
SNP-540655097_3C	3C	16.3827	0.00492736	0.098328
SNP-540316900_3C	3C	16.3827	0.00492736	0.098328
SNP-538190204_3C	3C	16.3827	0.00492736	0.098328
SNP-562080698_3C	3C	16.9414	0.0119793	0.127224
SNP-562080248_3C	3C	16.9414	0.0119793	0.127224
SNP-561972548_3C	3C	16.9414	0.0119793	0.127224
SNP-561447263_3C	3C	16.9414	0.0119793	0.127224
SNP-559131415_3C	3C	16.9414	0.0119793	0.127224
SNP-559131394_3C	3C	16.9414	0.0119793	0.127224
SNP-552518038_3C	3C	17.5	0.00724185	0.0852015
SNP-563270568_3C	3C	17.5	0.00724185	0.0852015
SNP-563156387_3C	3C	17.5	0.00724185	0.0852015
SNP-562980195_3C	3C	17.5	0.00724185	0.0852015
SNP-562894099_3C	3C	17.5	0.00724185	0.0852015
SNP-562081708_3C	3C	17.5	0.00724185	0.0852015
SNP-558325015_3C	3C	17.5	0.00724185	0.0852015
SNP-557448696_3C	3C	17.5	0.00724185	0.0852015
SNP-557401314_3C	3C	17.5	0.00724185	0.0852015
SNP-557281778_3C	3C	17.5	0.00724185	0.0852015
SNP-557281728_3C	3C	17.5	0.00724185	0.0852015
SNP-556964580_3C	3C	17.5	0.00724185	0.0852015
SNP-556229330_3C	3C	17.5	0.00724185	0.0852015
SNP-552989910_3C	3C	17.5	0.00724185	0.0852015
SNP-552756338_3C	3C	17.5	0.00724185	0.0852015
SNP-552756308_3C	3C	17.5	0.00724185	0.0852015
SNP-552520595_3C	3C	17.5	0.00724185	0.0852015
SNP-551615460_3C	3C	18.0587	0.00210119	0.0621904
SNP-551615042_3C	3C	18.0587	0.00210119	0.0621904
SNP-551016235_3C	3C	18.0587	0.00210119	0.0621904
SNP-551015920_3C	3C	18.0587	0.00210119	0.0621904
SNP-551015311_3C	3C	18.0587	0.00210119	0.0621904
SNP-550673898_3C	3C	18.0587	0.00210119	0.0621904
SNP-550661340_3C	3C	18.0587	0.00210119	0.0621904
SNP-568085412_3C	3C	20.4127	0.00197509	0.335562
SNP-568085008_3C	3C	20.4127	0.00197509	0.335562
SNP-566804604_3C	3C	20.4127	0.00197509	0.335562
SNP-574996524_3C	3C	21.5497	0.00197695	0.334835
SNP-573868357_3C	3C	21.5497	0.00197695	0.334835
SNP-573673501_3C	3C	21.5497	0.00197695	0.334835
SNP-573396286_3C	3C	21.5497	0.00197695	0.334835
SNP-572864691_3C	3C	21.5497	0.00197695	0.334835
SNP-572340818_3C	3C	21.5497	0.00197695	0.334835
SNP-571337640_3C	3C	21.5497	0.00197695	0.334835
SNP-571325140_3C	3C	21.5497	0.00197695	0.334835
SNP-570722135_3C	3C	21.5497	0.00197695	0.334835
SNP-569674712_3C	3C	21.5497	0.00197695	0.334835
SNP-579532077_3C	3C	22.1084	0.0180335	0.298569
SNP-579531977_3C	3C	22.1084	0.0180335	0.298569
SNP-579526072_3C	3C	22.1084	0.0180335	0.298569
SNP-579509618_3C	3C	22.1084	0.0180335	0.298569
SNP-584548684_3C	3C	22.6671	2.25267e-05	0.270257
SNP-582547679_3C	3C	22.6671	2.25267e-05	0.270257
SNP-582295005_3C	3C	22.6671	2.25267e-05	0.270257
SNP-581470202_3C	3C	22.6671	2.25267e-05	0.270257
SNP-581379712_3C	3C	22.6671	2.25267e-05	0.270257
SNP-580681972_3C	3C	22.6671	2.25267e-05	0.270257
SNP-580299778_3C	3C	22.6671	2.25267e-05	0.270257
SNP-588985053_3C	3C	23.8035	0.0153554	0.358455
SNP-588981098_3C	3C	23.8035	0.0153554	0.358455
SNP-586542589_3C	3C	23.8035	0.0153554	0.358455
SNP-585503287_3C	3C	23.8035	0.0153554	0.358455
SNP-595634299_3C	3C	24.3621	0.0283175	0.437572
SNP-595324971_3C	3C	24.3621	0.0283175	0.437572
SNP-595092294_3C	3C	24.3621	0.0283175	0.437572
SNP-595002315_3C	3C	24.3621	0.0283175	0.437572
SNP-595000417_3C	3C	24.3621	0.0283175	0.437572
SNP-594934165_3C	3C	24.3621	0.0283175	0.437572
SNP-594770855_3C	3C	24.3621	0.0283175	0.437572
SNP-594744537_3C	3C	24.3621	0.0283175	0.437572
SNP-593356792_3C	3C	24.3621	0.0283175	0.437572
SNP-592819320_3C	3C	24.3621	0.0283175	0.437572
SNP-592634716_3C	3C	24.3621	0.0283175	0.437572
SNP-592147142_3C	3C	24.3621	0.0283175	0.437572
SNP-592144281_3C	3C	24.3621	0.0283175	0.437572
SNP-591820584_3C	3C	24.5942	0.0342256	0.415506
SNP-591640750_3C	3C	24.8262	0.0406162	0.393116
SNP-591356972_3C	3C	24.8262	0.0406162	0.393116
SNP-591244438_3C	3C	24.8262	0.0406162	0.393116
SNP-589404501_3C	3C	24.8262	0.0406162	0.393116
SNP-600697232_3C	3C	27.716	0.000545814	0.339049
SNP-600207114_3C	3C	27.716	0.000545814	0.339049
SNP-599981591_3C	3C	27.716	0.000545814	0.339049
SNP-599607286_3C	3C	27.716	0.000545814	0.339049
SNP-611975385_3C	3C	28.2747	0.0265777	0.520206
SNP-608947458_3C	3C	28.2747	0.0265777	0.520206
SNP-607263900_3C	3C	28.2747	0.0265777	0.520206
SNP-607073994_3C	3C	28.2747	0.0265777	0.520206
SNP-607066214_3C	3C	28.2747	0.0265777	0.520206
SNP-606895150_3C	3C	28.2747	0.0265777	0.520206
SNP-606459976_3C	3C	28.2747	0.0265777	0.520206
SNP-606349094_3C	3C	28.2747	0.0265777	0.520206
SNP-606009515_3C	3C	28.2747	0.0265777	0.520206
SNP-605493305_3C	3C	28.2747	0.0265777	0.520206
SNP-604675579_3C	3C	28.2747	0.0265777	0.520206
SNP-604674587_3C	3C	28.2747	0.0265777	0.520206
SNP-604674522_3C	3C	28.2747	0.0265777	0.520206
SNP-604674513_3C	3C	28.2747	0.0265777	0.520206
SNP-604673549_3C	3C	28.2747	0.0265777	0.520206
SNP-604058752_3C	3C	28.2747	0.0265777	0.520206
SNP-603650873_3C	3C	28.2747	0.0265777	0.520206
SNP-603439613_3C	3C	28.2747	0.0265777	0.520206
SNP-603439453_3C	3C	28.2747	0.0265777	0.520206
SNP-603023940_3C	3C	28.2747	0.0265777	0.520206
SNP-601789695_3C	3C	28.2747	0.0265777	0.520206
SNP-601674594_3C	3C	28.2747	0.0265777	0.520206
SNP-601674209_3C	3C	28.2747	0.0265777	0.520206
SNP-601446965_3C	3C	28.2747	0.0265777	0.520206
SNP-601074258_3C	3C	28.2747	0.0265777	0.520206
SNP-615150835_3C	3C	29.5553	0.0210718	0.558872
SNP-614529290_3C	3C	29.5553	0.0210718	0.558872
SNP-618828392_3C	3C	30.1825	0.00018623	0.374451
SNP-618773814_3C	3C	30.1825	0.00018623	0.374451
SNP-618750297_3C	3C	30.1825	0.00018623	0.374451
SNP-617046834_3C	3C	30.1825	0.00018623	0.374451
SNP-616154180_3C	3C	30.1825	0.00018623	0.374451
SNP-616119161_3C	3C	30.1825	0.00018623	0.374451
SNP-616112784_3C	3C	30.1825	0.00018623	0.374451
SNP-615941411_3C	3C	30.1825	0.00018623	0.374451
SNP-615882227_3C	3C	30.1825	0.00018623	0.374451
SNP-615810878_3C	3C	30.1825	0.00018623	0.374451
SNP-622845464_3C	3C	33.5977	0.0548809	0.110609
SNP-622541347_3C	3C	33.5977	0.0548809	0.110609
SNP-633244213_3C	3C	48.864	0.0633049	0.182459
SNP-633123233_3C	3C	48.864	0.0633049	0.182459
SNP-632580554_3C	3C	48.864	0.0633049	0.182459
SNP-632574832_3C	3C	48.864	0.0633049	0.182459
SNP-636276048_3C	3C	54.224	0.0472666	0.0442943
SNP-636183835_3C	3C	54.224	0.0472666	0.0442943
SNP-635965540_3C	3C	54.224	0.0472666	0.0442943
SNP-635656411_3C	3C	54.224	0.0472666	0.0442943
SNP-79175101_3D	3D	0	0.328217	0.0354685
SNP-78243837_3D	3D	5e-08	0.328217	0.0354685
SNP-76729037_3D	3D	1e-07	0.328217	0.0354685
SNP-72834358_3D	3D	1.5e-07	0.328217	0.0354685
SNP-72699524_3D	3D	2e-07	0.328217	0.0354685
SNP-72646281_3D	3D	2.5e-07	0.328217	0.0354685
SNP-72365704_3D	3D	3e-07	0.328217	0.0354685
SNP-72050515_3D	3D	3.5e-07	0.328217	0.0354685
SNP-72050493_3D	3D	4e-07	0.328217	0.0354685
SNP-72045981_3D	3D	0.392069	0.208055	5.32855e-05
SNP-71143543_3D	3D	0.392069	0.208055	5.32856e-05
SNP-71143540_3D	3D	0.392069	0.208055	5.32856e-05
SNP-68235136_3D	3D	0.392069	0.208055	5.32857e-05
SNP-65018032_3D	3D	1.94798	0.56964	0.0358091
SNP-63933584_3D	3D	1.94798	0.56964	0.0358091
SNP-61399086_3D	3D	1.94798	0.56964	0.0358091
SNP-56773418_3D	3D	1.94798	0.56964	0.0358091
SNP-33705375_3D	3D	1.94798	0.56964	0.0358091
SNP-33703626_3D	3D	1.94798	0.56964	0.0358091
SNP-33466098_3D	3D	1.94798	0.56964	0.0358091
SNP-33368990_3D	3D	1.94798	0.56964	0.0358091
SNP-33152146_3D	3D	1.94798	0.56964	0.0358091
SNP-32527516_3D	3D	1.94798	0.56964	0.0358091
SNP-32454724_3D	3D	1.94798	0.56964	0.0358091
SNP-32331049_3D	3D	1.94798	0.56964	0.0358091
SNP-66328577_3D	3D	2.52057	0.442383	0.048202
SNP-66191660_3D	3D	2.52057	0.442383	0.048202
SNP-65718280_3D	3D	2.52057	0.442383	0.048202
SNP-65231447_3D	3D	2.52057	0.442383	0.048202
SNP-428593957_3D	3D	47.5206	0.186909	0.00852823
SNP-420633382_3D	3D	47.5206	0.186909	0.00852823
SNP-431280286_3D	3D	47.5206	0.186909	0.00852823
SNP-434524912_3D	3D	48.6938	0.0509337	0.0170699
SNP-434484484_3D	3D	48.6938	0.0509337	0.0170699
SNP-432487679_3D	3D	48.6938	0.0509337	0.0170699
SNP-443701963_3D	3D	49.2709	0.0230125	0.0285607
SNP-443661646_3D	3D	49.2709	0.0230125	0.0285607
SNP-442894037_3D	3D	49.2709	0.0230125	0.0285607
SNP-441517683_3D	3D	49.2709	0.0230125	0.0285607
SNP-440995628_3D	3D	49.2709	0.0230125	0.0285607
SNP-440465214_3D	3D	49.2709	0.0230125	0.0285607
SNP-439546637_3D	3D	49.2709	0.0230125	0.0285607
SNP-439126731_3D	3D	49.2709	0.0230125	0.0285607
SNP-435914946_3D	3D	49.2709	0.0230125	0.0285607
SNP-445793826_3D	3D	51.0653	0.0157341	0.00601984
SNP-445377895_3D	3D	51.0653	0.0157341	0.00601984
SNP-445376523_3D	3D	51.0653	0.0157341	0.00601984
SNP-444005740_3D	3D	51.0653	0.0157341	0.00601984
SNP-444005737_3D	3D	51.0653	0.0157341	0.00601984
SNP-443965356_3D	3D	51.0653	0.0157341	0.00601984
SNP-455451948_3D	3D	66.0438	0.00592792	0.0185312
SNP-455108176_3D	3D	66.0438	0.00592792	0.0185312
SNP-454474181_3D	3D	66.0438	0.00592792	0.0185312
SNP-454346681_3D	3D	66.0438	0.00592792	0.0185312
SNP-453913769_3D	3D	66.0438	0.00592792	0.0185312
SNP-456055348_3D	3D	66.0438	0.00592792	0.0185312
SNP-457029314_3D	3D	66.621	0.00360332	0.0305245
SNP-456904100_3D	3D	66.621	0.00360332	0.0305245
SNP-456177959_3D	3D	66.621	0.00360332	0.0305245
SNP-458052194_3D	3D	67.7959	0.128216	0.365913
SNP-457607506_3D	3D	67.7959	0.128216	0.365913
SNP-457449864_3D	3D	67.7959	0.128216	0.365913
SNP-459015578_3D	3D	70.7906	0.00520668	0.0388616
SNP-458600775_3D	3D	70.7906	0.00520668	0.0388616
SNP-460993632_3D	3D	73.1442	0.00263401	0.00728215
SNP-460992872_3D	3D	73.1442	0.00263401	0.00728215
SNP-460761573_3D	3D	73.1442	0.00263401	0.00728215
SNP-461049700_3D	3D	73.1442	0.00263401	0.00728215
SNP-461863854_3D	3D	74.2811	0.107706	0.0062077
SNP-461641142_3D	3D	74.2811	0.107706	0.0062077
SNP-461295734_3D	3D	74.2811	0.107706	0.0062077
SNP-462962225_3D	3D	76.0158	0.0333726	0.017539
SNP-462843996_3D	3D	76.0158	0.0333726	0.017539
SNP-462177488_3D	3D	76.0158	0.0333726	0.017539
SNP-463580149_3D	3D	76.5744	0.00682325	0.0475885
SNP-463255682_3D	3D	76.5744	0.00682325	0.0475885
SNP-463170833_3D	3D	76.5744	0.00682325	0.0475885
SNP-462979590_3D	3D	76.5744	0.00682325	0.0475885
SNP-462962229_3D	3D	76.5744	0.00682325	0.0475885
SNP-464656490_3D	3D	77.1331	0.010568	0.0630968
SNP-464641104_3D	3D	77.1331	0.010568	0.0630968
SNP-464460893_3D	3D	77.1331	0.010568	0.0630968
SNP-464438061_3D	3D	77.1331	0.010568	0.0630968
SNP-463751802_3D	3D	77.1331	0.010568	0.0630968
SNP-463710431_3D	3D	77.1331	0.010568	0.0630968
SNP-471705356_3D	3D	86.2492	0.0692361	0.326599
SNP-471596490_3D	3D	86.2492	0.0692361	0.326599
SNP-471559487_3D	3D	86.2492	0.0692361	0.326599
SNP-471488644_3D	3D	86.2492	0.0692361	0.326599
SNP-471245752_3D	3D	86.2492	0.0692361	0.326599
SNP-470749076_3D	3D	86.2492	0.0692361	0.326599
SNP-470733178_3D	3D	86.2492	0.0692361	0.326599
SNP-470732721_3D	3D	86.2492	0.0692361	0.326599
SNP-470702546_3D	3D	86.2492	0.0692361	0.326599
SNP-470133974_3D	3D	87.9835	0.0886069	0.355292
SNP-470064792_3D	3D	87.9835	0.0886069	0.355292
SNP-469931703_3D	3D	89.1199	0.0590011	0.381194
SNP-469931635_3D	3D	89.1199	0.0590011	0.381194
SNP-468640021_3D	3D	89.1199	0.0590011	0.381194
SNP-469931603_3D	3D	89.1199	0.0590011	0.381194
SNP-468931230_3D	3D	89.6848	0.12329	0.606685
SNP-469726094_3D	3D	90.2563	0.274485	1.08378
SNP-469427270_3D	3D	90.2563	0.274485	1.08378
SNP-469427205_3D	3D	90.2563	0.274485	1.08378
SNP-469262523_3D	3D	90.2563	0.274485	1.08378
SNP-78146744_4A	4A	0	0.00442682	0.0125939
SNP-49784501_3D	4A	0.556882	0.00323197	0.0159225
SNP-52418840_3D	4A	0.556882	0.00323197	0.0159225
SNP-2542255_4A	4A	0.556882	0.00323197	0.0159225
SNP-5305259_4A	4A	0.556882	0.00323197	0.0159225
SNP-6852097_4A	4A	0.556882	0.00323197	0.0159225
SNP-29595441_4A	4A	0.556882	0.00323197	0.0159225
SNP-62392876_4A	4A	0.556882	0.00323197	0.0159225
SNP-69845995_4A	4A	0.556882	0.00323197	0.0159225
SNP-162566868_4A	4A	1.12497	0.00924333	0.0284927
SNP-162859101_4A	4A	1.12497	0.00924333	0.0284927
SNP-162859110_4A	4A	1.12497	0.00924333	0.0284927
SNP-165680150_4A	4A	1.12497	0.00924333	0.0284927
SNP-166711053_4A	4A	1.12497	0.00924333	0.0284927
SNP-175412776_4A	4A	1.12497	0.00924333	0.0284927
SNP-178260313_4A	4A	1.12497	0.00924333	0.0284927
SNP-178268719_4A	4A	1.12497	0.00924333	0.0284927
SNP-179068334_4A	4A	1.12497	0.00924333	0.0284927
SNP-179170257_4A	4A	1.12497	0.00924333	0.0284927
SNP-179436907_4A	4A	1.12497	0.00924333	0.0284927
SNP-180066780_4A	4A	1.12497	0.00924333	0.0284927
SNP-184506239_4A	4A	1.12497	0.00924333	0.0284927
SNP-186134874_4A	4A	1.12497	0.00924333	0.0284927
SNP-186347758_4A	4A	1.12497	0.00924333	0.0284927
SNP-187255458_4A	4A	1.12497	0.00924333	0.0284927
SNP-193361550_4A	4A	1.12497	0.00924333	0.0284927
SNP-193537861_4A	4A	1.12497	0.00924333	0.0284927
SNP-194804891_4A	4A	1.12497	0.00924333	0.0284927
SNP-195484216_4A	4A	1.12497	0.00924333	0.0284927
SNP-195773956_4A	4A	1.12497	0.00924333	0.0284927
SNP-195962617_4A	4A	1.12497	0.00924333	0.0284927
SNP-195962618_4A	4A	1.12497	0.00924333	0.0284927
SNP-198174208_4A	4A	1.12497	0.00924333	0.0284927
SNP-160460801_4A	4A	1.12497	0.00924333	0.0284927
SNP-161537165_4A	4A	1.12497	0.00924333	0.0284927
SNP-200714076_4A	4A	2.26155	0.0196368	0.160303
SNP-200671801_4A	4A	2.26155	0.0196368	0.160303
SNP-201253738_4A	4A	2.26155	0.0196368	0.160303
SNP-169070794_4A	4A	2.81713	0.000191057	0.110604
SNP-169597234_4A	4A	2.81713	0.000191057	0.110604
SNP-172889410_4A	4A	2.81713	0.000191057	0.110604
SNP-175387184_4A	4A	2.81713	0.000191057	0.110604
SNP-175391579_4A	4A	2.81713	0.000191057	0.110604
SNP-201398095_4A	4A	2.81713	0.000191057	0.110604
SNP-201440890_4A	4A	2.81713	0.000191057	0.110604
SNP-202843990_4A	4A	3.37271	0.00305724	0.0684368
SNP-202916566_4A	4A	3.37271	0.00305724	0.0684368
SNP-204761731_4A	4A	3.37271	0.00305724	0.0684368
SNP-204761812_4A	4A	3.37271	0.00305724	0.0684368
SNP-206945534_4A	4A	3.37271	0.00305724	0.0684368
SNP-207164824_4A	4A	3.37271	0.00305724	0.0684368
SNP-209564820_4A	4A	3.9653	0.0270277	0.00964043
SNP-207171484_4A	4A	3.9653	0.0270277	0.00964043
SNP-224340335_4A	4A	13.5179	0.0175426	0.222001
SNP-224906438_4A	4A	13.5179	0.0175426	0.222001
SNP-225439720_4A	4A	13.5179	0.0175426	0.222001
SNP-225611080_4A	4A	13.5179	0.0175426	0.222001
SNP-226230233_4A	4A	13.5179	0.0175426	0.222001
SNP-226298562_4A	4A	13.5179	0.0175426	0.222001
SNP-226518150_4A	4A	13.5179	0.0175426	0.222001
SNP-228204298_4A	4A	14.3541	0.00109009	0.181158
SNP-228205681_4A	4A	14.3541	0.00109009	0.181158
SNP-228325083_4A	4A	14.3541	0.00109009	0.181158
SNP-226887625_4A	4A	14.3541	0.00109009	0.181158
SNP-229092078_4A	4A	15.7657	0.0149345	0.210663
SNP-229104172_4A	4A	15.7657	0.0149345	0.210663
SNP-229484713_4A	4A	15.7657	0.0149345	0.210663
SNP-229496803_4A	4A	15.7657	0.0149345	0.210663
SNP-229604670_4A	4A	15.7657	0.0149345	0.210663
SNP-233572693_4A	4A	16.6027	0.0103549	0.160714
SNP-234156609_4A	4A	16.6027	0.0103549	0.160714
SNP-234158166_4A	4A	16.6027	0.0103549	0.160714
SNP-234750271_4A	4A	16.6027	0.0103549	0.160714
SNP-255582667_4A	4A	57.0477	0.0304719	0.0335686
SNP-255582768_4A	4A	57.0477	0.0304719	0.0335686
SNP-255990493_4A	4A	57.0477	0.0304719	0.0335686
SNP-255991904_4A	4A	57.0477	0.0304719	0.0335686
SNP-255992620_4A	4A	57.0477	0.0304719	0.0335686
SNP-257463375_4A	4A	58.647	0.110553	0.0355072
SNP-258875708_4A	4A	58.647	0.110553	0.0355072
SNP-258875721_4A	4A	58.647	0.110553	0.0355072
SNP-259087466_4A	4A	58.647	0.110553	0.0355072
SNP-259265294_4A	4A	58.647	0.110553	0.0355072
SNP-262401504_4A	4A	62.243	0.504551	0.0630893
SNP-262437603_4A	4A	62.243	0.504551	0.0630893
SNP-262678192_4A	4A	62.243	0.504551	0.0630893
SNP-262678235_4A	4A	62.243	0.504551	0.0630893
SNP-265129001_4A	4A	63.4417	0.408261	0.164235
SNP-265373919_4A	4A	63.4417	0.408261	0.164235
SNP-266219488_4A	4A	63.4417	0.408261	0.164235
SNP-266282576_4A	4A	63.4417	0.408261	0.164235
SNP-266294567_4A	4A	63.4417	0.408261	0.164235
SNP-266294574_4A	4A	63.4417	0.408261	0.164235
SNP-266361264_4A	4A	63.4417	0.408261	0.164235
SNP-266361529_4A	4A	63.4417	0.408261	0.164235
SNP-269005988_4A	4A	65.7425	0.707703	0.574905
SNP-269042630_4A	4A	65.7425	0.707703	0.574905
SNP-269464668_4A	4A	65.7425	0.707703	0.574905
SNP-269575998_4A	4A	65.7425	0.707703	0.574905
SNP-269593995_4A	4A	65.7425	0.707703	0.574905
SNP-269607454_4A	4A	65.7425	0.707703	0.574905
SNP-269954629_4A	4A	65.7425	0.707703	0.574905
SNP-270210726_4A	4A	65.7425	0.707703	0.574905
SNP-273350105_4A	4A	65.7425	0.707703	0.574905
SNP-273961756_4A	4A	65.7425	0.707703	0.574905
SNP-297361498_4D	4A	65.7425	0.707703	0.574905
SNP-297789175_4D	4A	65.7425	0.707703	0.574905
SNP-301235030_4D	4A	65.7425	0.707703	0.574905
SNP-301726756_4D	4A	65.7425	0.707703	0.574905
SNP-278416857_4A	4A	66.301	0.852114	0.659133
SNP-275675690_4A	4A	66.8592	1.07503	0.958729
SNP-275698707_4A	4A	66.8592	1.07503	0.958729
SNP-275835307_4A	4A	66.8592	1.07503	0.958729
SNP-276044055_4A	4A	66.8592	1.07503	0.958729
SNP-276414989_4A	4A	66.8592	1.07503	0.958729
SNP-277159686_4A	4A	66.8592	1.07503	0.958729
SNP-277276840_4A	4A	66.8592	1.07503	0.958729
SNP-277495141_4A	4A	66.8592	1.07503	0.958729
SNP-277545106_4A	4A	66.8592	1.07503	0.958729
SNP-277566480_4A	4A	66.8592	1.07503	0.958729
SNP-277583098_4A	4A	66.8592	1.07503	0.958729
SNP-277583466_4A	4A	66.8592	1.07503	0.958729
SNP-277607574_4A	4A	66.8592	1.07503	0.958729
SNP-279232153_4A	4A	67.983	0.797123	0.368807
SNP-279788726_4A	4A	67.983	0.797123	0.368807
SNP-280627335_4A	4A	67.983	0.797123	0.368807
SNP-280655802_4A	4A	67.983	0.797123	0.368807
SNP-280775549_4A	4A	67.983	0.797123	0.368807
SNP-281019128_4A	4A	67.983	0.797123	0.368807
SNP-281257866_4A	4A	67.983	0.797123	0.368807
SNP-281258612_4A	4A	67.983	0.797123	0.368807
SNP-281258631_4A	4A	67.983	0.797123	0.368807
SNP-281356247_4A	4A	67.983	0.797123	0.368807
SNP-278766349_4A	4A	67.983	0.797123	0.368807
SNP-282728780_4A	4A	68.5387	0.912637	0.397843
SNP-283571082_4A	4A	68.5387	0.912637	0.397843
SNP-283617539_4A	4A	68.5387	0.912637	0.397843
SNP-283617822_4A	4A	68.5387	0.912637	0.397843
SNP-283890878_4A	4A	68.5387	0.912637	0.397843
SNP-284401151_4A	4A	68.5387	0.912637	0.397843
SNP-282407385_4A	4A	68.5387	0.912637	0.397843
SNP-285021529_4A	4A	69.0963	0.834243	0.404306
SNP-288495472_4A	4A	69.6541	1.15246	0.761975
SNP-285219919_4A	4A	69.6541	1.15246	0.761975
SNP-285779140_4A	4A	69.6541	1.15246	0.761975
SNP-285847380_4A	4A	69.6541	1.15246	0.761975
SNP-309875191_4D	4A	69.6541	1.15246	0.761975
SNP-312106239_4D	4A	69.6541	1.15246	0.761975
SNP-286420309_4A	4A	69.6541	1.15246	0.761975
SNP-286468952_4A	4A	69.6541	1.15246	0.761975
SNP-287610144_4A	4A	69.6541	1.15246	0.761975
SNP-287744802_4A	4A	69.6541	1.15246	0.761975
SNP-310337440_4D	4A	69.6541	1.15246	0.761975
SNP-311732455_4D	4A	69.6541	1.15246	0.761975
SNP-312097066_4D	4A	69.6541	1.15246	0.761975
SNP-292852415_4A	4A	71.3384	0.588447	0.283804
SNP-288709536_4A	4A	71.9143	0.742523	0.282428
SNP-289265996_4A	4A	71.9143	0.742523	0.282428
SNP-289281428_4A	4A	71.9143	0.742523	0.282428
SNP-289284053_4A	4A	71.9143	0.742523	0.282428
SNP-289647673_4A	4A	71.9143	0.742523	0.282428
SNP-290445549_4A	4A	71.9143	0.742523	0.282428
SNP-290750728_4A	4A	71.9143	0.742523	0.282428
SNP-290757924_4A	4A	71.9143	0.742523	0.282428
SNP-290771065_4A	4A	71.9143	0.742523	0.282428
SNP-290841734_4A	4A	71.9143	0.742523	0.282428
SNP-290883099_4A	4A	71.9143	0.742523	0.282428
SNP-290907103_4A	4A	71.9143	0.742523	0.282428
SNP-290944312_4A	4A	71.9143	0.742523	0.282428
SNP-291167567_4A	4A	71.9143	0.742523	0.282428
SNP-291562785_4A	4A	71.9143	0.742523	0.282428
SNP-291572165_4A	4A	71.9143	0.742523	0.282428
SNP-291785388_4A	4A	71.9143	0.742523	0.282428
SNP-292495703_4A	4A	71.9143	0.742523	0.282428
SNP-289758047_4A	4A	71.9143	0.742523	0.282428
SNP-289813501_4A	4A	71.9143	0.742523	0.282428
SNP-290234845_4A	4A	71.9143	0.742523	0.282428
SNP-290262610_4A	4A	71.9143	0.742523	0.282428
SNP-292687442_4A	4A	71.9143	0.742523	0.282428
SNP-292894634_4A	4A	71.9143	0.742523	0.282428
SNP-293046540_4A	4A	71.9143	0.742523	0.282428
SNP-293128490_4A	4A	71.9143	0.742523	0.282428
SNP-293220007_4A	4A	71.9143	0.742523	0.282428
SNP-314759934_4D	4A	71.9143	0.742523	0.282428
SNP-314789548_4D	4A	71.9143	0.742523	0.282428
SNP-315174187_4D	4A	71.9143	0.742523	0.282428
SNP-315175132_4D	4A	71.9143	0.742523	0.282428
SNP-315175859_4D	4A	71.9143	0.742523	0.282428
SNP-315357065_4D	4A	71.9143	0.742523	0.282428
SNP-318419516_4D	4A	71.9143	0.742523	0.282428
SNP-319543461_4D	4A	71.9143	0.742523	0.282428
SNP-292687901_4A	4A	71.9143	0.742523	0.282428
SNP-292852458_4A	4A	71.9143	0.742523	0.282428
SNP-292890884_4A	4A	71.9143	0.742523	0.282428
SNP-313996851_4D	4A	71.9143	0.742523	0.282428
SNP-295668088_4A	4A	72.4698	0.843506	0.204824
SNP-295668184_4A	4A	72.4698	0.843506	0.204824
SNP-295781603_4A	4A	72.4698	0.843506	0.204824
SNP-295782918_4A	4A	72.4698	0.843506	0.204824
SNP-294844229_4A	4A	72.4698	0.843506	0.204824
SNP-295053253_4A	4A	72.4698	0.843506	0.204824
SNP-295484793_4A	4A	72.4698	0.843506	0.204824
SNP-295789466_4A	4A	72.4698	0.843506	0.204824
SNP-295817325_4A	4A	72.4698	0.843506	0.204824
SNP-296875589_4A	4A	72.4698	0.843506	0.204824
SNP-296875678_4A	4A	72.4698	0.843506	0.204824
SNP-297894629_4A	4A	73.0628	0.60086	0.165202
SNP-297905977_4A	4A	73.0628	0.60086	0.165202
SNP-298350775_4A	4A	73.0628	0.60086	0.165202
SNP-298475049_4A	4A	73.0628	0.60086	0.165202
SNP-300862603_4A	4A	73.7646	0.570428	0.0981293
SNP-305322886_4A	4A	73.7646	0.570428	0.0981293
SNP-305445061_4A	4A	73.7646	0.570428	0.0981293
SNP-305473414_4A	4A	73.7646	0.570428	0.0981293
SNP-305554916_4A	4A	73.7646	0.570428	0.0981293
SNP-307208999_4A	4A	73.7646	0.570428	0.0981293
SNP-307307818_4A	4A	73.7646	0.570428	0.0981293
SNP-307493910_4A	4A	73.7646	0.570428	0.0981293
SNP-307493935_4A	4A	73.7646	0.570428	0.0981293
SNP-310882237_4A	4A	73.7646	0.570428	0.0981293
SNP-311077094_4A	4A	73.7646	0.570428	0.0981293
SNP-311272712_4A	4A	73.7646	0.570428	0.0981293
SNP-311273823_4A	4A	73.7646	0.570428	0.0981293
SNP-317552411_4A	4A	73.7646	0.570428	0.0981293
SNP-318312355_4A	4A	73.7646	0.570428	0.0981293
SNP-318427216_4A	4A	73.7646	0.570428	0.0981293
SNP-318824661_4A	4A	73.7646	0.570428	0.0981293
SNP-318824974_4A	4A	73.7646	0.570428	0.0981293
SNP-319063158_4A	4A	73.7646	0.570428	0.0981293
SNP-319067625_4A	4A	73.7646	0.570428	0.0981293
SNP-319070886_4A	4A	73.7646	0.570428	0.0981293
SNP-319797179_4A	4A	73.7646	0.570428	0.0981293
SNP-319816856_4A	4A	73.7646	0.570428	0.0981293
SNP-320204026_4A	4A	73.7646	0.570428	0.0981293
SNP-320204116_4A	4A	73.7646	0.570428	0.0981293
SNP-320314700_4A	4A	73.7646	0.570428	0.0981293
SNP-313962640_4A	4A	73.7646	0.570428	0.0981293
SNP-316183700_4A	4A	73.7646	0.570428	0.0981293
SNP-300610167_4A	4A	73.7646	0.570428	0.0981293
SNP-322930588_4A	4A	74.5156	0.526636	0.135386
SNP-323383303_4A	4A	75.274	0.404181	0.0297424
SNP-324067487_4A	4A	75.274	0.404181	0.0297424
SNP-324083130_4A	4A	75.274	0.404181	0.0297424
SNP-324543690_4A	4A	75.274	0.404181	0.0297424
SNP-326238562_4A	4A	76.2569	0.679712	0.0375627
SNP-324178882_4A	4A	76.2569	0.679712	0.0375627
SNP-327097496_4A	4A	77.8199	0.489157	0.0544832
SNP-327104007_4A	4A	77.8199	0.489157	0.0544832
SNP-327121825_4A	4A	77.8199	0.489157	0.0544832
SNP-327364979_4A	4A	77.8199	0.489157	0.0544832
SNP-327711045_4A	4A	77.8199	0.489157	0.0544832
SNP-301163233_4A	4A	80.5304	0.989487	0.220353
SNP-301163235_4A	4A	80.5304	0.989487	0.220353
SNP-301542809_4A	4A	80.5304	0.989487	0.220353
SNP-302208349_4A	4A	80.5304	0.989487	0.220353
SNP-302208449_4A	4A	80.5304	0.989487	0.220353
SNP-303191082_4A	4A	80.5304	0.989487	0.220353
SNP-303332817_4A	4A	80.5304	0.989487	0.220353
SNP-304338935_4A	4A	80.5304	0.989487	0.220353
SNP-316376953_4A	4A	80.5304	0.989487	0.220353
SNP-316378984_4A	4A	80.5304	0.989487	0.220353
SNP-316452482_4A	4A	80.5304	0.989487	0.220353
SNP-317438376_4A	4A	80.5304	0.989487	0.220353
SNP-313324684_4A	4A	82.5466	0.503536	0.0441242
SNP-313328600_4A	4A	82.5466	0.503536	0.0441242
SNP-298816068_4A	4A	85.3585	0.954937	0.075083
SNP-299247397_4A	4A	85.3585	0.954937	0.075083
SNP-299258248_4A	4A	85.3585	0.954937	0.075083
SNP-299661152_4A	4A	85.3585	0.954937	0.075083
SNP-352361337_4A	4A	104.094	2.38934	1.32588
SNP-350765064_4A	4A	104.094	2.38934	1.32588
SNP-351486359_4A	4A	104.094	2.38934	1.32588
SNP-351977317_4A	4A	104.094	2.38934	1.32588
SNP-352228668_4A	4A	104.094	2.38934	1.32588
SNP-352318260_4A	4A	104.094	2.38934	1.32588
SNP-352321004_4A	4A	104.094	2.38934	1.32588
SNP-352354121_4A	4A	104.094	2.38934	1.32588
SNP-352790358_4A	4A	105.225	1.99533	1.34439
SNP-352837637_4A	4A	105.225	1.99533	1.34439
SNP-352865499_4A	4A	105.225	1.99533	1.34439
SNP-352925732_4A	4A	105.225	1.99533	1.34439
SNP-353167819_4A	4A	105.225	1.99533	1.34439
SNP-353404121_4A	4A	105.225	1.99533	1.34439
SNP-353428424_4A	4A	105.225	1.99533	1.34439
SNP-353569821_4A	4A	105.225	1.99533	1.34439
SNP-353569969_4A	4A	105.225	1.99533	1.34439
SNP-353703178_4A	4A	105.225	1.99533	1.34439
SNP-353846085_4A	4A	105.225	1.99533	1.34439
SNP-354344901_4A	4A	105.225	1.99533	1.34439
SNP-354349987_4A	4A	105.225	1.99533	1.34439
SNP-354350037_4A	4A	105.225	1.99533	1.34439
SNP-354486077_4A	4A	105.225	1.99533	1.34439
SNP-354788533_4A	4A	105.785	2.00911	1.2031
SNP-354794434_4A	4A	105.785	2.00911	1.2031
SNP-354906589_4A	4A	105.785	2.00911	1.2031
SNP-355128513_4A	4A	105.785	2.00911	1.2031
SNP-355166194_4A	4A	105.785	2.00911	1.2031
SNP-355868094_4A	4A	105.785	2.00911	1.2031
SNP-356011411_4A	4A	105.785	2.00911	1.2031
SNP-356096145_4A	4A	105.785	2.00911	1.2031
SNP-356173749_4A	4A	105.785	2.00911	1.2031
SNP-356294908_4A	4A	105.785	2.00911	1.2031
SNP-357222907_4A	4A	105.785	2.00911	1.2031
SNP-359760888_4A	4A	108.695	0.794742	0.232359
SNP-363659528_4A	4A	109.819	0.543477	0.145339
SNP-362766768_4A	4A	109.819	0.543477	0.145339
SNP-363659499_4A	4A	109.819	0.543477	0.145339
SNP-363659547_4A	4A	109.819	0.543477	0.145339
SNP-362370319_4A	4A	110.375	0.503452	0.170013
SNP-362370420_4A	4A	110.375	0.503452	0.170013
SNP-362427380_4A	4A	110.375	0.503452	0.170013
SNP-362592302_4A	4A	110.375	0.503452	0.170013
SNP-362592331_4A	4A	110.375	0.503452	0.170013
SNP-362633225_4A	4A	110.375	0.503452	0.170013
SNP-362697899_4A	4A	110.375	0.503452	0.170013
SNP-363749600_4A	4A	110.375	0.503452	0.170013
SNP-363749676_4A	4A	110.375	0.503452	0.170013
SNP-364404023_4A	4A	110.375	0.503452	0.170013
SNP-364644148_4A	4A	110.375	0.503452	0.170013
SNP-365061368_4A	4A	110.375	0.503452	0.170013
SNP-365454051_4A	4A	110.375	0.503452	0.170013
SNP-359760900_4A	4A	110.375	0.503452	0.170013
SNP-366301080_4A	4A	110.947	0.38506	0.122783
SNP-366421630_4A	4A	110.947	0.38506	0.122783
SNP-366443405_4A	4A	110.947	0.38506	0.122783
SNP-366608338_4A	4A	110.947	0.38506	0.122783
SNP-366221404_4A	4A	110.947	0.38506	0.122783
SNP-369352057_4A	4A	112.635	0.866443	0.319331
SNP-369656111_4A	4A	112.635	0.866443	0.319331
SNP-371350942_4A	4A	113.19	0.785493	0.324156
SNP-372070443_4A	4A	113.19	0.785493	0.324156
SNP-374435522_4A	4A	113.747	0.927636	0.367742
SNP-372130213_4A	4A	113.747	0.927636	0.367742
SNP-407310354_4A	4A	128.17	1.77589	0.0747825
SNP-407421513_4A	4A	128.17	1.77589	0.0747825
SNP-407422541_4A	4A	128.17	1.77589	0.0747825
SNP-407823309_4A	4A	128.17	1.77589	0.0747825
SNP-408404449_4A	4A	131.098	3.23741	0.719728
SNP-408708173_4A	4A	131.098	3.23741	0.719728
SNP-408960471_4A	4A	131.848	2.71068	0.436066
SNP-408708511_4A	4A	131.848	2.71068	0.436066
SNP-412439696_4A	4A	134.977	2.94435	0.445202
SNP-412490592_4A	4A	134.977	2.94435	0.445202
SNP-412545643_4A	4A	134.977	2.94435	0.445202
SNP-413624778_4A	4A	134.977	2.94435	0.445202
SNP-412428121_4A	4A	134.977	2.94435	0.445202
SNP-412292833_4A	4A	134.977	2.94435	0.445202
SNP-412298352_4A	4A	134.977	2.94435	0.445202
SNP-415016151_4A	4A	137.28	1.49822	0.0261956
SNP-415077223_4A	4A	137.28	1.49822	0.0261956
SNP-416544536_4A	4A	138.496	1.74838	0.00119336
SNP-416807997_4A	4A	138.496	1.74838	0.00119336
SNP-416905480_4A	4A	138.496	1.74838	0.00119336
SNP-416924262_4A	4A	138.496	1.74838	0.00119336
SNP-427740648_4A	4A	138.496	1.74838	0.00119336
SNP-427225344_4A	4A	138.496	1.74838	0.00119336
SNP-427225361_4A	4A	138.496	1.74838	0.00119336
SNP-418208940_4A	4A	139.765	2.7448	0.279165
SNP-418287821_4A	4A	139.765	2.7448	0.279165
SNP-418623782_4A	4A	139.765	2.7448	0.279165
SNP-418769489_4A	4A	139.765	2.7448	0.279165
SNP-419237976_4A	4A	139.765	2.7448	0.279165
SNP-419512292_4A	4A	139.765	2.7448	0.279165
SNP-419618767_4A	4A	139.765	2.7448	0.279165
SNP-419619772_4A	4A	139.765	2.7448	0.279165
SNP-419729433_4A	4A	139.765	2.7448	0.279165
SNP-420513520_4A	4A	139.765	2.7448	0.279165
SNP-420542286_4A	4A	139.765	2.7448	0.279165
SNP-420550060_4A	4A	139.765	2.7448	0.279165
SNP-421019098_4A	4A	139.765	2.7448	0.279165
SNP-421176389_4A	4A	139.765	2.7448	0.279165
SNP-421292947_4A	4A	139.765	2.7448	0.279165
SNP-421698099_4A	4A	139.765	2.7448	0.279165
SNP-421703118_4A	4A	139.765	2.7448	0.279165
SNP-421781473_4A	4A	139.765	2.7448	0.279165
SNP-423127448_4A	4A	139.765	2.7448	0.279165
SNP-425815124_4A	4A	139.765	2.7448	0.279165
SNP-425970565_4A	4A	139.765	2.7448	0.279165
SNP-425970605_4A	4A	139.765	2.7448	0.279165
SNP-426152718_4A	4A	139.765	2.7448	0.279165
SNP-426193303_4A	4A	139.765	2.7448	0.279165
SNP-426193308_4A	4A	139.765	2.7448	0.279165
SNP-426392094_4A	4A	139.765	2.7448	0.279165
SNP-426472969_4A	4A	139.765	2.7448	0.279165
SNP-426663299_4A	4A	139.765	2.7448	0.279165
SNP-422104006_4D	4A	139.765	2.7448	0.279165
SNP-422107859_4D	4A	139.765	2.7448	0.279165
SNP-423380072_4D	4A	139.765	2.7448	0.279165
SNP-423380098_4D	4A	139.765	2.7448	0.279165
SNP-420555376_4A	4A	140.429	2.10454	0.0514056
SNP-420602198_4A	4A	140.429	2.10454	0.0514056
SNP-420760877_4A	4A	140.429	2.10454	0.0514056
SNP-420973700_4A	4A	140.429	2.10454	0.0514056
SNP-428326572_4A	4A	142.134	2.36543	0.194066
SNP-428330190_4A	4A	142.134	2.36543	0.194066
SNP-428330273_4A	4A	142.134	2.36543	0.194066
SNP-428896343_4A	4A	142.134	2.36543	0.194066
SNP-429655314_4A	4A	143.843	2.72634	0.114977
SNP-429678014_4A	4A	143.843	2.72634	0.114977
SNP-431034643_4A	4A	143.843	2.72634	0.114977
SNP-431380502_4A	4A	143.843	2.72634	0.114977
SNP-431517826_4A	4A	143.843	2.72634	0.114977
SNP-431517901_4A	4A	143.843	2.72634	0.114977
SNP-431632008_4A	4A	143.843	2.72634	0.114977
SNP-431722943_4A	4A	143.843	2.72634	0.114977
SNP-432355095_4A	4A	143.843	2.72634	0.114977
SNP-432376708_4A	4A	143.843	2.72634	0.114977
SNP-432680511_4A	4A	143.843	2.72634	0.114977
SNP-433234533_4A	4A	143.843	2.72634	0.114977
SNP-382934953_4D	4A	143.843	2.72634	0.114977
SNP-383983963_4D	4A	143.843	2.72634	0.114977
SNP-384390314_4D	4A	143.843	2.72634	0.114977
SNP-381179565_4D	4A	144.401	3.21119	0.297275
SNP-381468703_4D	4A	144.401	3.21119	0.297275
SNP-382120556_4D	4A	144.401	3.21119	0.297275
SNP-382122800_4D	4A	144.401	3.21119	0.297275
SNP-433261311_4A	4A	144.401	3.21119	0.297275
SNP-382133624_4D	4A	144.401	3.21119	0.297275
SNP-382534940_4D	4A	144.401	3.21119	0.297275
SNP-433560731_4A	4A	145.379	2.84586	0.0897504
SNP-433661543_4A	4A	145.379	2.84586	0.0897504
SNP-433828378_4A	4A	145.379	2.84586	0.0897504
SNP-434404334_4A	4A	145.379	2.84586	0.0897504
SNP-434455888_4A	4A	145.379	2.84586	0.0897504
SNP-434459301_4A	4A	145.379	2.84586	0.0897504
SNP-434986969_4A	4A	145.379	2.84586	0.0897504
SNP-435316100_4A	4A	145.379	2.84586	0.0897504
SNP-436067944_4A	4A	145.379	2.84586	0.0897504
SNP-436517410_4A	4A	145.379	2.84586	0.0897504
SNP-437278738_4A	4A	145.379	2.84586	0.0897504
SNP-437278747_4A	4A	145.379	2.84586	0.0897504
SNP-437282206_4A	4A	145.379	2.84586	0.0897504
SNP-437282287_4A	4A	145.379	2.84586	0.0897504
SNP-437283251_4A	4A	145.379	2.84586	0.0897504
SNP-437284065_4A	4A	145.379	2.84586	0.0897504
SNP-437326735_4A	4A	145.379	2.84586	0.0897504
SNP-437357331_4A	4A	145.379	2.84586	0.0897504
SNP-437519630_4A	4A	145.379	2.84586	0.0897504
SNP-437597010_4A	4A	145.379	2.84586	0.0897504
SNP-437806252_4A	4A	145.379	2.84586	0.0897504
SNP-438447436_4A	4A	145.379	2.84586	0.0897504
SNP-439965096_4A	4A	145.379	2.84586	0.0897504
SNP-385066772_4D	4A	145.379	2.84586	0.0897504
SNP-385381633_4D	4A	145.379	2.84586	0.0897504
SNP-385738766_4D	4A	145.379	2.84586	0.0897504
SNP-385754038_4D	4A	145.379	2.84586	0.0897504
SNP-386462892_4D	4A	145.379	2.84586	0.0897504
SNP-387970519_4D	4A	145.379	2.84586	0.0897504
SNP-391680760_4D	4A	145.379	2.84586	0.0897504
SNP-436929467_4A	4A	146.65	2.24092	0.0272788
SNP-436604540_4A	4A	146.65	2.24092	0.0272788
SNP-441803215_4A	4A	150.185	4.30133	0.0104293
SNP-441876066_4A	4A	150.185	4.30133	0.0104293
SNP-441878919_4A	4A	150.185	4.30133	0.0104293
SNP-442109676_4A	4A	150.185	4.30133	0.0104293
SNP-442419066_4A	4A	150.185	4.30133	0.0104293
SNP-442874957_4A	4A	150.185	4.30133	0.0104293
SNP-443013340_4A	4A	150.185	4.30133	0.0104293
SNP-443299471_4A	4A	150.185	4.30133	0.0104293
SNP-395452443_4D	4A	150.741	5.38099	0.245694
SNP-395790739_4D	4A	150.741	5.38099	0.245694
SNP-395899969_4D	4A	150.741	5.38099	0.245694
SNP-396250200_4D	4A	150.741	5.38099	0.245694
SNP-395158815_4D	4A	150.741	5.38099	0.245694
SNP-445130396_4A	4A	151.296	6.21978	0.544358
SNP-445163660_4A	4A	151.296	6.21978	0.544358
SNP-446744443_4A	4A	151.296	6.21978	0.544358
SNP-396356109_4D	4A	151.296	6.21978	0.544358
SNP-443996798_4A	4A	151.852	4.99638	0.12256
SNP-443998504_4A	4A	151.852	4.99638	0.12256
SNP-444111581_4A	4A	151.852	4.99638	0.12256
SNP-444119446_4A	4A	151.852	4.99638	0.12256
SNP-444154336_4A	4A	151.852	4.99638	0.12256
SNP-444218098_4A	4A	151.852	4.99638	0.12256
SNP-444264023_4A	4A	151.852	4.99638	0.12256
SNP-447370784_4A	4A	151.852	4.99638	0.12256
SNP-447372003_4A	4A	151.852	4.99638	0.12256
SNP-447457669_4A	4A	151.852	4.99638	0.12256
SNP-447462691_4A	4A	151.852	4.99638	0.12256
SNP-449407033_4A	4A	152.976	5.50321	0.217991
SNP-448992244_4A	4A	153.659	4.75529	0.0427969
SNP-449322732_4A	4A	153.659	4.75529	0.0427969
SNP-449329156_4A	4A	153.659	4.75529	0.0427969
SNP-449406738_4A	4A	153.659	4.75529	0.0427969
SNP-449407007_4A	4A	153.659	4.75529	0.0427969
SNP-400229324_4D	4A	153.659	4.75529	0.0427969
SNP-452284239_4A	4A	154.798	4.77498	0.00225674
[truncated: 2,494 more rows]
